# Supplementary material for: Identification of genes contributing to cisplatin resistance in osteosarcoma cells
Source: FEBS Open Bio. 2022 Nov 29;13(1):164–73. doi: 10.1002/2211-5463.13524 (PMC9808595; doi:10.1002/2211-5463.13524)
Supplement: Supplementary file 1 — Table S1. Overlapped enriched genes in C5_Screen and C10_Screen. [file FEB4-13-164-s002.xlsx]

## Sheet: C5_Screen
Supplementary Table S1 Enriched Genes in C5_Screen
Gene	baseMean	log2FoldChange
LINC01673	109442	18.3219
ARSJ	60059.4	18.1278
CTSO	109563	18.0915
SEMA4D	72079.7	18.0525
EPS8	432485	18.0412
FGF12	50643.9	17.9832
SLC1A7	92138.7	17.9409
SIPA1L2	76517.5	17.9227
C1D	414349	17.8174
TSPAN9	48312	17.6299
TNIK	50749.1	17.6158
PDE10A	36302.8	17.3132
DYNC1I1	128112	17.2236
TTC33	108323	17.2206
LINC01630	57199.5	17.163
MTCL1	211520	15.9172
SOX5	45361.8	15.7637
LINC00639	161017	14.9086
LRP11	358898	14.865
FAM242F	35904.7	14.4941
VPS54	658396	14.3247
WDR27	925373	14.0826
PJA2	12765.5	14.0159
ANKH	105570	13.8039
CNNM2	587154	13.6195
DAAM1	194021	13.6127
ADAM23	103417	13.1081
TRHDE	38355.4	13.0339
TIMM8B	916398	12.9515
WDR70	75764.6	12.8945
HAUS6	36035.2	12.8934
FNTA	412817	12.866
ZNF658B	31972.3	12.8285
ITPRID2	112994	12.6112
LINC01036	338307	12.5965
FGF7P3	36728	12.5866
LINC01710	145880	12.4795
POU2F3	34684.6	12.3355
NPHP4	21237.9	12.0827
LINC00499	254049	11.7781
DTNBP1	50237.3	11.272
ASPH	4757.18	11.2377
TEX13D	10801.1	11.2146
DIRC3-AS1	484260	11.1901
ZCCHC7	172328	10.7936
LINC01515	5650.78	10.6249
MECOM	117431	10.502
UBQLN1	73480	10.3377
ICE1	18912.8	10.2954
HDAC9	70132.2	10.0453
LINC01194	33399.9	10.0354
HNF4A	29593.2	9.87744
SEMA5B	34396	9.78929
FAM157B	38794.7	9.69913
LAMA1	30729.9	9.69332
LHFPL2	65981.1	9.63937
ARMC7	24630.9	9.60357
NFATC2	30851.1	9.51966
LINC02613	27143.6	9.39182
RPS6KA3	24042.1	9.24152
LINC01307	70935.9	9.02026
PTPN13	22112.5	8.97607
PALM2AKAP2	20890.4	8.87403
TRPM7	81972.6	8.86812
TTC6	193767	8.85406
SMYD3	24115.7	8.80574
C18orf25	15772.5	8.7566
ARSI	18538	8.72373
C10orf67	101420	8.58872
SMG6	43494	8.58603
LINC01192	18610.6	8.57421
RALYL	20384.4	8.3484
SHC3	12122	7.76845
USP40	32486.8	7.7302
MLLT3	4883.64	7.70915
TMEM241	16880.1	7.68296
DLC1	13861	7.66548
PDE4DIP	7334.94	7.66282
KLHL2	31862.6	7.56965
ANK3	38093.1	7.54061
PLCL2	7023.72	7.20596
ADAM10	16582.7	7.19618
NRXN3	21368	7.19168
RP1	13731.9	7.16983
NOS1AP	5765.14	7.08114
BNC2	13074.2	7.02658
EPB41L4A	4860.3	6.84781
ORAI2	22740.1	6.61126
BRINP3	10935	6.36656
SHISA6	5326.36	6.34147
PPARGC1A	3267.24	5.96284
DNAH8	5178.78	5.84949
LINC01483	10593.1	5.83779
CPEB4	84050.2	18.4224
OR51E2	5444.91	13.0553
RSU1	100330	8.3928
STX18	51053.8	18.1002
HERC2P4	54950.4	18.1011
YAE1	55218.4	18.2092
LINC01170	38598.2	9.37068
SRFBP1	50896.6	9.03017
CFAP44	52485.9	18.2492
POU6F2	90671.2	17.6499
TOPAZ1	19440.4	16.4013
PRKN	125216	11.8418
MIPOL1	38957.2	7.87646
CREB3L1	46347.9	18.0829
BLOC1S6	187468	17.7263
TEX35	6469.6	12.9028
UNC5D	33284.1	17.7284
FRMD4A	79436.1	18.3674
SH3D19	51300.5	9.73204
ZNF7	37252	18.0265
CAGE1	41629	18.187
SPTBN1	6470.93	9.19351
RAD23B	59546.4	18.6933
HIKESHI	147480	8.78114
AKAP13	42893.4	18.2204
TPTE2P2	16632.4	8.45376
CSF1	1908.63	4.62026
HIRA	27641.8	17.5868
TCP11	136057	17.8864
FMN1	64561.5	17.7691
SUCLG2	15213.7	16.4715
ATF2	22437.9	17.4408
AMMECR1	26953.6	17.4083
CPED1	31684.3	17.9488
NEGR1	60247.5	17.9302
LNCARSR	23008.8	15.1199
VIT	2732.29	5.75701
PATJ	23045.3	17.6458
MARCHF4	129008	18.1263
ZNF720	27358	17.9135
CTNND2	5852.05	6.24284
RFX3	26450	18.2589
ATP13A2	4731.23	9.02909
EBF3	1996.92	3.56237
FUT11	32631.1	18.8348
RFWD3	31990.1	18.8001
ARHGAP26	37038.6	18.7419
PARP8	23130.7	18.3329
PTPDC1	24618	18.4281
DOCK3	21925.9	18.2556
REEP3	22008.7	18.261
NUP35	12139.2	17.1337
LINC01524	15484	5.59559
SOX2-OT	25760.4	18.8128
LSM11	91104	17.4321
TBC1D22A	68106.3	17.736
OXR1	15348.8	18.0653
NEDD1	6245.76	15.4227
LINC00922	1306.03	13.7129
AAAS	37429.5	17.6031
SPIRE1	307.866	7.07659
STIL	53369.6	20.8535
HNRNPA1P57	1594.47	4.27926
CGREF1	23507.4	19.668
BMS1P14	318.973	8.24873
MIR4300HG	18139.8	19.2954
S100Z	172.785	9.50289
ZNF518A	482.902	4.37761
KCND3	14484.2	16.3346
STARD8	10669	18.5297
EML6	8085.53	18.1297
SCGB2B2	7899.98	18.0962
IQCJ	143.821	7.93999
TIMM9	5606.39	17.5953
LINC01517	65767.4	17.9916
LINC02093	2647.89	12.4099
KDM5B	2972.74	4.95224
DST	360.035	3.32562
MBOAT2	17344.6	18.1562
DOCK5	3121	13.5225
ERBB4	126.519	12.0952
PTPRD	24.5838	7.41878
LINC02889	1263.81	2.72523
MTUS2	32.8624	4.89722
OMA1	503.891	1.85767
CDH4	19.9434	9.42793
GRK5	16.0971	9.11253
LINC02306	24.1457	9.08935
GFM1	55.8621	2.6508
FAM66B	38114.7	11.3656
RAPGEF4	20.5771	5.97268
MID1IP1	27655.8	17.3216
TPTE2P6	10484.6	16.5075
MIR548XHG	11.5951	7.70947
NAALADL2	7.74883	7.13812
PADI4	2265.35	13.9978
RAD54L2	8.44335	6.87534
BBOX1-AS1	8.47149	6.38339
METTL15	7.83324	5.82042
TTC29	11.751	5.80002
TBC1D5	7.84846	5.67438
ARHGDIB	20328.3	18.0313
OVCH1-AS1	11774.8	9.08146
GCLC	20324.2	17.7673
C14orf39	8.52547	5.74285
OR5H6	2809.91	12.8421
CDRT4	10660.4	17.423
RAP1A	7.93287	5.05055
IL21R	8.65095	4.87005
HOXD-AS2	6026.33	12.3843
KIF6	8.47608	6.34218
SPIN1	21.1863	6.36884
PTPRT	12.8205	5.56924
C11orf49	38.6095	8.03396
SRGAP3	8.77872	4.32175
PLCE1	11.7708	5.66625
PCDH9	8.4913	6.14237
HSP90AA6P	8.02102	4.58714
ZNF217	8.81144	4.21372
SGO1-AS1	8.73077	4.50656
LINC01723	8.64721	4.90631
DRP2	8.06208	4.41782
LINC01924	958.957	8.14427
RABGAP1L	17.175	5.27786

## Sheet: C10_Screen
Supplementary Table S1 Enriched Genes in C10_Screen
Gene	baseMean	log2FoldChange
MTCL1	23496.7	7.93163
DAAM1	24844.2	5.80855
TIMM8B	159528	5.58996
WDR27	33961.7	4.43819
DST	20424.7	4.40745
ADAM23	26890.3	6.33279
C1D	4442.2	6.44977
PTPN13	16637.6	3.64366
ANKH	8126.04	5.2528
CNNM2	17931.1	3.66328
VPS54	36460	5.29694
FAM242F	11336.1	8.00803
LINC01710	8912.35	3.51231
CTSO	13600.2	10.2694
DYNC1I1	3311.32	7.13206
SEMA4D	8222.32	10.1134
POU2F3	2483.15	3.60897
TNIK	16987.9	11.2212
ZNF7	24768.1	12.6325
ZCCHC7	13147.4	1.93503
LRP11	4580.64	3.65558
ITPRID2	5822.67	3.39456
ARSJ	3590.99	9.25422
TSPAN9	3496.77	9.02683
SOX5	2277.11	6.62866
FGF7P3	14629.2	6.41822
FMN1	7127.54	9.78853
HERC2P4	2841.44	9.01888
DDX1	1916.04	8.0891
SH3D19	14774.5	2.95616
BLOC1S6	5470.45	7.82308
MTUS2	2485.71	6.35571
SUCLG2	2062.13	8.77914
CREB3L1	2095.92	8.81005
CPEB4	3464.97	8.99926
FGF12	1280.26	7.86528
ZNF720	4800.35	10.6
LINC00499	10601	2.08107
RFWD3	7097.49	11.8182
PTPDC1	4552.57	11.1877
AKAP13	1969.57	8.95768
LINC01036	9627.18	2.39504
SLC1A7	1600.42	7.25974
EPS8	933.02	4.30988
SOX2-OT	3884.36	11.2766
REEP3	2757.4	10.4532
HIRA	1304.41	8.36153
MARCHF4	3074.54	7.93548
LINC01515	703.613	2.58809
FUT11	1676.54	9.74563
PATJ	1174.65	8.53208
RSU1	34620.4	1.65597
WDR70	1175.06	1.6828
TCP11	1645.61	6.70797
PRKN	8902.72	3.06256
TPTE2P6	429.479	7.0877
KLF17	745.537	3.53756
PARP8	443.098	7.80937
LINC01192	6425.69	1.88066
MIR548XHG	493.562	8.29606
LINC02093	1883.22	7.12488
RFX3	276.364	6.84867
LINC01517	10010.6	10.5125
LSM11	1089.72	6.24304
ARMC7	3631.87	1.62174
NEGR1	435.52	5.96208
FNTA	7556.16	1.94192
PCDH9	686.469	7.7073
CGREF1	958.898	10.2234
GUSBP13	178.561	4.91015
CDH4	755.814	9.88631
ICE1	1583.35	1.456
GTF2H2C	100.797	4.4872
RPS3AP23	499.145	9.28684
OXR1	132.223	6.38277
KCND3	701.544	7.17707
TRHDE	531.794	1.64697
PFN2	5442.54	1.47501
S100Z	109.69	3.94979
ALG5	383.706	1.50272
KCTD20	295.989	8.52799
STARD8	264.068	8.36281
TEX13D	416.521	1.18372
LINC02306	950.655	9.53218
PDE4DIPP2	38.5167	3.95916
STYXL1	58.0822	6.15693
SMYD3	4702.93	1.06734
DCTN6	1548.64	8.15877
MPP7	13.0029	3.89631
SCGB2B2	12.0075	3.76511

## Sheet: Overlapped genes
Supplementary Table S1 Overlapped Genes in C5_Screen and C10_Screen
Genes	log2FoldChange in C5	log2FoldChange in C10
ZNF7	18.0265	12.6325
RFWD3	18.8001	11.8182
SOX2-OT	18.8128	11.2766
TNIK	17.6158	11.2212
PTPDC1	18.4281	11.1877
ZNF720	17.9135	10.6
LINC01517	17.9916	10.5125
REEP3	18.261	10.4532
CTSO	18.0915	10.2694
CGREF1	19.668	10.2234
SEMA4D	18.0525	10.1134
CDH4	9.42793	9.88631
FMN1	17.7691	9.78853
FUT11	18.8348	9.74563
LINC02306	9.08935	9.53218
ARSJ	18.1278	9.25422
TSPAN9	17.6299	9.02683
HERC2P4	18.1011	9.01888
CPEB4	18.4224	8.99926
AKAP13	18.2204	8.95768
CREB3L1	18.0829	8.81005
SUCLG2	16.4715	8.77914
PATJ	17.6458	8.53208
STARD8	18.5297	8.36281
HIRA	17.5868	8.36153
MIR548XHG	7.70947	8.29606
FAM242F	14.4941	8.00803
MARCHF4	18.1263	7.93548
MTCL1	15.9172	7.93163
FGF12	17.9832	7.86528
BLOC1S6	17.7263	7.82308
PARP8	18.3329	7.80937
PCDH9	6.14237	7.7073
SLC1A7	17.9409	7.25974
KCND3	16.3346	7.17707
DYNC1I1	17.2236	7.13206
LINC02093	12.4099	7.12488
TPTE2P6	16.5075	7.0877
RFX3	18.2589	6.84867
TCP11	17.8864	6.70797
SOX5	15.7637	6.62866
C1D	17.8174	6.44977
FGF7P3	12.5866	6.41822
OXR1	18.0653	6.38277
MTUS2	4.89722	6.35571
ADAM23	13.1081	6.33279
LSM11	17.4321	6.24304
NEGR1	17.9302	5.96208
DAAM1	13.6127	5.80855
TIMM8B	12.9515	5.58996
VPS54	14.3247	5.29694
ANKH	13.8039	5.2528
WDR27	14.0826	4.43819
DST	3.32562	4.40745
EPS8	18.0412	4.30988
S100Z	9.50289	3.94979
SCGB2B2	18.0962	3.76511
CNNM2	13.6195	3.66328
LRP11	14.865	3.65558
PTPN13	8.97607	3.64366
POU2F3	12.3355	3.60897
LINC01710	12.4795	3.51231
ITPRID2	12.6112	3.39456
PRKN	11.8418	3.06256
SH3D19	9.73204	2.95616
LINC01515	10.6249	2.58809
LINC01036	12.5965	2.39504
LINC00499	11.7781	2.08107
FNTA	12.866	1.94192
ZCCHC7	10.7936	1.93503
LINC01192	8.57421	1.88066
WDR70	12.8945	1.6828
RSU1	8.3928	1.65597
TRHDE	13.0339	1.64697
ARMC7	9.60357	1.62174
ICE1	10.2954	1.456
TEX13D	11.2146	1.18372
SMYD3	8.80574	1.06734
