# Supplementary material for: Identification of genes contributing to cisplatin resistance in osteosarcoma cells
Source: FEBS Open Bio. 2022 Nov 29;13(1):164–73. doi: 10.1002/2211-5463.13524 (PMC9808595; doi:10.1002/2211-5463.13524)
Supplement: Supplementary file 2 — Table S2. The detailed data of DFS tines (years) in high‐ and low‐expression groups of ZNF720, REEP3, CNNM2 and CGREF1. [file FEB4-13-164-s001.xlsx]

## Sheet: CGREF1_DFS_TARGET_Osteosarcoma
sampleID	time	Staus	RS	Label
TARGET-40-0A4HLD-01A	10.811	0	2.91993	Low groups
TARGET-40-0A4HMC-01A	1.03288	0	4.27966	Low groups
TARGET-40-0A4HX8-01A	8.35616	0	4.24218	Low groups
TARGET-40-0A4HXS-01A	8.07671	0	6.42341	High groups
TARGET-40-0A4HY5-01A	0.59726	1	4.33063	Low groups
TARGET-40-0A4I0Q-01A	1.42192	0	6.22468	High groups
TARGET-40-0A4I0U-01A	6.07123	0	4.00091	Low groups
TARGET-40-0A4I0W-01A	1.87123	0	1.99158	Low groups
TARGET-40-0A4I3S-01A	5.05205	0	1.67333	Low groups
TARGET-40-0A4I3W-01A	1.1726	1	5.35809	High groups
TARGET-40-0A4I42-01A	0.961644	1	6.18417	High groups
TARGET-40-0A4I48-01A	4.4274	0	5.50775	High groups
TARGET-40-0A4I4A-01A	4.33699	0	4.63952	Low groups
TARGET-40-0A4I4M-01A	1.93973	0	2.43257	Low groups
TARGET-40-0A4I4O-01A	0.643836	1	1.46681	Low groups
TARGET-40-0A4I5B-01A	1.69589	0	4.74531	High groups
TARGET-40-0A4I65-01A	5.46027	1	5.05053	High groups
TARGET-40-0A4I6O-01A	1.32603	1	3.72832	Low groups
TARGET-40-0A4I8O-01A	1.09589	1	3.26824	Low groups
TARGET-40-0A4I8S-01A	0.863014	1	4.23321	Low groups
TARGET-40-0A4I8U-01A	2.69315	0	3.7395	Low groups
TARGET-40-NAAEDA-01A	0.983562	1	4.05752	Low groups
TARGET-40-NAAEDD-01A	0.457534	1	5.85701	High groups
TARGET-40-NAAEDH-01A	0.986301	1	5.78469	High groups
TARGET-40-NAAEDI-01A	0.750685	1	1.85755	Low groups
TARGET-40-NAASJI-01A	1.06301	0	4.88054	High groups
TARGET-40-NAASJK-01A	2.07123	0	2.71007	Low groups
TARGET-40-PAKFVX-01A	0.989041	1	6.73159	High groups
TARGET-40-PAKUZU-01A	0	0	4.73527	High groups
TARGET-40-PAKXLD-01A	1.58356	1	3.487	Low groups
TARGET-40-PAKZZK-01A	1.23836	1	5.7442	High groups
TARGET-40-PALECC-01A	1.05205	1	4.11109	Low groups
TARGET-40-PALFYN-01A	1.78356	1	1.03961	Low groups
TARGET-40-PALHRL-01A	11.9836	0	2.21699	Low groups
TARGET-40-PALKDP-01A	8.99178	0	5.8971	High groups
TARGET-40-PALKGN-01A	5.8137	0	1.66921	Low groups
TARGET-40-PALWWX-01A	5.92603	0	1.2368	Low groups
TARGET-40-PALZGU-01A	3.97808	1	5.62253	High groups
TARGET-40-PAMEKS-01A	1.05479	1	4.47209	Low groups
TARGET-40-PAMHLF-01A	5.2411	0	5.4357	High groups
TARGET-40-PAMHYN-01A	10.6849	0	4.63957	High groups
TARGET-40-PAMJXS-01A	8.72329	1	7.55283	High groups
TARGET-40-PAMLKS-01A	0.194521	1	6.38633	High groups
TARGET-40-PAMRHD-01A	0.106849	1	7.19602	High groups
TARGET-40-PAMTCM-01A	8.22466	0	5.54601	High groups
TARGET-40-PAMYYJ-01A	0.350685	1	6.23583	High groups
TARGET-40-PANGPE-01A	2.28219	1	4.66117	High groups
TARGET-40-PANGRW-01A	9.25479	0	4.28595	Low groups
TARGET-40-PANMIG-01A	1.40548	1	3.87271	Low groups
TARGET-40-PANPUM-01A	0.126027	1	5.8658	High groups
TARGET-40-PANSEN-01A	6.18082	0	3.81226	Low groups
TARGET-40-PANVJJ-01A	8.47945	0	2.86737	Low groups
TARGET-40-PANXSC-01A	1.00274	1	1.75434	Low groups
TARGET-40-PANZHX-01A	2.22466	1	4.99403	High groups
TARGET-40-PANZZJ-01A	4.2137	0	4.56022	Low groups
TARGET-40-PAPIJR-01A	4.70959	0	3.47547	Low groups
TARGET-40-PAPKWD-01A	0.526027	1	6.46513	High groups
TARGET-40-PAPNVD-01A	1.6274	1	6.42231	High groups
TARGET-40-PAPWWC-01A	5.29589	1	3.8235	Low groups
TARGET-40-PAPXGT-01A	6.92055	0	5.49443	High groups
TARGET-40-PARBGW-01A	0.783562	0	6.64943	High groups
TARGET-40-PARDAX-01A	0.287671	1	7.65306	High groups
TARGET-40-PARFTG-01A	0.145205	1	7.1796	High groups
TARGET-40-PARGTM-01A	7.15068	0	5.39177	High groups
TARGET-40-PARJXU-01A	2.22192	1	2.15947	Low groups
TARGET-40-PARKAF-01A	0.153425	1	6.13387	High groups
TARGET-40-PASEBY-01A	0.115068	1	4.56087	Low groups
TARGET-40-PASEFS-01A	5.7863	0	3.40944	Low groups
TARGET-40-PASFCV-01A	5.64932	0	1.86109	Low groups
TARGET-40-PASKZZ-01A	1.48493	0	3.74392	Low groups
TARGET-40-PASNZV-01A	4.7863	0	6.75087	High groups
TARGET-40-PASRNE-01A	1.40274	1	4.69508	High groups
TARGET-40-PASSLM-01A	5.10959	1	3.47621	Low groups
TARGET-40-PASUUH-01A	4.45205	0	4.01262	Low groups
TARGET-40-PASYUK-01A	5.12329	0	2.32742	Low groups
TARGET-40-PATAWV-01A	4.66301	0	0.155355	Low groups
TARGET-40-PATEEM-01A	2.63288	1	4.80159	High groups
TARGET-40-PATJVI-01A	4.31507	0	2.50453	Low groups
TARGET-40-PATKSS-01A	0.172603	1	5.55426	High groups
TARGET-40-PATMIF-01A	4.32877	0	0.859442	Low groups
TARGET-40-PATMPU-01A	1.36438	1	6.33937	High groups
TARGET-40-PATMXR-01A	0.186301	1	7.80374	High groups
TARGET-40-PATPBS-01A	4.02192	0	5.41269	High groups
TARGET-40-PATUXZ-01A	1.39726	0	6.48788	High groups
TARGET-40-PAUBIT-01A	2.81918	0	2.19817	Low groups
TARGET-40-PAUTWB-01A	1.63836	1	4.23059	Low groups
TARGET-40-PAUTYB-01A	1.44384	1	7.16137	High groups
TARGET-40-PAUUML-01A	1.8411	0	5.19545	High groups
TARGET-40-PAUVUL-01A	0.649315	1	7.04222	High groups
TARGET-40-PAUXPZ-01A	1.14795	1	6.63836	High groups
TARGET-40-PAUYTT-01A	1.5863	0	1.26468	Low groups
TARGET-40-PAVALD-01A	1.50959	0	4.8222	High groups
TARGET-40-PAVCLP-01A	1.4	0	6.58973	High groups
TARGET-40-PAVDTY-01A	1.01096	0	3.93815	Low groups
TARGET-40-PAVECB-01A	1.30411	0	3.1314	Low groups

## Sheet: CNNM2_DFS_TARGET_Osteosarcoma
sampleID	time	Staus	RS	Label
TARGET-40-0A4HLD-01A	10.811	0	2.20293	Low groups
TARGET-40-0A4HMC-01A	1.03288	0	5.1766	High groups
TARGET-40-0A4HX8-01A	8.35616	0	3.67266	High groups
TARGET-40-0A4HXS-01A	8.07671	0	2.53674	Low groups
TARGET-40-0A4HY5-01A	0.59726	1	3.02019	High groups
TARGET-40-0A4I0Q-01A	1.42192	0	2.37945	Low groups
TARGET-40-0A4I0U-01A	6.07123	0	2.7865	Low groups
TARGET-40-0A4I0W-01A	1.87123	0	2.00266	Low groups
TARGET-40-0A4I3S-01A	5.05205	0	7.04732	High groups
TARGET-40-0A4I3W-01A	1.1726	1	3.50717	High groups
TARGET-40-0A4I42-01A	0.961644	1	6.58091	High groups
TARGET-40-0A4I48-01A	4.4274	0	3.11281	High groups
TARGET-40-0A4I4A-01A	4.33699	0	2.70718	Low groups
TARGET-40-0A4I4M-01A	1.93973	0	3.40768	High groups
TARGET-40-0A4I4O-01A	0.643836	1	3.51742	High groups
TARGET-40-0A4I5B-01A	1.69589	0	3.99007	High groups
TARGET-40-0A4I65-01A	5.46027	1	2.75795	Low groups
TARGET-40-0A4I6O-01A	1.32603	1	2.13899	Low groups
TARGET-40-0A4I8O-01A	1.09589	1	2.31265	Low groups
TARGET-40-0A4I8S-01A	0.863014	1	2.71575	Low groups
TARGET-40-0A4I8U-01A	2.69315	0	4.60888	High groups
TARGET-40-NAAEDA-01A	0.983562	1	3.19524	High groups
TARGET-40-NAAEDD-01A	0.457534	1	3.41389	High groups
TARGET-40-NAAEDH-01A	0.986301	1	2.8638	Low groups
TARGET-40-NAAEDI-01A	0.750685	1	3.82659	High groups
TARGET-40-NAASJI-01A	1.06301	0	3.00867	High groups
TARGET-40-NAASJK-01A	2.07123	0	3.31143	High groups
TARGET-40-PAKFVX-01A	0.989041	1	5.35567	High groups
TARGET-40-PAKUZU-01A	0	0	2.29927	Low groups
TARGET-40-PAKXLD-01A	1.58356	1	4.77697	High groups
TARGET-40-PAKZZK-01A	1.23836	1	2.95761	Low groups
TARGET-40-PALECC-01A	1.05205	1	1.64006	Low groups
TARGET-40-PALFYN-01A	1.78356	1	0.400594	Low groups
TARGET-40-PALHRL-01A	11.9836	0	1.33551	Low groups
TARGET-40-PALKDP-01A	8.99178	0	6.42788	High groups
TARGET-40-PALKGN-01A	5.8137	0	3.08355	High groups
TARGET-40-PALWWX-01A	5.92603	0	2.59962	Low groups
TARGET-40-PALZGU-01A	3.97808	1	4.14237	High groups
TARGET-40-PAMEKS-01A	1.05479	1	3.01245	High groups
TARGET-40-PAMHLF-01A	5.2411	0	1.22662	Low groups
TARGET-40-PAMHYN-01A	10.6849	0	2.42748	Low groups
TARGET-40-PAMJXS-01A	8.72329	1	2.97019	Low groups
TARGET-40-PAMLKS-01A	0.194521	1	3.24937	High groups
TARGET-40-PAMRHD-01A	0.106849	1	1.59605	Low groups
TARGET-40-PAMTCM-01A	8.22466	0	2.13826	Low groups
TARGET-40-PAMYYJ-01A	0.350685	1	4.51572	High groups
TARGET-40-PANGPE-01A	2.28219	1	3.37389	High groups
TARGET-40-PANGRW-01A	9.25479	0	1.94504	Low groups
TARGET-40-PANMIG-01A	1.40548	1	1.8389	Low groups
TARGET-40-PANPUM-01A	0.126027	1	6.24264	High groups
TARGET-40-PANSEN-01A	6.18082	0	5.89179	High groups
TARGET-40-PANVJJ-01A	8.47945	0	1.60056	Low groups
TARGET-40-PANXSC-01A	1.00274	1	3.11008	High groups
TARGET-40-PANZHX-01A	2.22466	1	2.49981	Low groups
TARGET-40-PANZZJ-01A	4.2137	0	2.28874	Low groups
TARGET-40-PAPIJR-01A	4.70959	0	2.43101	Low groups
TARGET-40-PAPKWD-01A	0.526027	1	6.27419	High groups
TARGET-40-PAPNVD-01A	1.6274	1	2.35206	Low groups
TARGET-40-PAPWWC-01A	5.29589	1	7.04692	High groups
TARGET-40-PAPXGT-01A	6.92055	0	6.45821	High groups
TARGET-40-PARBGW-01A	0.783562	0	9.085	High groups
TARGET-40-PARDAX-01A	0.287671	1	4.80147	High groups
TARGET-40-PARFTG-01A	0.145205	1	5.88785	High groups
TARGET-40-PARGTM-01A	7.15068	0	4.94623	High groups
TARGET-40-PARJXU-01A	2.22192	1	3.69391	High groups
TARGET-40-PARKAF-01A	0.153425	1	5.12987	High groups
TARGET-40-PASEBY-01A	0.115068	1	1.86508	Low groups
TARGET-40-PASEFS-01A	5.7863	0	2.43588	Low groups
TARGET-40-PASFCV-01A	5.64932	0	3.09766	High groups
TARGET-40-PASKZZ-01A	1.48493	0	1.80545	Low groups
TARGET-40-PASNZV-01A	4.7863	0	5.82644	High groups
TARGET-40-PASRNE-01A	1.40274	1	4.4775	High groups
TARGET-40-PASSLM-01A	5.10959	1	2.76487	Low groups
TARGET-40-PASUUH-01A	4.45205	0	2.73945	Low groups
TARGET-40-PASYUK-01A	5.12329	0	2.06529	Low groups
TARGET-40-PATAWV-01A	4.66301	0	2.10897	Low groups
TARGET-40-PATEEM-01A	2.63288	1	5.80563	High groups
TARGET-40-PATJVI-01A	4.31507	0	1.51676	Low groups
TARGET-40-PATKSS-01A	0.172603	1	8.40254	High groups
TARGET-40-PATMIF-01A	4.32877	0	2.6634	Low groups
TARGET-40-PATMPU-01A	1.36438	1	15.7465	High groups
TARGET-40-PATMXR-01A	0.186301	1	5.33271	High groups
TARGET-40-PATPBS-01A	4.02192	0	2.26872	Low groups
TARGET-40-PATUXZ-01A	1.39726	0	4.42166	High groups
TARGET-40-PAUBIT-01A	2.81918	0	3.17237	High groups
TARGET-40-PAUTWB-01A	1.63836	1	2.29733	Low groups
TARGET-40-PAUTYB-01A	1.44384	1	2.12794	Low groups
TARGET-40-PAUUML-01A	1.8411	0	2.76296	Low groups
TARGET-40-PAUVUL-01A	0.649315	1	2.48444	Low groups
TARGET-40-PAUXPZ-01A	1.14795	1	1.82233	Low groups
TARGET-40-PAUYTT-01A	1.5863	0	1.57446	Low groups
TARGET-40-PAVALD-01A	1.50959	0	3.05832	High groups
TARGET-40-PAVCLP-01A	1.4	0	2.09339	Low groups
TARGET-40-PAVDTY-01A	1.01096	0	1.83709	Low groups
TARGET-40-PAVECB-01A	1.30411	0	2.50377	Low groups

## Sheet: REEP3_DFS_TARGET_Osteosarcoma
sampleID	time	Staus	RS	Label
TARGET-40-0A4HLD-01A	10.811	0	3.99605	Low groups
TARGET-40-0A4HMC-01A	1.03288	0	5.17645	High groups
TARGET-40-0A4HX8-01A	8.35616	0	3.92009	Low groups
TARGET-40-0A4HXS-01A	8.07671	0	4.19792	Low groups
TARGET-40-0A4HY5-01A	0.59726	1	4.90607	High groups
TARGET-40-0A4I0Q-01A	1.42192	0	3.44817	Low groups
TARGET-40-0A4I0U-01A	6.07123	0	3.17629	Low groups
TARGET-40-0A4I0W-01A	1.87123	0	4.28554	Low groups
TARGET-40-0A4I3S-01A	5.05205	0	4.57584	High groups
TARGET-40-0A4I3W-01A	1.1726	1	5.00892	High groups
TARGET-40-0A4I42-01A	0.961644	1	5.06155	High groups
TARGET-40-0A4I48-01A	4.4274	0	3.97513	Low groups
TARGET-40-0A4I4A-01A	4.33699	0	4.17485	Low groups
TARGET-40-0A4I4M-01A	1.93973	0	3.58509	Low groups
TARGET-40-0A4I4O-01A	0.643836	1	4.42713	High groups
TARGET-40-0A4I5B-01A	1.69589	0	4.69441	High groups
TARGET-40-0A4I65-01A	5.46027	1	4.33487	Low groups
TARGET-40-0A4I6O-01A	1.32603	1	4.68787	High groups
TARGET-40-0A4I8O-01A	1.09589	1	4.5008	High groups
TARGET-40-0A4I8S-01A	0.863014	1	3.96567	Low groups
TARGET-40-0A4I8U-01A	2.69315	0	3.3479	Low groups
TARGET-40-NAAEDA-01A	0.983562	1	4.02457	Low groups
TARGET-40-NAAEDD-01A	0.457534	1	3.34904	Low groups
TARGET-40-NAAEDH-01A	0.986301	1	3.88232	Low groups
TARGET-40-NAAEDI-01A	0.750685	1	4.18413	Low groups
TARGET-40-NAASJI-01A	1.06301	0	3.81676	Low groups
TARGET-40-NAASJK-01A	2.07123	0	3.90471	Low groups
TARGET-40-PAKFVX-01A	0.989041	1	4.25465	Low groups
TARGET-40-PAKUZU-01A	0	0	4.19204	Low groups
TARGET-40-PAKXLD-01A	1.58356	1	4.52984	High groups
TARGET-40-PAKZZK-01A	1.23836	1	4.44247	High groups
TARGET-40-PALECC-01A	1.05205	1	3.71593	Low groups
TARGET-40-PALFYN-01A	1.78356	1	2.00005	Low groups
TARGET-40-PALHRL-01A	11.9836	0	3.02338	Low groups
TARGET-40-PALKDP-01A	8.99178	0	5.58691	High groups
TARGET-40-PALKGN-01A	5.8137	0	3.51654	Low groups
TARGET-40-PALWWX-01A	5.92603	0	4.41759	High groups
TARGET-40-PALZGU-01A	3.97808	1	4.73273	High groups
TARGET-40-PAMEKS-01A	1.05479	1	4.54125	High groups
TARGET-40-PAMHLF-01A	5.2411	0	5.11207	High groups
TARGET-40-PAMHYN-01A	10.6849	0	3.43892	Low groups
TARGET-40-PAMJXS-01A	8.72329	1	4.14175	Low groups
TARGET-40-PAMLKS-01A	0.194521	1	2.96068	Low groups
TARGET-40-PAMRHD-01A	0.106849	1	5.21683	High groups
TARGET-40-PAMTCM-01A	8.22466	0	3.7807	Low groups
TARGET-40-PAMYYJ-01A	0.350685	1	4.91615	High groups
TARGET-40-PANGPE-01A	2.28219	1	4.52645	High groups
TARGET-40-PANGRW-01A	9.25479	0	4.10988	Low groups
TARGET-40-PANMIG-01A	1.40548	1	4.374	Low groups
TARGET-40-PANPUM-01A	0.126027	1	4.37156	Low groups
TARGET-40-PANSEN-01A	6.18082	0	3.85246	Low groups
TARGET-40-PANVJJ-01A	8.47945	0	3.98009	Low groups
TARGET-40-PANXSC-01A	1.00274	1	4.53461	High groups
TARGET-40-PANZHX-01A	2.22466	1	3.86594	Low groups
TARGET-40-PANZZJ-01A	4.2137	0	3.72966	Low groups
TARGET-40-PAPIJR-01A	4.70959	0	4.06004	Low groups
TARGET-40-PAPKWD-01A	0.526027	1	5.40902	High groups
TARGET-40-PAPNVD-01A	1.6274	1	7.23109	High groups
TARGET-40-PAPWWC-01A	5.29589	1	5.41939	High groups
TARGET-40-PAPXGT-01A	6.92055	0	5.59105	High groups
TARGET-40-PARBGW-01A	0.783562	0	4.82505	High groups
TARGET-40-PARDAX-01A	0.287671	1	6.20956	High groups
TARGET-40-PARFTG-01A	0.145205	1	5.07857	High groups
TARGET-40-PARGTM-01A	7.15068	0	5.89808	High groups
TARGET-40-PARJXU-01A	2.22192	1	5.64258	High groups
TARGET-40-PARKAF-01A	0.153425	1	5.00768	High groups
TARGET-40-PASEBY-01A	0.115068	1	5.25073	High groups
TARGET-40-PASEFS-01A	5.7863	0	3.68918	Low groups
TARGET-40-PASFCV-01A	5.64932	0	4.63637	High groups
TARGET-40-PASKZZ-01A	1.48493	0	3.2087	Low groups
TARGET-40-PASNZV-01A	4.7863	0	4.91976	High groups
TARGET-40-PASRNE-01A	1.40274	1	4.95196	High groups
TARGET-40-PASSLM-01A	5.10959	1	5.04506	High groups
TARGET-40-PASUUH-01A	4.45205	0	4.2507	Low groups
TARGET-40-PASYUK-01A	5.12329	0	4.53906	High groups
TARGET-40-PATAWV-01A	4.66301	0	4.36871	Low groups
TARGET-40-PATEEM-01A	2.63288	1	4.43665	High groups
TARGET-40-PATJVI-01A	4.31507	0	4.70122	High groups
TARGET-40-PATKSS-01A	0.172603	1	4.48588	High groups
TARGET-40-PATMIF-01A	4.32877	0	4.77266	High groups
TARGET-40-PATMPU-01A	1.36438	1	5.10664	High groups
TARGET-40-PATMXR-01A	0.186301	1	5.70938	High groups
TARGET-40-PATPBS-01A	4.02192	0	4.01551	Low groups
TARGET-40-PATUXZ-01A	1.39726	0	4.51216	High groups
TARGET-40-PAUBIT-01A	2.81918	0	4.6936	High groups
TARGET-40-PAUTWB-01A	1.63836	1	3.98841	Low groups
TARGET-40-PAUTYB-01A	1.44384	1	5.26453	High groups
TARGET-40-PAUUML-01A	1.8411	0	4.24689	Low groups
TARGET-40-PAUVUL-01A	0.649315	1	4.49349	High groups
TARGET-40-PAUXPZ-01A	1.14795	1	4.089	Low groups
TARGET-40-PAUYTT-01A	1.5863	0	3.38619	Low groups
TARGET-40-PAVALD-01A	1.50959	0	3.70137	Low groups
TARGET-40-PAVCLP-01A	1.4	0	4.40389	High groups
TARGET-40-PAVDTY-01A	1.01096	0	3.97799	Low groups
TARGET-40-PAVECB-01A	1.30411	0	4.10097	Low groups

## Sheet: ZNF720_DFS_TARGET_Osteosarcoma
sampleID	time	Staus	RS	Label
TARGET-40-0A4HLD-01A	10.811	0	3.28292	Low groups
TARGET-40-0A4HMC-01A	1.03288	0	5.41959	Low groups
TARGET-40-0A4HX8-01A	8.35616	0	3.41548	Low groups
TARGET-40-0A4HXS-01A	8.07671	0	11.9396	High groups
TARGET-40-0A4HY5-01A	0.59726	1	9.95469	High groups
TARGET-40-0A4I0Q-01A	1.42192	0	13.6277	High groups
TARGET-40-0A4I0U-01A	6.07123	0	4.31837	Low groups
TARGET-40-0A4I0W-01A	1.87123	0	2.80937	Low groups
TARGET-40-0A4I3S-01A	5.05205	0	8.41226	Low groups
TARGET-40-0A4I3W-01A	1.1726	1	9.51922	High groups
TARGET-40-0A4I42-01A	0.961644	1	10.6337	High groups
TARGET-40-0A4I48-01A	4.4274	0	3.96305	Low groups
TARGET-40-0A4I4A-01A	4.33699	0	5.406	Low groups
TARGET-40-0A4I4M-01A	1.93973	0	5.37646	Low groups
TARGET-40-0A4I4O-01A	0.643836	1	16.2092	High groups
TARGET-40-0A4I5B-01A	1.69589	0	8.84019	Low groups
TARGET-40-0A4I65-01A	5.46027	1	3.23441	Low groups
TARGET-40-0A4I6O-01A	1.32603	1	18.7873	High groups
TARGET-40-0A4I8O-01A	1.09589	1	11.9142	High groups
TARGET-40-0A4I8S-01A	0.863014	1	12.4372	High groups
TARGET-40-0A4I8U-01A	2.69315	0	4.33239	Low groups
TARGET-40-NAAEDA-01A	0.983562	1	13.903	High groups
TARGET-40-NAAEDD-01A	0.457534	1	9.91324	High groups
TARGET-40-NAAEDH-01A	0.986301	1	11.0053	High groups
TARGET-40-NAAEDI-01A	0.750685	1	17.1853	High groups
TARGET-40-NAASJI-01A	1.06301	0	14.2879	High groups
TARGET-40-NAASJK-01A	2.07123	0	8.93773	Low groups
TARGET-40-PAKFVX-01A	0.989041	1	6.45181	Low groups
TARGET-40-PAKUZU-01A	0	0	5.34689	Low groups
TARGET-40-PAKXLD-01A	1.58356	1	11.5512	High groups
TARGET-40-PAKZZK-01A	1.23836	1	9.63176	High groups
TARGET-40-PALECC-01A	1.05205	1	12.1	High groups
TARGET-40-PALFYN-01A	1.78356	1	2.44038	Low groups
TARGET-40-PALHRL-01A	11.9836	0	6.02756	Low groups
TARGET-40-PALKDP-01A	8.99178	0	12.5828	High groups
TARGET-40-PALKGN-01A	5.8137	0	7.26866	Low groups
TARGET-40-PALWWX-01A	5.92603	0	6.58675	Low groups
TARGET-40-PALZGU-01A	3.97808	1	13.6185	High groups
TARGET-40-PAMEKS-01A	1.05479	1	8.71447	Low groups
TARGET-40-PAMHLF-01A	5.2411	0	16.3089	High groups
TARGET-40-PAMHYN-01A	10.6849	0	9.91989	High groups
TARGET-40-PAMJXS-01A	8.72329	1	8.56444	Low groups
TARGET-40-PAMLKS-01A	0.194521	1	3.5913	Low groups
TARGET-40-PAMRHD-01A	0.106849	1	11.5353	High groups
TARGET-40-PAMTCM-01A	8.22466	0	3.62853	Low groups
TARGET-40-PAMYYJ-01A	0.350685	1	10.0164	High groups
TARGET-40-PANGPE-01A	2.28219	1	8.13097	Low groups
TARGET-40-PANGRW-01A	9.25479	0	9.19279	Low groups
TARGET-40-PANMIG-01A	1.40548	1	7.57523	Low groups
TARGET-40-PANPUM-01A	0.126027	1	11.7275	High groups
TARGET-40-PANSEN-01A	6.18082	0	4.65821	Low groups
TARGET-40-PANVJJ-01A	8.47945	0	12.6218	High groups
TARGET-40-PANXSC-01A	1.00274	1	7.55399	Low groups
TARGET-40-PANZHX-01A	2.22466	1	8.29321	Low groups
TARGET-40-PANZZJ-01A	4.2137	0	8.71777	Low groups
TARGET-40-PAPIJR-01A	4.70959	0	9.48469	High groups
TARGET-40-PAPKWD-01A	0.526027	1	11.0618	High groups
TARGET-40-PAPNVD-01A	1.6274	1	12.7947	High groups
TARGET-40-PAPWWC-01A	5.29589	1	4.64257	Low groups
TARGET-40-PAPXGT-01A	6.92055	0	10.1417	High groups
TARGET-40-PARBGW-01A	0.783562	0	9.0814	Low groups
TARGET-40-PARDAX-01A	0.287671	1	8.85571	Low groups
TARGET-40-PARFTG-01A	0.145205	1	13.8422	High groups
TARGET-40-PARGTM-01A	7.15068	0	15.8285	High groups
TARGET-40-PARJXU-01A	2.22192	1	3.98199	Low groups
TARGET-40-PARKAF-01A	0.153425	1	14.2255	High groups
TARGET-40-PASEBY-01A	0.115068	1	11.0033	High groups
TARGET-40-PASEFS-01A	5.7863	0	13.8188	High groups
TARGET-40-PASFCV-01A	5.64932	0	11.8711	High groups
TARGET-40-PASKZZ-01A	1.48493	0	5.07109	Low groups
TARGET-40-PASNZV-01A	4.7863	0	8.21045	Low groups
TARGET-40-PASRNE-01A	1.40274	1	18.789	High groups
TARGET-40-PASSLM-01A	5.10959	1	14.4387	High groups
TARGET-40-PASUUH-01A	4.45205	0	8.51332	Low groups
TARGET-40-PASYUK-01A	5.12329	0	8.88166	Low groups
TARGET-40-PATAWV-01A	4.66301	0	11.2261	High groups
TARGET-40-PATEEM-01A	2.63288	1	18.4026	High groups
TARGET-40-PATJVI-01A	4.31507	0	10.0267	High groups
TARGET-40-PATKSS-01A	0.172603	1	11.0765	High groups
TARGET-40-PATMIF-01A	4.32877	0	15.6989	High groups
TARGET-40-PATMPU-01A	1.36438	1	14.108	High groups
TARGET-40-PATMXR-01A	0.186301	1	12.5527	High groups
TARGET-40-PATPBS-01A	4.02192	0	12.2626	High groups
TARGET-40-PATUXZ-01A	1.39726	0	8.98664	Low groups
TARGET-40-PAUBIT-01A	2.81918	0	15.8384	High groups
TARGET-40-PAUTWB-01A	1.63836	1	9.82029	High groups
TARGET-40-PAUTYB-01A	1.44384	1	8.47539	Low groups
TARGET-40-PAUUML-01A	1.8411	0	5.73404	Low groups
TARGET-40-PAUVUL-01A	0.649315	1	4.11099	Low groups
TARGET-40-PAUXPZ-01A	1.14795	1	4.63573	Low groups
TARGET-40-PAUYTT-01A	1.5863	0	4.786	Low groups
TARGET-40-PAVALD-01A	1.50959	0	2.72103	Low groups
TARGET-40-PAVCLP-01A	1.4	0	6.62225	Low groups
TARGET-40-PAVDTY-01A	1.01096	0	6.71236	Low groups
TARGET-40-PAVECB-01A	1.30411	0	3.79884	Low groups
