# Supplementary material for: Identification of genes contributing to cisplatin resistance in osteosarcoma cells
Source: FEBS Open Bio. 2022 Nov 29;13(1):164–73. doi: 10.1002/2211-5463.13524 (PMC9808595; doi:10.1002/2211-5463.13524)
Supplement: Supplementary file 3 — Table S3. The lambda parameter shows the coefficients of selected features. The abscissa represents the lambda value, and the ordinate represents the coefficients of the independent variable: The Risk score, survival time, and survival status of the selected dataset. [file FEB4-13-164-s005.xlsx]

## Sheet: Analysis_data
sampleID	times	status	ZNF720	REEP3	CNNM2	CGREF1	Risk	riskScore
TARGET-40-0A4HLD-01A	10.811	0	2.09859	3.99605	1.67939	2.91993	Low_risk	2.45219
TARGET-40-0A4HMC-01A	1.03288	0	2.68248	5.17645	2.62681	4.27966	Low_risk	3.36904
TARGET-40-0A4HX8-01A	8.35616	0	2.14257	3.92009	2.22424	4.24218	Low_risk	2.92208
TARGET-40-0A4HXS-01A	8.07671	0	3.69372	4.19792	1.82242	6.42341	High_risk	4.18529
TARGET-40-0A4HY5-01A	0.59726	1	3.45348	4.90607	2.00726	4.33063	High_risk	3.58779
TARGET-40-0A4I0Q-01A	1.42192	0	3.87063	3.44817	1.75679	6.22468	High_risk	4.10086
TARGET-40-0A4I0U-01A	6.07123	0	2.41098	3.17629	1.92086	4.00091	Low_risk	2.83124
TARGET-40-0A4I0W-01A	1.87123	0	1.92955	4.28554	1.58624	1.99158	Low_risk	2.13353
TARGET-40-0A4I3S-01A	5.05205	0	3.23454	4.57584	3.00851	1.67333	Low_risk	2.82182
TARGET-40-0A4I3W-01A	1.1726	1	3.39496	5.00892	2.17222	5.35809	High_risk	3.89783
TARGET-40-0A4I42-01A	0.961644	1	3.54024	5.06155	2.92237	6.18417	High_risk	4.31013
TARGET-40-0A4I48-01A	4.4274	0	2.31123	3.97513	2.04012	5.50775	Low_risk	3.34219
TARGET-40-0A4I4A-01A	4.33699	0	2.67942	4.17485	1.89032	4.63952	Low_risk	3.24744
TARGET-40-0A4I4M-01A	1.93973	0	2.67276	3.58509	2.14002	2.43257	Low_risk	2.56509
TARGET-40-0A4I4O-01A	0.643836	1	4.10511	4.42713	2.1755	1.46681	Low_risk	2.99252
TARGET-40-0A4I5B-01A	1.69589	0	3.29869	4.69441	2.31906	4.74531	High_risk	3.66115
TARGET-40-0A4I65-01A	5.46027	1	2.08216	4.33487	1.90995	5.05053	Low_risk	3.13889
TARGET-40-0A4I6O-01A	1.32603	1	4.3065	4.68787	1.6503	3.72832	High_risk	3.6938
TARGET-40-0A4I8O-01A	1.09589	1	3.69089	4.5008	1.72799	3.26824	Low_risk	3.28972
TARGET-40-0A4I8S-01A	0.863014	1	3.74816	3.96567	1.89365	4.23321	High_risk	3.55226
TARGET-40-0A4I8U-01A	2.69315	0	2.41478	3.3479	2.48771	3.7395	Low_risk	2.85672
TARGET-40-NAAEDA-01A	0.983562	1	3.89753	4.02457	2.06876	4.05752	High_risk	3.59536
TARGET-40-NAAEDD-01A	0.457534	1	3.44801	3.34904	2.14205	5.85701	High_risk	3.85821
TARGET-40-NAAEDH-01A	0.986301	1	3.58559	3.88232	1.95002	5.78469	High_risk	3.93327
TARGET-40-NAAEDI-01A	0.750685	1	4.1847	4.18413	2.271	1.85755	Low_risk	3.12322
TARGET-40-NAASJI-01A	1.06301	0	3.93432	3.81676	2.00312	4.88054	High_risk	3.81576
TARGET-40-NAASJK-01A	2.07123	0	3.31292	3.90471	2.10817	2.71007	Low_risk	2.94891
TARGET-40-PAKFVX-01A	0.989041	1	2.89759	4.25465	2.66804	6.73159	High_risk	4.0659
TARGET-40-PAKUZU-01A	0	0	2.66605	4.19204	1.72215	4.73527	Low_risk	3.24836
TARGET-40-PAKXLD-01A	1.58356	1	3.64975	4.52984	2.53031	3.487	Low_risk	3.45149
TARGET-40-PAKZZK-01A	1.23836	1	3.41031	4.44247	1.98463	5.7442	High_risk	3.92127
TARGET-40-PALECC-01A	1.05205	1	3.71149	3.71593	1.40057	4.11109	Low_risk	3.4021
TARGET-40-PALFYN-01A	1.78356	1	1.78257	2.00005	0.486039	1.03961	Low_risk	1.36221
TARGET-40-PALHRL-01A	11.9836	0	2.81302	3.02338	1.22374	2.21699	Low_risk	2.36483
TARGET-40-PALKDP-01A	8.99178	0	3.76371	5.58691	2.89295	5.8971	High_risk	4.3804
TARGET-40-PALKGN-01A	5.8137	0	3.04765	3.51654	2.02982	1.66921	Low_risk	2.47641
TARGET-40-PALWWX-01A	5.92603	0	2.92348	4.41759	1.84784	1.2368	Low_risk	2.38325
TARGET-40-PALZGU-01A	3.97808	1	3.86972	4.73273	2.36243	5.62253	High_risk	4.16663
TARGET-40-PAMEKS-01A	1.05479	1	3.28014	4.54125	2.00448	4.47209	High_risk	3.5113
TARGET-40-PAMHLF-01A	5.2411	0	4.11344	5.11207	1.15486	5.4357	High_risk	4.09253
TARGET-40-PAMHYN-01A	10.6849	0	3.44889	3.43892	1.77715	4.63957	High_risk	3.46441
TARGET-40-PAMJXS-01A	8.72329	1	3.25768	4.14175	1.98921	7.55283	High_risk	4.34751
TARGET-40-PAMLKS-01A	0.194521	1	2.1989	2.96068	2.08725	6.38633	Low_risk	3.43336
TARGET-40-PAMRHD-01A	0.106849	1	3.64792	5.21683	1.37632	7.19602	High_risk	4.45329
TARGET-40-PAMTCM-01A	8.22466	0	2.21055	3.7807	1.64996	5.54601	Low_risk	3.23297
TARGET-40-PAMYYJ-01A	0.350685	1	3.46158	4.91615	2.46355	6.23583	High_risk	4.21047
TARGET-40-PANGPE-01A	2.28219	1	3.19077	4.52645	2.12892	4.66117	High_risk	3.54439
TARGET-40-PANGRW-01A	9.25479	0	3.34948	4.10988	1.55829	4.28595	Low_risk	3.37131
TARGET-40-PANMIG-01A	1.40548	1	3.10018	4.374	1.50533	3.87271	Low_risk	3.1714
TARGET-40-PANPUM-01A	0.126027	1	3.66988	4.37156	2.85652	5.8658	High_risk	4.17834
TARGET-40-PANSEN-01A	6.18082	0	2.50035	3.85246	2.78488	3.81226	Low_risk	3.01685
TARGET-40-PANVJJ-01A	8.47945	0	3.76785	3.98009	1.37882	2.86737	Low_risk	3.09303
TARGET-40-PANXSC-01A	1.00274	1	3.0966	4.53461	2.03917	1.75434	Low_risk	2.64742
TARGET-40-PANZHX-01A	2.22466	1	3.21618	3.86594	1.80728	4.99403	High_risk	3.52637
TARGET-40-PANZZJ-01A	4.2137	0	3.28063	3.72966	1.71753	4.56022	Low_risk	3.39798
TARGET-40-PAPIJR-01A	4.70959	0	3.39021	4.06004	1.77863	3.47547	Low_risk	3.17714
TARGET-40-PAPKWD-01A	0.526027	1	3.59237	5.40902	2.86279	6.46513	High_risk	4.44792
TARGET-40-PAPNVD-01A	1.6274	1	3.78604	7.23109	1.74505	6.42231	High_risk	4.58359
TARGET-40-PAPWWC-01A	5.29589	1	2.49635	5.41939	3.00844	3.8235	Low_risk	3.2411
TARGET-40-PAPXGT-01A	6.92055	0	3.4779	5.59105	2.89883	5.49443	High_risk	4.14469
TARGET-40-PARBGW-01A	0.783562	0	3.33362	4.82505	3.33414	6.64943	High_risk	4.38737
TARGET-40-PARDAX-01A	0.287671	1	3.30096	6.20956	2.53642	7.65306	High_risk	4.72379
TARGET-40-PARFTG-01A	0.145205	1	3.89163	5.07857	2.78405	7.1796	High_risk	4.72998
TARGET-40-PARGTM-01A	7.15068	0	4.07283	5.89808	2.57198	5.39177	High_risk	4.35626
TARGET-40-PARJXU-01A	2.22192	1	2.31672	5.64258	2.23079	2.15947	Low_risk	2.60041
TARGET-40-PARKAF-01A	0.153425	1	3.92842	5.00768	2.61586	6.13387	High_risk	4.40897
TARGET-40-PASEBY-01A	0.115068	1	3.58536	5.25073	1.51858	4.56087	High_risk	3.68412
TARGET-40-PASEFS-01A	5.7863	0	3.88936	3.68918	1.78068	3.40944	Low_risk	3.32219
TARGET-40-PASFCV-01A	5.64932	0	3.68606	4.63637	2.0348	1.86109	Low_risk	2.9375
TARGET-40-PASKZZ-01A	1.48493	0	2.60196	3.2087	1.48823	3.74392	Low_risk	2.78021
TARGET-40-PASNZV-01A	4.7863	0	3.20327	4.91976	2.77113	6.75087	High_risk	4.29535
TARGET-40-PASRNE-01A	1.40274	1	4.30663	4.95196	2.45352	4.69508	High_risk	4.11941
TARGET-40-PASSLM-01A	5.10959	1	3.94848	5.04506	1.9126	3.47621	High_risk	3.55051
TARGET-40-PASUUH-01A	4.45205	0	3.24995	4.2507	1.90283	4.01262	Low_risk	3.31525
TARGET-40-PASYUK-01A	5.12329	0	3.30475	4.53906	1.61602	2.32742	Low_risk	2.84307
TARGET-40-PATAWV-01A	4.66301	0	3.61189	4.36871	1.63644	0.155355	Low_risk	2.32177
TARGET-40-PATEEM-01A	2.63288	1	4.27818	4.43665	2.76673	4.80159	High_risk	4.11915
TARGET-40-PATJVI-01A	4.31507	0	3.46293	4.70122	1.33157	2.50453	Low_risk	2.94112
TARGET-40-PATKSS-01A	0.172603	1	3.59413	4.48588	3.23305	5.55426	High_risk	4.12235
TARGET-40-PATMIF-01A	4.32877	0	4.06168	4.77266	1.87318	0.859442	Low_risk	2.79765
TARGET-40-PATMPU-01A	1.36438	1	3.91724	5.10664	4.06579	6.33937	High_risk	4.67824
TARGET-40-PATMXR-01A	0.186301	1	3.76051	5.70938	2.66282	7.80374	High_risk	4.91684
TARGET-40-PATPBS-01A	4.02192	0	3.72929	4.01551	1.70873	5.41269	High_risk	3.86792
TARGET-40-PATUXZ-01A	1.39726	0	3.32	4.51216	2.43873	6.48788	High_risk	4.17162
TARGET-40-PAUBIT-01A	2.81918	0	4.07368	4.6936	2.06087	2.19817	Low_risk	3.20877
TARGET-40-PAUTWB-01A	1.63836	1	3.43567	3.98841	1.7213	4.23059	Low_risk	3.39921
TARGET-40-PAUTYB-01A	1.44384	1	3.24419	5.26453	1.64521	7.16137	High_risk	4.3172
TARGET-40-PAUUML-01A	1.8411	0	2.75147	4.24689	1.91187	5.19545	Low_risk	3.45125
TARGET-40-PAUVUL-01A	0.649315	1	2.3536	4.49349	1.80093	7.04222	High_risk	3.83654
TARGET-40-PAUXPZ-01A	1.14795	1	2.4946	4.089	1.49689	6.63836	High_risk	3.68633
TARGET-40-PAUYTT-01A	1.5863	0	2.53257	3.38619	1.36427	1.26468	Low_risk	2.034
TARGET-40-PAVALD-01A	1.50959	0	1.8957	3.70137	2.02088	4.8222	Low_risk	2.93229
TARGET-40-PAVCLP-01A	1.4	0	2.93022	4.40389	1.62919	6.58973	High_risk	3.91177
TARGET-40-PAVDTY-01A	1.01096	0	2.94717	3.97799	1.50441	3.93815	Low_risk	3.07776
TARGET-40-PAVECB-01A	1.30411	0	2.26269	4.10097	1.80891	3.1314	Low_risk	2.61341
