# Supplementary material for: Identification of genes contributing to cisplatin resistance in osteosarcoma cells
Source: FEBS Open Bio. 2022 Nov 29;13(1):164–73. doi: 10.1002/2211-5463.13524 (PMC9808595; doi:10.1002/2211-5463.13524)
Supplement: Supplementary file 4 — Table S4. The 96 osteosarcoma samples in the TARGET dataset were divided into five groups (Four_genes_high, Three_genes_high, Two_genes_high, One_genes_high, and Low_group) according to median gene expression levels of ZNF720, REEP3, CNNM2 and CGREF1 in each sample. [file FEB4-13-164-s004.xlsx]

## Sheet: Four_genes_DFS
Groups	sampleID	time	Staus	RS	REEP3	ZNF720	CGREF1	CNNM2
Four_genes_high	TARGET-40-0A4I3W-01A	1.1726	1	5.00892	High groups	High groups	High groups	High groups
	TARGET-40-0A4I42-01A	0.961644	1	5.06155	High groups	High groups	High groups	High groups
	TARGET-40-PALKDP-01A	8.99178	0	5.58691	High groups	High groups	High groups	High groups
	TARGET-40-PALZGU-01A	3.97808	1	4.73273	High groups	High groups	High groups	High groups
	TARGET-40-PAMYYJ-01A	0.350685	1	4.91615	High groups	High groups	High groups	High groups
	TARGET-40-PAPKWD-01A	0.526027	1	5.40902	High groups	High groups	High groups	High groups
	TARGET-40-PAPXGT-01A	6.92055	0	5.59105	High groups	High groups	High groups	High groups
	TARGET-40-PARFTG-01A	0.145205	1	5.07857	High groups	High groups	High groups	High groups
	TARGET-40-PARGTM-01A	7.15068	0	5.89808	High groups	High groups	High groups	High groups
	TARGET-40-PARKAF-01A	0.153425	1	5.00768	High groups	High groups	High groups	High groups
	TARGET-40-PASRNE-01A	1.40274	1	4.95196	High groups	High groups	High groups	High groups
	TARGET-40-PATEEM-01A	2.63288	1	4.43665	High groups	High groups	High groups	High groups
	TARGET-40-PATKSS-01A	0.172603	1	4.48588	High groups	High groups	High groups	High groups
	TARGET-40-PATMPU-01A	1.36438	1	5.10664	High groups	High groups	High groups	High groups
	TARGET-40-PATMXR-01A	0.186301	1	5.70938	High groups	High groups	High groups	High groups
Three_genes_high	TARGET-40-PAKZZK-01A	1.23836	1	4.44247	High groups	High groups	High groups	Low groups
	TARGET-40-PAMHLF-01A	5.2411	0	5.11207	High groups	High groups	High groups	Low groups
	TARGET-40-PAMRHD-01A	0.106849	1	5.21683	High groups	High groups	High groups	Low groups
	TARGET-40-PAPNVD-01A	1.6274	1	7.23109	High groups	High groups	High groups	Low groups
	TARGET-40-0A4HY5-01A	0.59726	1	4.90607	High groups	High groups	Low groups	High groups
	TARGET-40-0A4I4O-01A	0.643836	1	4.42713	High groups	High groups	Low groups	High groups
	TARGET-40-PAKXLD-01A	1.58356	1	4.52984	High groups	High groups	Low groups	High groups
	TARGET-40-PASFCV-01A	5.64932	0	4.63637	High groups	High groups	Low groups	High groups
	TARGET-40-PAUBIT-01A	2.81918	0	4.6936	High groups	High groups	Low groups	High groups
	TARGET-40-0A4I5B-01A	1.69589	0	4.69441	High groups	Low groups	High groups	High groups
	TARGET-40-PANGPE-01A	2.28219	1	4.52645	High groups	Low groups	High groups	High groups
	TARGET-40-PARBGW-01A	0.783562	0	4.82505	High groups	Low groups	High groups	High groups
	TARGET-40-PARDAX-01A	0.287671	1	6.20956	High groups	Low groups	High groups	High groups
	TARGET-40-PASNZV-01A	4.7863	0	4.91976	High groups	Low groups	High groups	High groups
	TARGET-40-PATUXZ-01A	1.39726	0	4.51216	High groups	Low groups	High groups	High groups
	TARGET-40-NAAEDD-01A	0.457534	1	3.34904	Low groups	High groups	High groups	High groups
	TARGET-40-NAASJI-01A	1.06301	0	3.81676	Low groups	High groups	High groups	High groups
	TARGET-40-PANPUM-01A	0.126027	1	4.37156	Low groups	High groups	High groups	High groups
Two_genes_high	TARGET-40-0A4I48-01A	4.4274	0	3.97513	Low groups	Low groups	High groups	High groups
	TARGET-40-PAKFVX-01A	0.989041	1	4.25465	Low groups	Low groups	High groups	High groups
	TARGET-40-PAMLKS-01A	0.194521	1	2.96068	Low groups	Low groups	High groups	High groups
	TARGET-40-PAVALD-01A	1.50959	0	3.70137	Low groups	Low groups	High groups	High groups
	TARGET-40-NAAEDA-01A	0.983562	1	4.02457	Low groups	High groups	Low groups	High groups
	TARGET-40-NAAEDI-01A	0.750685	1	4.18413	Low groups	High groups	Low groups	High groups
	TARGET-40-0A4HXS-01A	8.07671	0	4.19792	Low groups	High groups	High groups	Low groups
	TARGET-40-0A4I0Q-01A	1.42192	0	3.44817	Low groups	High groups	High groups	Low groups
	TARGET-40-NAAEDH-01A	0.986301	1	3.88232	Low groups	High groups	High groups	Low groups
	TARGET-40-PAMHYN-01A	10.6849	0	3.43892	Low groups	High groups	High groups	Low groups
	TARGET-40-PATPBS-01A	4.02192	0	4.01551	Low groups	High groups	High groups	Low groups
	TARGET-40-0A4HMC-01A	1.03288	0	5.17645	High groups	Low groups	Low groups	High groups
	TARGET-40-0A4I3S-01A	5.05205	0	4.57584	High groups	Low groups	Low groups	High groups
	TARGET-40-PAMEKS-01A	1.05479	1	4.54125	High groups	Low groups	Low groups	High groups
	TARGET-40-PANXSC-01A	1.00274	1	4.53461	High groups	Low groups	Low groups	High groups
	TARGET-40-PAPWWC-01A	5.29589	1	5.41939	High groups	Low groups	Low groups	High groups
	TARGET-40-PARJXU-01A	2.22192	1	5.64258	High groups	Low groups	Low groups	High groups
	TARGET-40-PAUTYB-01A	1.44384	1	5.26453	High groups	Low groups	High groups	Low groups
	TARGET-40-PAUVUL-01A	0.649315	1	4.49349	High groups	Low groups	High groups	Low groups
	TARGET-40-PAVCLP-01A	1.4	0	4.40389	High groups	Low groups	High groups	Low groups
	TARGET-40-0A4I6O-01A	1.32603	1	4.68787	High groups	High groups	Low groups	Low groups
	TARGET-40-0A4I8O-01A	1.09589	1	4.5008	High groups	High groups	Low groups	Low groups
	TARGET-40-PASEBY-01A	0.115068	1	5.25073	High groups	High groups	Low groups	Low groups
	TARGET-40-PASSLM-01A	5.10959	1	5.04506	High groups	High groups	Low groups	Low groups
	TARGET-40-PATJVI-01A	4.31507	0	4.70122	High groups	High groups	Low groups	Low groups
	TARGET-40-PATMIF-01A	4.32877	0	4.77266	High groups	High groups	Low groups	Low groups
One_genes_high	TARGET-40-PALWWX-01A	5.92603	0	4.41759	High groups	Low groups	Low groups	Low groups
	TARGET-40-PASYUK-01A	5.12329	0	4.53906	High groups	Low groups	Low groups	Low groups
	TARGET-40-0A4I8S-01A	0.863014	1	3.96567	Low groups	High groups	Low groups	Low groups
	TARGET-40-PALECC-01A	1.05205	1	3.71593	Low groups	High groups	Low groups	Low groups
	TARGET-40-PANVJJ-01A	8.47945	0	3.98009	Low groups	High groups	Low groups	Low groups
	TARGET-40-PAPIJR-01A	4.70959	0	4.06004	Low groups	High groups	Low groups	Low groups
	TARGET-40-PASEFS-01A	5.7863	0	3.68918	Low groups	High groups	Low groups	Low groups
	TARGET-40-PATAWV-01A	4.66301	0	4.36871	Low groups	High groups	Low groups	Low groups
	TARGET-40-PAUTWB-01A	1.63836	1	3.98841	Low groups	High groups	Low groups	Low groups
	TARGET-40-0A4I65-01A	5.46027	1	4.33487	Low groups	Low groups	High groups	Low groups
	TARGET-40-PAKUZU-01A	0	0	4.19204	Low groups	Low groups	High groups	Low groups
	TARGET-40-PAMJXS-01A	8.72329	1	4.14175	Low groups	Low groups	High groups	Low groups
	TARGET-40-PAMTCM-01A	8.22466	0	3.7807	Low groups	Low groups	High groups	Low groups
	TARGET-40-PANZHX-01A	2.22466	1	3.86594	Low groups	Low groups	High groups	Low groups
	TARGET-40-PAUUML-01A	1.8411	0	4.24689	Low groups	Low groups	High groups	Low groups
	TARGET-40-PAUXPZ-01A	1.14795	1	4.089	Low groups	Low groups	High groups	Low groups
	TARGET-40-0A4HX8-01A	8.35616	0	3.92009	Low groups	Low groups	Low groups	High groups
	TARGET-40-0A4I4M-01A	1.93973	0	3.58509	Low groups	Low groups	Low groups	High groups
	TARGET-40-0A4I8U-01A	2.69315	0	3.3479	Low groups	Low groups	Low groups	High groups
	TARGET-40-NAASJK-01A	2.07123	0	3.90471	Low groups	Low groups	Low groups	High groups
	TARGET-40-PALKGN-01A	5.8137	0	3.51654	Low groups	Low groups	Low groups	High groups
	TARGET-40-PANSEN-01A	6.18082	0	3.85246	Low groups	Low groups	Low groups	High groups
Low_group	TARGET-40-0A4HLD-01A	10.811	0	3.99605	Low groups	Low groups	Low groups	Low groups
	TARGET-40-0A4I0U-01A	6.07123	0	3.17629	Low groups	Low groups	Low groups	Low groups
	TARGET-40-0A4I0W-01A	1.87123	0	4.28554	Low groups	Low groups	Low groups	Low groups
	TARGET-40-0A4I4A-01A	4.33699	0	4.17485	Low groups	Low groups	Low groups	Low groups
	TARGET-40-PALFYN-01A	1.78356	1	2.00005	Low groups	Low groups	Low groups	Low groups
	TARGET-40-PALHRL-01A	11.9836	0	3.02338	Low groups	Low groups	Low groups	Low groups
	TARGET-40-PANGRW-01A	9.25479	0	4.10988	Low groups	Low groups	Low groups	Low groups
	TARGET-40-PANMIG-01A	1.40548	1	4.374	Low groups	Low groups	Low groups	Low groups
	TARGET-40-PANZZJ-01A	4.2137	0	3.72966	Low groups	Low groups	Low groups	Low groups
	TARGET-40-PASKZZ-01A	1.48493	0	3.2087	Low groups	Low groups	Low groups	Low groups
	TARGET-40-PASUUH-01A	4.45205	0	4.2507	Low groups	Low groups	Low groups	Low groups
	TARGET-40-PAUYTT-01A	1.5863	0	3.38619	Low groups	Low groups	Low groups	Low groups
	TARGET-40-PAVDTY-01A	1.01096	0	3.97799	Low groups	Low groups	Low groups	Low groups
	TARGET-40-PAVECB-01A	1.30411	0	4.10097	Low groups	Low groups	Low groups	Low groups
Median survival
	Four_genes_high	Three_genes_high	Two_genes_high	One_genes_high	Low_group
Number of rows	95	95	95	95	95
# of blank lines	80	77	69	73	81
# rows with impossible data	0	0	0	1	0
# censored subjects	3	8	11	14	12
# deaths/events	12	10	15	7	2
Median survival	1.1726	1.6274	2.22192	8.72329	Undefined
Comparison of Survival Curves
Log-rank (Mantel-Cox) test (recommended)
Chi square	18.33
df	4
P value	0.0011
P value summary	**
Are the survival curves sig different?	Yes
Logrank test for trend (recommended)
Chi square	17.59
df	1
P value	<0.0001
P value summary	****
Sig. trend?	Yes
Gehan-Breslow-Wilcoxon test
Chi square	20.8
df	4
P value	0.0003
P value summary	***
Are the survival curves sig different?	Yes
