# Supplementary material for: Identification of genes contributing to cisplatin resistance in osteosarcoma cells
Source: FEBS Open Bio. 2022 Nov 29;13(1):164–73. doi: 10.1002/2211-5463.13524 (PMC9808595; doi:10.1002/2211-5463.13524)
Supplement: Supplementary file 5 — Table S5. DEG_results, DEG_genes and DEG_ Deg_clusterProfiler (PPI network, including KEGG and GO term) in Four_genes_high compared with Low_group. [file FEB4-13-164-s003.xlsx]

## Sheet: Deg_results
Genes	logFC	AveExpr	t	P.Value	adj.P.Val	B
CNNM2	1.32943	2.14584	14.2724	1.88417e-19	3.25114e-15	31.434
ZNF720	1.58957	3.16651	19.8237	8.21261e-26	1.42834e-21	42.9854
REEP3	1.81387	4.43657	13.0662	5.68504e-18	9.88003e-14	28.7556
CGREF1	4.61816	4.32698	24.0263	9.29494e-30	1.61844e-25	52.2943
ZFYVE27	1.10616	3.27898	7.16337	2.99323e-09	2.58241e-05	10.8167
INPP5A	1.14527	3.5827	6.53933	2.89849e-08	0.000131936	8.73265
TRIM8	1.37225	5.59515	6.52455	3.0585e-08	0.000131936	8.68323
TCTN3	0.93899	4.36285	6.44918	4.02205e-08	0.000138801	8.43135
PWWP2B	1.12588	3.4521	6.34724	5.82337e-08	0.00016747	8.09083
ACTR1A	0.86424	5.78437	6.28507	7.29639e-08	0.000179856	7.88328
UNC5B	1.2808	5.86057	6.24744	8.36264e-08	0.000180372	7.75772
SLC35G1	1.23982	2.84814	6.21231	9.49741e-08	0.000182086	7.64057
INPP4A	1.25023	3.74513	6.15107	1.18547e-07	0.000204553	7.43642
ID2	1.19581	5.95188	5.88936	3.0488e-07	0.00044672	6.56624
SMPD3	2.44988	4.2434	5.88413	3.10672e-07	0.00044672	6.5489
TSPAN14	1.10176	4.98784	5.79805	4.23342e-07	0.000547513	6.26374
ISM1	1.90436	1.93936	5.78463	4.4423e-07	0.000547513	6.21936
SATB2	1.95916	5.23505	5.76031	4.8474e-07	0.000557612	6.13893
DLX3	2.33053	4.60254	5.68538	6.34045e-07	0.00067007	5.89147
ABI2	1.09828	4.69974	5.6741	6.60167e-07	0.00067007	5.85426
ABLIM1	1.30076	2.75976	5.59222	8.8455e-07	0.000832637	5.5846
BMPR1A	1.03205	3.35403	5.57305	9.47164e-07	0.000832637	5.52157
PDCD11	0.85177	3.85299	5.56779	9.65096e-07	0.000832637	5.50428
TMEM120B	0.903551	2.85103	5.52098	1.14024e-06	0.000903526	5.35058
AKIRIN1	1.12829	5.32049	5.5181	1.15199e-06	0.000903526	5.34113
MXI1	1.13818	3.90665	5.46449	1.39395e-06	0.00097023	5.16543
EFHD1	1.87938	4.20973	5.46412	1.3958e-06	0.00097023	5.16421
PTPN4	1.10697	3.41159	5.46212	1.40572e-06	0.00097023	5.15768
LOXL4	1.78925	2.97998	5.43205	1.5641e-06	0.00100302	5.0593
ALDH18A1	0.962049	5.35811	5.43108	1.5695e-06	0.00100302	5.05612
SUFU	0.866181	2.9444	5.35559	2.05072e-06	0.00122254	4.80968
FAM160B1	0.890268	3.05829	5.35505	2.05468e-06	0.00122254	4.8079
SUSD5	1.59658	1.89305	5.33337	2.21839e-06	0.00125799	4.73727
C11orf95	1.00383	3.58183	5.3281	2.26008e-06	0.00125799	4.72011
SPDL1	1.03115	3.84849	5.2996	2.49936e-06	0.00133413	4.62739
MINPP1	0.92903	3.65685	5.28743	2.60896e-06	0.00133413	4.58785
SMNDC1	0.889931	3.69977	5.27667	2.70989e-06	0.00133413	4.55288
DNAJB12	0.912049	4.00605	5.27439	2.73175e-06	0.00133413	4.54548
SALL1	1.40941	1.83696	5.26545	2.81919e-06	0.00133413	4.51645
PRPF40A	0.913659	4.86632	5.26129	2.86079e-06	0.00133413	4.50296
DLX4	2.25852	3.69468	5.22028	3.30501e-06	0.00148296	4.36999
TWNK	1.06286	3.26633	5.1972	3.58424e-06	0.00148296	4.29528
COX15	0.823575	4.09041	5.18246	3.77466e-06	0.00148296	4.24761
ANO5	2.24284	4.43603	5.17409	3.88719e-06	0.00148296	4.22055
RAB11FIP1	1.36973	2.59163	5.16807	3.97018e-06	0.00148296	4.20109
SNAPC3	1.14774	3.85249	5.1594	4.09273e-06	0.00148296	4.17309
MYORG	1.17422	3.03831	5.15546	4.14971e-06	0.00148296	4.16036
KAZALD1	1.73858	5.83016	5.15414	4.16889e-06	0.00148296	4.15611
OGA	0.963577	5.03735	5.14693	4.27561e-06	0.00148296	4.13283
DLX2	1.27962	1.39641	5.14095	4.36612e-06	0.00148296	4.11354
TMCC2	1.41396	2.59721	5.13852	4.40347e-06	0.00148296	4.1057
PHOSPHO1	2.6485	6.02069	5.13639	4.43635e-06	0.00148296	4.09885
POLL	0.799917	3.18876	5.13583	4.44518e-06	0.00148296	4.09702
FAM43A	1.32172	4.01486	5.13576	4.44622e-06	0.00148296	4.0968
AP3M1	0.959777	4.12506	5.13076	4.52471e-06	0.00148296	4.08068
PREX1	1.2932	4.3122	5.12886	4.55501e-06	0.00148296	4.07454
SEMA4G	0.905157	1.88794	5.11727	4.74343e-06	0.0015157	4.03721
KLF4	1.32851	3.95753	5.09042	5.2103e-06	0.00162436	3.95077
APCDD1	2.20179	5.53845	5.08543	5.30207e-06	0.00162436	3.9347
PARG	0.799703	2.96697	5.082	5.36591e-06	0.00162436	3.92368
SMYD2	0.861718	4.4741	5.07495	5.49972e-06	0.00163617	3.901
HIF1AN	0.889167	3.03146	5.04441	6.118e-06	0.00178926	3.80291
BAMBI	2.36002	5.86215	5.03299	6.36621e-06	0.0018202	3.7663
MICU1	0.874699	4.7702	5.02992	6.43479e-06	0.0018202	3.75644
SLK	0.91131	3.46085	4.98554	7.50883e-06	0.0020788	3.61436
WAPL	0.755003	3.88723	4.98245	7.58995e-06	0.0020788	3.60447
ASCC1	0.870997	4.59658	4.95836	8.25187e-06	0.00222429	3.52753
PCGF5	0.907439	4.14086	4.95178	8.44243e-06	0.00222429	3.50652
HPS1	0.930774	4.32892	4.94955	8.50787e-06	0.00222429	3.49941
PIKFYVE	0.939246	2.63297	4.91772	9.49977e-06	0.00241269	3.39795
FAM117B	0.869273	2.08829	4.91604	9.55525e-06	0.00241269	3.39259
PTPRZ1	2.54005	3.46663	4.91325	9.64798e-06	0.00241269	3.3837
VDAC2	0.85095	6.7657	4.87542	1.09953e-05	0.00271033	3.26346
TNKS2	0.976185	3.61563	4.85997	1.15977e-05	0.00278605	3.2144
MRPL43	0.804992	5.64486	4.85927	1.16253e-05	0.00278605	3.21221
C2orf49	0.793962	3.21893	4.84185	1.23449e-05	0.00291795	3.15698
WDR12	1.22264	4.64559	4.83506	1.26369e-05	0.00294661	3.13548
ZXDA	1.12148	1.75701	4.82421	1.31179e-05	0.003018	3.10112
RNF44	0.952338	3.35373	4.81483	1.35482e-05	0.00307597	3.07145
RNF103	0.76408	3.94184	4.79118	1.46954e-05	0.00329312	2.99671
SFXN1	0.94076	4.35133	4.78589	1.49649e-05	0.0033105	2.98001
USP35	0.763564	2.01486	4.77832	1.53586e-05	0.0033241	2.95614
GRK6	0.821845	3.57844	4.77669	1.54446e-05	0.0033241	2.95101
ADGRD1	1.94264	3.41607	4.76732	1.59492e-05	0.0033241	2.92145
RNF187	0.782442	5.26814	4.7599	1.63601e-05	0.0033241	2.89807
ATAD1	0.933304	4.00667	4.7588	1.64219e-05	0.0033241	2.89461
CHKA	0.919835	4.24084	4.75767	1.64854e-05	0.0033241	2.89106
DDX19B	0.750791	4.18051	4.75507	1.6633e-05	0.0033241	2.88287
TRIM11	0.935977	3.73569	4.75347	1.67242e-05	0.0033241	2.87784
ZNF581	0.777304	3.63287	4.75285	1.67602e-05	0.0033241	2.87587
FBXW11	0.731326	4.09197	4.73894	1.75773e-05	0.00344656	2.83212
TRUB1	0.871855	3.09346	4.71934	1.87962e-05	0.00364414	2.77051
NPM1	0.940601	9.37001	4.71424	1.91263e-05	0.00366694	2.75451
CYFIP2	1.81518	4.20693	4.70343	1.98455e-05	0.00373219	2.72059
EGLN1	0.97421	3.74783	4.70264	1.98992e-05	0.00373219	2.71811
ZDHHC23	0.849929	1.07384	4.6845	2.11696e-05	0.00392775	2.66126
CHST3	1.05025	3.09456	4.67915	2.15596e-05	0.00395757	2.64449
KCMF1	0.811085	5.22498	4.6724	2.20611e-05	0.00397457	2.62337
RPP30	0.710395	4.72587	4.67171	2.21129e-05	0.00397457	2.62121
PANK3	0.86347	3.15515	4.66381	2.27162e-05	0.0040409	2.59649
BTAF1	0.874109	2.7073	4.65746	2.32125e-05	0.00405173	2.57664
MEF2C	1.22826	5.65368	4.65703	2.32467e-05	0.00405173	2.57529
DOK6	1.58378	1.66815	4.65124	2.37086e-05	0.00405734	2.55721
MMS19	0.714428	4.81247	4.65074	2.37492e-05	0.00405734	2.55565
TRAFD1	0.824049	4.54615	4.64224	2.44457e-05	0.00411197	2.5291
CS	0.780261	6.1238	4.64104	2.45455e-05	0.00411197	2.52536
NDST2	0.790189	3.63952	4.62943	2.55335e-05	0.00423635	2.48912
MAZ	0.707568	7.77402	4.62521	2.59018e-05	0.00425653	2.47597
NHEJ1	0.863203	3.15367	4.62094	2.628e-05	0.00427794	2.46266
HSPA4L	1.19325	2.32746	4.61567	2.67537e-05	0.00430405	2.44626
UROS	0.736021	4.69505	4.61097	2.71846e-05	0.00430405	2.43159
ZDHHC16	0.771026	4.70078	4.61092	2.71887e-05	0.00430405	2.43145
CD36	1.73648	5.22791	4.60537	2.77055e-05	0.00434599	2.41416
PTPRS	1.28911	5.13314	4.58716	2.94681e-05	0.00458083	2.35754
RCOR2	1.54675	5.10507	4.57851	3.03445e-05	0.00467495	2.33064
GLRX3	0.696505	5.89525	4.56159	3.21304e-05	0.00490628	2.27816
MRPS16	0.860933	5.6287	4.53944	3.4626e-05	0.00520875	2.20952
SMAD6	1.39767	4.52125	4.53785	3.48128e-05	0.00520875	2.20459
SP7	2.30871	6.61014	4.53367	3.53063e-05	0.00520875	2.19167
SBK1	1.00961	1.23874	4.53357	3.53187e-05	0.00520875	2.19135
SPICE1	0.984836	2.71279	4.52921	3.58408e-05	0.00524095	2.17789
ARL15	1.12268	4.01528	4.52061	3.68958e-05	0.00534989	2.15127
KIF7	1.04266	3.60289	4.50987	3.82536e-05	0.00546313	2.11812
CD2BP2	0.763559	4.77625	4.50783	3.85174e-05	0.00546313	2.11182
PPRC1	0.731879	4.31759	4.50699	3.86266e-05	0.00546313	2.10922
SNPH	1.02989	2.18474	4.48934	4.09884e-05	0.00570718	2.05479
FAM189A2	1.1434	1.81603	4.48875	4.10699e-05	0.00570718	2.05297
SFXN2	0.943068	2.39489	4.48677	4.13444e-05	0.00570718	2.04686
DOK5	1.47344	3.76475	4.48424	4.16969e-05	0.00571015	2.03907
PGAM1	0.928398	7.69329	4.48006	4.22872e-05	0.0057454	2.02618
GUK1	0.807971	7.73729	4.47161	4.35028e-05	0.00577451	2.0002
AIFM2	0.955653	2.72958	4.46787	4.40521e-05	0.00577451	1.98869
TCF3	0.932285	5.77036	4.46741	4.41214e-05	0.00577451	1.98725
FAM53B	0.807682	3.03324	4.46668	4.42285e-05	0.00577451	1.98503
ERCC3	0.714104	4.30538	4.46649	4.42564e-05	0.00577451	1.98445
PDZD8	0.953496	2.9052	4.46348	4.47059e-05	0.00577451	1.97518
CANX	0.804079	8.02641	4.46106	4.50703e-05	0.00577451	1.96774
TCF7L2	1.17114	3.64706	4.46034	4.51787e-05	0.00577451	1.96554
COL24A1	1.7789	3.73055	4.4492	4.68973e-05	0.00590795	1.93131
PALD1	0.967145	3.21276	4.44914	4.69075e-05	0.00590795	1.93111
RPLP0	0.776764	10.7184	4.4421	4.80271e-05	0.00600513	1.90949
DCLRE1A	0.788625	2.00664	4.43819	4.86583e-05	0.00602076	1.89752
DOCK1	0.849053	4.01717	4.43702	4.885e-05	0.00602076	1.89392
KLHL25	0.788161	2.43825	4.42899	5.01801e-05	0.00613844	1.8693
ROBO1	1.11384	4.32479	4.42654	5.05921e-05	0.00613844	1.8618
KLF2	1.06746	5.53992	4.4225	5.12798e-05	0.00613844	1.84943
LGR6	1.63949	2.16952	4.41959	5.17825e-05	0.00613844	1.84049
EMC3	0.756254	5.72926	4.41783	5.20868e-05	0.00613844	1.83512
TNKS	0.841017	3.56287	4.41658	5.23046e-05	0.00613844	1.8313
GBP1	-1.64421	3.73474	-4.41525	5.25374e-05	0.00613844	1.82723
NRBF2	0.636518	3.94671	4.41311	5.2915e-05	0.00613844	1.82066
HPS6	0.718164	2.87123	4.41259	5.30066e-05	0.00613844	1.81908
IDE	0.860157	3.37276	4.39904	5.54592e-05	0.006286	1.77764
PLCB4	1.16116	2.48891	4.397	5.58387e-05	0.006286	1.77139
XPR1	1.1768	4.14259	4.39521	5.61717e-05	0.006286	1.76594
MINDY1	0.903601	3.6004	4.39077	5.70093e-05	0.006286	1.75238
MBOAT2	0.997543	4.25566	4.39068	5.70278e-05	0.006286	1.75208
GLI2	1.17461	2.56827	4.39029	5.71024e-05	0.006286	1.75089
ZBTB40	0.647161	2.50532	4.38924	5.73008e-05	0.006286	1.74771
KIAA1191	0.745367	5.05289	4.38825	5.74919e-05	0.006286	1.74466
AIM2	-1.4829	1.97585	-4.38789	5.75594e-05	0.006286	1.74358
RHBDL2	1.87524	5.30335	4.38448	5.82185e-05	0.00631799	1.73315
LDB1	0.813655	4.32885	4.38201	5.86991e-05	0.00633033	1.72562
TRIP12	0.893054	5.08062	4.37078	6.09358e-05	0.00649407	1.69137
C18orf21	0.583191	4.13723	4.37061	6.09701e-05	0.00649407	1.69085
FXYD6	1.76658	6.53516	4.36704	6.16977e-05	0.00653125	1.67999
DUSP22	0.787615	3.53457	4.36158	6.28298e-05	0.00661054	1.66333
NOC3L	0.87792	2.94817	4.35799	6.35826e-05	0.00662993	1.65243
ANAPC5	0.662889	6.08846	4.35498	6.42228e-05	0.00662993	1.64325
EIF4B	0.810452	6.79846	4.3548	6.42612e-05	0.00662993	1.6427
TMEM241	0.618571	3.14909	4.35345	6.45511e-05	0.00662993	1.63858
SHMT2	1.01505	6.55754	4.34838	6.56457e-05	0.00663205	1.62319
TPD52	1.46514	3.35422	4.34682	6.59877e-05	0.00663205	1.61843
CBX4	0.737806	3.93805	4.34664	6.60267e-05	0.00663205	1.61789
MGMT	0.987223	3.4087	4.34379	6.66544e-05	0.00663205	1.60922
EIF5A2	0.777117	2.43106	4.34291	6.68496e-05	0.00663205	1.60655
UBE2O	0.790998	3.96313	4.34279	6.68778e-05	0.00663205	1.60616
GDF11	0.985035	3.50281	4.338	6.7948e-05	0.00666834	1.59162
GSE1	0.948822	4.07546	4.33599	6.84023e-05	0.00666834	1.58552
ARHGAP44	1.28778	2.75198	4.33599	6.84032e-05	0.00666834	1.58551
KIDINS220	1.02229	4.93682	4.33165	6.93942e-05	0.00671164	1.57234
ABRAXAS2	0.692761	3.01646	4.32989	6.98019e-05	0.00671164	1.56698
CWF19L1	0.710845	3.72988	4.32741	7.03774e-05	0.00671164	1.55946
MTMR12	0.877334	3.05479	4.32709	7.0452e-05	0.00671164	1.55849
ESRRA	0.818882	4.26334	4.32517	7.09031e-05	0.00671164	1.55265
HOMER2	1.46547	4.71375	4.32399	7.11811e-05	0.00671164	1.54907
MTSS2	1.03066	5.80709	4.32023	7.20737e-05	0.00671693	1.53766
ERMP1	0.973229	2.72911	4.3189	7.23914e-05	0.00671693	1.53363
ARF3	0.720424	6.19224	4.31884	7.2405e-05	0.00671693	1.53346
PLCD1	1.07015	3.96312	4.31372	7.36446e-05	0.00678148	1.51792
DPCD	0.816391	4.26077	4.31272	7.38869e-05	0.00678148	1.51492
PANK1	0.732111	2.31038	4.30653	7.54187e-05	0.00688545	1.49614
SMARCC2	0.805728	4.46705	4.30191	7.65788e-05	0.00692644	1.48217
TBC1D12	0.74244	2.55247	4.30155	7.66705e-05	0.00692644	1.48107
RRP12	0.698505	3.65666	4.28398	8.12546e-05	0.00728037	1.42793
TIMM13	0.935015	6.13871	4.28212	8.17558e-05	0.00728037	1.42231
RPL13A	0.743365	10.4916	4.28145	8.19376e-05	0.00728037	1.42028
BMP2	1.36853	3.30077	4.2802	8.2276e-05	0.00728037	1.4165
JMJD4	0.778445	3.26203	4.277	8.31484e-05	0.00732003	1.40685
MYEF2	1.32404	2.80741	4.2698	8.5149e-05	0.0074581	1.3851
ENGASE	0.855259	3.72577	4.26816	8.56108e-05	0.00746068	1.38016
FARP2	0.840089	4.04472	4.26582	8.62746e-05	0.00747006	1.37309
KIAA1958	0.717272	1.24985	4.26473	8.65843e-05	0.00747006	1.36981
ERGIC1	0.611503	5.57271	4.26013	8.79074e-05	0.00754648	1.35594
SMAD9	1.10692	2.54413	4.25785	8.85706e-05	0.00756577	1.34907
BCCIP	0.758539	5.20271	4.24871	9.12767e-05	0.00772098	1.32154
SFXN4	0.701452	4.07854	4.24869	9.12826e-05	0.00772098	1.32148
BTRC	0.636302	2.48914	4.24351	9.2853e-05	0.00781551	1.30588
DDX21	0.918542	4.55012	4.23984	9.3981e-05	0.00787205	1.29484
DHX32	0.709872	3.66984	4.23672	9.49509e-05	0.00787998	1.28545
PSD	1.20975	2.75557	4.23659	9.4989e-05	0.00787998	1.28508
EIF3A	0.9149	5.3327	4.22899	9.73922e-05	0.00800341	1.26224
SEC24C	0.787609	4.49213	4.22895	9.74046e-05	0.00800341	1.26212
RETREG2	0.77104	5.26498	4.22309	9.92998e-05	0.00812047	1.2445
GNAI1	1.34536	4.79378	4.21396	0.000102321	0.00830072	1.2171
ST13	0.760086	6.6599	4.21353	0.000102466	0.00830072	1.21581
SH2B1	1.00369	4.98835	4.20902	0.000103992	0.00832274	1.20229
DKK1	2.43689	3.40622	4.20833	0.000104229	0.00832274	1.20022
ANKRD45	1.05235	2.00136	4.20832	0.000104232	0.00832274	1.20019
PNMA6A	1.0231	1.09817	4.20705	0.000104667	0.00832274	1.19638
ZBTB7C	1.09689	3.41639	4.20378	0.000105795	0.00834044	1.18659
GSTP1	0.932866	8.29597	4.20354	0.000105879	0.00834044	1.18586
MFSD9	0.743292	2.76612	4.20189	0.000106454	0.00834044	1.18091
EEF1G	0.721087	9.95646	4.19953	0.000107279	0.00834044	1.17386
ARHGEF17	0.951418	4.68935	4.19945	0.000107307	0.00834044	1.17362
VCAM1	-1.60206	3.19346	-4.19163	0.000110091	0.00848411	1.15021
C1orf198	1.00969	5.0367	4.19122	0.00011024	0.00848411	1.14897
BTG2	1.13715	3.552	4.19014	0.00011063	0.00848411	1.14574
GRB10	0.830786	3.75509	4.18525	0.000112414	0.00857584	1.13112
GTF3C3	0.798761	3.75362	4.18415	0.00011282	0.00857584	1.12783
ENTPD3	1.74238	2.97361	4.1816	0.000113766	0.0085948	1.1202
CACUL1	0.735431	2.95418	4.1797	0.000114476	0.0085948	1.11452
FAM53C	0.673308	3.56746	4.17767	0.000115239	0.0085948	1.10845
CCSER2	0.778282	3.42933	4.17657	0.000115653	0.0085948	1.10518
FRRS1	1.07816	3.05222	4.176	0.000115869	0.0085948	1.10347
MDH2	0.722175	6.6883	4.1749	0.000116287	0.0085948	1.10018
RFLNA	1.45855	4.03469	4.1723	0.00011728	0.0085948	1.09241
PPP2R5B	0.813874	3.76668	4.17177	0.000117482	0.0085948	1.09084
CTXN1	1.40084	2.73883	4.17122	0.000117691	0.0085948	1.08921
FADS2	1.19852	6.5364	4.17029	0.000118051	0.0085948	1.08642
FDFT1	0.804911	5.29396	4.16687	0.000119379	0.00865498	1.0762
ANKZF1	0.848668	3.45809	4.165	0.000120109	0.00867145	1.07064
XRCC5	0.678598	6.62253	4.16063	0.000121835	0.00872501	1.0576
FBXO28	0.816333	3.39039	4.16023	0.000121994	0.00872501	1.05641
AGFG1	0.81169	4.50956	4.1593	0.000122368	0.00872501	1.05362
CDYL	0.672504	3.48348	4.15668	0.000123417	0.00876363	1.04582
EDC4	0.785182	4.58457	4.15422	0.000124412	0.00879809	1.03848
CCDC142	0.742692	2.69957	4.14394	0.000128654	0.00906093	1.00786
TMEM185B	0.680122	3.96643	4.14108	0.000129858	0.0090626	0.999354
DBN1	0.849668	5.52347	4.14087	0.000129946	0.0090626	0.998737
TEN1	0.796944	4.26184	4.13903	0.000130728	0.0090626	0.993257
TMEM104	0.796512	3.7355	4.13891	0.000130779	0.0090626	0.992903
SLC29A3	0.613636	2.88034	4.13604	0.000132007	0.00907522	0.984365
CYTH2	0.708283	4.77972	4.13539	0.000132288	0.00907522	0.982423
KDM5B	0.97073	3.44683	4.13442	0.000132705	0.00907522	0.979554
SHLD2	0.829855	3.49774	4.13161	0.000133925	0.00907522	0.971197
AUP1	0.708939	6.60275	4.13013	0.000134573	0.00907522	0.966791
MAPK9	0.68396	3.84758	4.13012	0.000134575	0.00907522	0.966774
SPATS2	0.695957	4.56848	4.12997	0.000134643	0.00907522	0.966317
ACADSB	0.614475	2.11895	4.11853	0.000139746	0.00938259	0.932349
OSGEPL1	0.6659	2.65506	4.11521	0.000141265	0.00944023	0.922484
ST3GAL1	0.923899	4.50041	4.11426	0.000141699	0.00944023	0.919682
TOP3B	0.801128	3.02086	4.11178	0.000142847	0.00946715	0.912319
LETMD1	0.740918	5.01126	4.11102	0.000143201	0.00946715	0.910061
MYO6	1.21353	3.52871	4.10534	0.000145865	0.0095809	0.893232
EIF3H	0.713189	7.79621	4.10499	0.000146032	0.0095809	0.892192
EPB41L5	0.789239	2.24314	4.10347	0.000146758	0.00959206	0.887665
BAHD1	0.784184	3.13447	4.10027	0.000148286	0.00965536	0.878212
SLC36A1	0.66796	2.87401	4.09828	0.000149249	0.00968153	0.872305
SPATA2L	0.63607	2.18738	4.09531	0.000150696	0.00969248	0.863499
SGMS2	1.40321	5.22086	4.09493	0.000150878	0.00969248	0.862399
FRY	0.873882	2.01798	4.09447	0.000151103	0.00969248	0.861039
MBD2	0.787463	5.17608	4.08856	0.000154029	0.00983959	0.843535
SLC5A6	0.897893	4.54225	4.08754	0.000154537	0.00983959	0.840534
FAP	-1.59781	4.40693	-4.08624	0.000155192	0.00984497	0.836675
CHMP4C	1.74337	2.55188	4.08394	0.00015635	0.0098821	0.829891
MARK1	0.735664	0.761629	4.08187	0.000157402	0.0099123	0.823771
INPPL1	0.847342	6.32834	4.07815	0.000159313	0.00999615	0.812762
RNF25	0.778975	4.33672	4.0736	0.000161676	0.0100761	0.799328
POLR3E	0.650312	3.84206	4.07275	0.000162123	0.0100761	0.796811
COL6A3	-1.48679	7.21155	-4.07234	0.000162339	0.0100761	0.795595
SLC7A6	0.848037	3.40943	4.06378	0.000166895	0.0103218	0.770348
LMAN2	0.722349	6.89917	4.06084	0.000168486	0.010383	0.761694
SLC25A10	1.02119	4.24974	4.05866	0.000169679	0.0104193	0.75526
RPL37A	0.801603	11.025	4.05585	0.000171229	0.0104771	0.746968
LDLRAD4	0.967899	3.19327	4.05152	0.000173641	0.0105662	0.734212
SH3PXD2A	0.893479	4.55663	4.05104	0.00017391	0.0105662	0.7328
MARK4	0.739743	4.50278	4.04508	0.000177285	0.0106761	0.71527
TMX2	0.729607	6.29276	4.045	0.000177331	0.0106761	0.715035
FBXW4	0.792113	4.12901	4.04458	0.000177573	0.0106761	0.713789
CPEB4	0.975576	2.64178	4.03953	0.000180489	0.0108137	0.698938
ZNF316	0.791754	3.73859	4.03602	0.000182545	0.010899	0.688614
PLXNA3	1.17352	4.64694	4.03176	0.000185067	0.0110115	0.676103
INSC	1.81407	4.86096	4.02816	0.000187229	0.0111019	0.665514
CUEDC2	0.720645	5.16973	4.02197	0.000190996	0.0112586	0.647356
PLS1	1.06599	1.82501	4.02016	0.000192111	0.0112586	0.642053
TMEM117	0.749794	3.29052	4.01975	0.000192367	0.0112586	0.640839
ATXN1L	0.648132	3.04504	4.01946	0.000192544	0.0112586	0.64
YPEL2	0.766121	2.4931	4.01819	0.000193336	0.0112586	0.636259
DISP1	0.681504	2.25513	4.01746	0.000193787	0.0112586	0.634134
R3HCC1L	0.602092	2.77781	4.01343	0.000196316	0.0113308	0.622318
URB2	0.570394	2.14915	4.01339	0.000196344	0.0113308	0.62219
SNAP47	0.663353	3.80373	4.01196	0.000197248	0.0113451	0.617999
EPN1	0.675474	6.22051	4.00842	0.000199508	0.0114369	0.607621
ZNF664	0.959189	5.36664	4.00405	0.000202331	0.0115196	0.594815
LIMCH1	1.28267	3.99315	4.00317	0.000202898	0.0115196	0.592265
MAP4K3	0.869094	4.00134	4.00309	0.000202953	0.0115196	0.592018
PRR15	0.882356	0.725977	4.00112	0.000204241	0.0115343	0.586252
ACER2	0.49232	0.628417	4.00065	0.000204549	0.0115343	0.584881
CNOT6	0.731577	3.40653	3.99833	0.000206083	0.0115753	0.578073
DNMT3A	0.766644	3.49631	3.99693	0.000207011	0.0115753	0.573978
ZSWIM6	0.718012	2.73117	3.99651	0.000207289	0.0115753	0.572758
IMP4	0.697229	5.525	3.99109	0.000210928	0.0116306	0.556901
TBC1D9	0.814637	3.06501	3.99096	0.000211017	0.0116306	0.55652
SMAD7	0.906147	4.55612	3.98916	0.000212236	0.0116306	0.551272
GPAM	0.656744	2.1124	3.98859	0.000212626	0.0116306	0.549597
TUFM	0.741126	6.93427	3.98784	0.000213134	0.0116306	0.547423
NCLN	0.807578	5.54366	3.98749	0.000213377	0.0116306	0.546386
UBE2S	0.893707	6.86223	3.9862	0.000214261	0.0116306	0.542621
ACVR1B	0.646204	2.74986	3.98614	0.000214301	0.0116306	0.542448
REEP3	0.786555	4.52152	3.98544	0.00021478	0.0116306	0.540416
WIF1	2.30076	2.38981	3.9851	0.00021502	0.0116306	0.539399
GCLC	0.832807	3.26252	3.98112	0.000217782	0.0116964	0.527773
GHITM	0.730889	6.15865	3.98106	0.000217821	0.0116964	0.527609
ALS2	0.715301	2.82394	3.98042	0.00021827	0.0116964	0.525733
DST	0.858711	5.94749	3.97786	0.000220066	0.0117427	0.518269
ADK	0.851886	4.93767	3.97725	0.000220495	0.0117427	0.516498
SLC25A28	0.595734	4.71449	3.9723	0.000224021	0.0118872	0.502047
MRPL35	0.627567	4.6932	3.971	0.000224956	0.0118872	0.498253
SLC8A3	1.86848	3.85017	3.969	0.000226399	0.0118872	0.492431
ADIPOR1	0.634031	5.81293	3.96871	0.000226611	0.0118872	0.49158
PRMT7	0.775896	4.90994	3.96865	0.000226652	0.0118872	0.491414
ECHS1	0.776234	5.75853	3.96672	0.000228057	0.0118907	0.485786
MARVELD1	0.77696	5.41172	3.96595	0.00022862	0.0118907	0.48354
RACK1	0.863215	10.3391	3.96572	0.000228786	0.0118907	0.482878
BOD1	0.789998	5.28907	3.96368	0.000230291	0.0119329	0.476911
GTPBP1	0.704358	3.9142	3.96182	0.000231664	0.0119682	0.471495
SLC12A4	0.807799	5.08333	3.96016	0.000232897	0.0119959	0.466663
PIP4K2C	0.979781	3.65868	3.95733	0.000235009	0.0120687	0.458443
ST3GAL5	0.797822	3.63805	3.95493	0.00023682	0.0121256	0.451454
ATG16L1	0.579115	3.06514	3.95023	0.000240404	0.0122559	0.437781
CXADR	1.19089	2.3012	3.94938	0.000241061	0.0122559	0.435295
WDR33	0.632306	3.99978	3.94881	0.000241496	0.0122559	0.433654
ERLIN1	0.896028	3.94972	3.94595	0.000243715	0.0122755	0.425328
GZF1	0.684306	3.04648	3.94558	0.000244004	0.0122755	0.424249
ATP1A1	0.81008	7.52555	3.94477	0.000244633	0.0122755	0.421905
UNC93B1	0.795222	4.65977	3.94465	0.000244728	0.0122755	0.421551
PGBD5	1.30991	1.36018	3.94252	0.000246398	0.0123235	0.415361
SINHCAF	0.95138	3.93628	3.94097	0.00024762	0.0123488	0.410858
LANCL1	0.757332	3.87105	3.93828	0.000249755	0.0124194	0.403043
TFAM	0.828468	3.46306	3.93668	0.000251034	0.0124471	0.398394
CALCOCO1	0.768094	4.88889	3.93577	0.000251764	0.0124475	0.395751
SLC4A8	0.903197	1.87645	3.93415	0.000253064	0.012476	0.391067
CHRM3	0.871492	1.20044	3.9329	0.000254075	0.0124902	0.387435
SPINDOC	0.680743	4.51475	3.93179	0.00025498	0.0124991	0.384199
LZTS2	0.782763	5.37987	3.92762	0.000258389	0.0126303	0.372113
NDUFS1	0.761786	4.69425	3.92476	0.000260752	0.0127098	0.363831
DHX37	0.63068	3.06544	3.9228	0.000262386	0.0127534	0.358148
CORO1B	0.694359	5.411	3.91901	0.000265572	0.012872	0.347166
GIGYF2	0.754305	4.04767	3.91664	0.000267581	0.0129331	0.340308
AURKC	0.958509	1.48596	3.91574	0.000268348	0.0129339	0.337705
AP1G1	0.712589	4.28307	3.90932	0.000273892	0.013143	0.319101
DMWD	0.618124	4.53718	3.90895	0.000274208	0.013143	0.31805
PRR36	0.920067	1.34375	3.9078	0.000275213	0.0131545	0.314725
AGAP6	0.663318	2.27517	3.90681	0.000276085	0.0131598	0.311846
RTL5	0.896199	2.65971	3.90399	0.000278571	0.0132417	0.303691
ATG9A	0.829914	4.73492	3.90169	0.000280614	0.0133022	0.297045
STIM1	0.801858	5.31266	3.89745	0.000284419	0.0134456	0.284795
RCE1	0.614783	4.34771	3.89209	0.000289293	0.0136235	0.269341
SGTB	0.633603	2.5487	3.89114	0.000290174	0.0136235	0.266576
GBF1	0.76076	4.04976	3.89073	0.000290549	0.0136235	0.265401
HECW2	0.760177	2.52545	3.88841	0.000292697	0.0136271	0.258705
TAF9	0.709598	5.31596	3.88773	0.000293325	0.0136271	0.256755
MARS2	0.605155	1.85941	3.88727	0.000293754	0.0136271	0.255427
ADO	0.642426	3.27576	3.88724	0.000293786	0.0136271	0.255327
VTI1A	0.644214	2.99274	3.8848	0.000296065	0.013696	0.248303
WDR72	1.32845	1.77096	3.88331	0.000297469	0.0137241	0.243999
C20orf96	0.675951	2.32937	3.87828	0.00030225	0.0138602	0.229504
TFCP2	0.698283	4.06761	3.87784	0.000302674	0.0138602	0.228229
ZNF304	0.665109	2.23431	3.87768	0.000302827	0.0138602	0.227769
RBM4	0.535792	6.62193	3.87536	0.000305062	0.0139255	0.221083
ENTPD7	0.894867	3.18136	3.8727	0.00030764	0.0139322	0.213433
RFX5	0.777512	4.11813	3.87219	0.000308136	0.0139322	0.21197
SLC2A11	0.845608	3.67789	3.87199	0.000308327	0.0139322	0.211405
TMEM183A	0.549632	4.90025	3.87188	0.000308438	0.0139322	0.211078
FAM204A	0.765178	4.69724	3.86548	0.000314756	0.0141805	0.192648
ENC1	1.13051	3.37498	3.86302	0.000317214	0.0142285	0.185577
BUB3	0.803003	6.13602	3.86207	0.000318163	0.0142285	0.182863
BRPF1	0.704873	3.1563	3.86186	0.000318372	0.0142285	0.182264
TAF5	0.559224	2.1068	3.86112	0.000319122	0.0142285	0.180127
PTEN	0.812593	4.78626	3.85777	0.000322517	0.0143416	0.170508
BCKDHB	0.72412	3.24912	3.85656	0.000323758	0.0143416	0.167018
TYSND1	0.630263	2.37465	3.85579	0.000324543	0.0143416	0.164818
SAR1A	0.707456	6.08408	3.85467	0.000325694	0.0143416	0.161602
PREB	0.860384	5.64455	3.85432	0.000326053	0.0143416	0.160599
ATP5F1A	0.616156	7.7467	3.85302	0.000327397	0.0143416	0.156862
FASN	0.899227	5.6838	3.85295	0.000327476	0.0143416	0.156644
AAMP	0.769173	5.68218	3.85213	0.000328324	0.0143423	0.154293
NADSYN1	0.619068	4.28934	3.8469	0.000333791	0.0145444	0.139287
OXNAD1	0.586986	2.64789	3.84494	0.00033586	0.0145946	0.133673
CXCR5	-0.858939	0.836719	-3.84421	0.000336636	0.0145946	0.131577
CDK18	1.28918	3.94986	3.84129	0.00033975	0.0146927	0.12321
ILDR2	1.35481	1.87267	3.84022	0.000340903	0.0147057	0.120133
BOC	1.21717	2.98172	3.83808	0.000343212	0.0147684	0.114001
BMP8A	1.23498	2.41929	3.83372	0.000347966	0.0148892	0.101503
B4GALNT3	1.18062	3.92782	3.83369	0.000347999	0.0148892	0.101417
STIP1	0.628424	6.40781	3.83313	0.000348607	0.0148892	0.0998309
MCRS1	0.699876	4.92472	3.83208	0.00034976	0.0148976	0.0968317
OTUD7A	0.58804	0.960712	3.83138	0.000350532	0.0148976	0.0948292
ZIC5	0.789832	0.826392	3.82588	0.000356669	0.0150558	0.0790647
NDUFB8	0.740064	7.27334	3.82576	0.000356794	0.0150558	0.0787468
SGMS1	0.818409	3.17834	3.82569	0.000356873	0.0150558	0.078547
PARD3	0.816773	3.72845	3.82416	0.000358607	0.015083	0.0741437
PLAC8L1	0.480725	0.703199	3.82309	0.000359808	0.015083	0.071108
KIAA1586	0.783856	2.98838	3.8228	0.000360138	0.015083	0.0702747
MINDY3	0.868846	3.84503	3.81877	0.000364741	0.0151395	0.0587412
CSNK2A2	0.583273	4.76474	3.81845	0.0003651	0.0151395	0.0578484
PANX3	2.58496	6.07996	3.81788	0.000365761	0.0151395	0.0562047
SAMD8	0.703312	2.81316	3.81783	0.000365819	0.0151395	0.0560609
TSPAN17	0.624615	4.02321	3.81778	0.000365874	0.0151395	0.0559256
IST1	0.675975	6.35314	3.81604	0.000367889	0.0151463	0.0509387
PRAG1	0.725847	2.02276	3.81575	0.000368219	0.0151463	0.0501237
SRPRB	0.798651	6.12025	3.81523	0.000368827	0.0151463	0.048625
STK16	0.661591	4.19768	3.8146	0.000369551	0.0151463	0.0468455
DNAH10	1.14584	2.07825	3.81382	0.00037046	0.0151476	0.0446139
SDK2	1.09081	3.50696	3.81152	0.000373151	0.0152216	0.0380427
CLPB	0.641898	3.86302	3.80864	0.000376551	0.015324	0.0298086
PAPSS2	0.989738	4.54103	3.80578	0.000379948	0.0153901	0.0216532
ZXDB	0.760904	2.16601	3.80577	0.000379959	0.0153901	0.0216284
SRGAP2C	1.05028	3.44731	3.80261	0.000383744	0.015507	0.0126295
CHUK	0.726922	3.28815	3.80014	0.00038674	0.0155605	0.00556996
WASHC2A	0.814705	3.06531	3.79988	0.000387053	0.0155605	0.00483513
PWWP3A	0.591303	4.59324	3.79929	0.000387773	0.0155605	0.00314826
FAHD2B	0.776847	3.54492	3.79533	0.000392615	0.0157183	-0.00811581
HIBCH	0.701342	3.73751	3.79308	0.000395402	0.0157665	-0.0145362
NOP53	0.706992	7.00163	3.79158	0.000397262	0.0157665	-0.0187959
CIAO1	0.602014	5.47781	3.79148	0.000397386	0.0157665	-0.0190797
LIFR	1.22203	3.88607	3.79141	0.000397475	0.0157665	-0.0192811
FAM214A	0.676725	4.14839	3.78881	0.000400731	0.0158282	-0.0266863
ADAMTS10	1.20527	4.68004	3.7887	0.000400864	0.0158282	-0.0269871
NECAB3	0.784114	3.97713	3.78684	0.000403212	0.0158437	-0.0322864
NCK2	0.622826	4.72378	3.78618	0.000404053	0.0158437	-0.0341784
PROSER2	1.10201	2.98793	3.78615	0.000404083	0.0158437	-0.0342451
MSC	-1.49127	2.73415	-3.78548	0.000404931	0.0158437	-0.0361485
EDRF1	0.63018	3.61729	3.78415	0.000406633	0.0158743	-0.0399544
CSNK1G3	0.683439	3.76879	3.78155	0.000409958	0.0159459	-0.0473434
IFIT5	0.685901	3.00547	3.7812	0.000410405	0.0159459	-0.0483318
SLC25A33	0.637111	2.83094	3.78055	0.000411239	0.0159459	-0.050175
COL22A1	2.34488	4.39499	3.77922	0.000412954	0.0159765	-0.053951
C1QTNF3	-2.32581	3.27766	-3.77529	0.000418077	0.0160921	-0.0651383
TP53I11	1.13673	6.99797	3.77518	0.000418218	0.0160921	-0.0654431
LOXL1	-1.74166	5.33855	-3.77478	0.000418741	0.0160921	-0.0665762
ANKAR	0.614242	1.71523	3.77372	0.000420134	0.0160934	-0.0695893
FRMD4B	0.722864	3.99398	3.77333	0.000420638	0.0160934	-0.0706773
ZBTB39	0.51496	1.61905	3.77115	0.000423519	0.0161678	-0.0768709
RRAGD	0.95127	3.39902	3.77005	0.000424986	0.0161879	-0.0800072
RHOBTB1	0.770658	3.62463	3.76912	0.000426218	0.0161991	-0.0826337
LARP1	0.719534	5.60767	3.76716	0.000428845	0.0162617	-0.0882069
MIOS	0.677286	3.72308	3.76648	0.00042975	0.0162617	-0.0901205
HNRNPUL2-BSCL2	0.987523	3.73264	3.76481	0.000432002	0.0163111	-0.0948598
PPP2R1A	0.687315	6.70835	3.76134	0.000436721	0.0164459	-0.104715
MBD6	0.831066	4.27435	3.7605	0.000437869	0.0164459	-0.107095
AHCY	0.671334	5.92424	3.75861	0.000440462	0.0164459	-0.112451
RABGAP1L	0.787499	3.8954	3.75829	0.000440895	0.0164459	-0.113341
TMEM132A	0.916575	4.89471	3.75805	0.00044123	0.0164459	-0.114031
NAA40	0.773256	3.74773	3.75725	0.000442331	0.0164459	-0.11629
FBLL1	0.901399	1.0155	3.75693	0.000442779	0.0164459	-0.117209
KPNA1	0.667614	3.90465	3.75663	0.000443197	0.0164459	-0.118065
MTG1	0.74757	4.71042	3.75353	0.000447496	0.0165408	-0.126819
PSEN2	0.803869	3.51956	3.75341	0.000447672	0.0165408	-0.127175
CPNE8	0.895256	2.92545	3.75093	0.000451151	0.0165799	-0.134196
ATG4D	0.64712	4.10627	3.75077	0.000451381	0.0165799	-0.134657
TP53BP2	0.792752	3.78764	3.7506	0.000451612	0.0165799	-0.135121
TIMM23	0.663974	5.8832	3.74595	0.000458211	0.0167524	-0.148275
SEPTIN5	1.03174	5.8327	3.74592	0.000458252	0.0167524	-0.148357
PPM1L	0.73414	1.95309	3.74393	0.000461107	0.0168211	-0.153988
FAM20B	0.719265	3.8922	3.74211	0.000463739	0.0168751	-0.159147
MIP	0.53353	0.604434	3.74155	0.000464542	0.0168751	-0.160717
GLG1	0.755209	6.49627	3.7387	0.000468695	0.0169448	-0.168786
PAK1	0.913611	5.49415	3.73799	0.000469722	0.0169448	-0.17077
EIF2AK3	0.801225	3.80651	3.73771	0.000470136	0.0169448	-0.171569
GNG4	1.64587	2.87187	3.73754	0.00047039	0.0169448	-0.172058
CCS	0.699921	4.98816	3.73667	0.000471664	0.0169553	-0.17451
GOT1	0.690191	4.38526	3.73469	0.000474589	0.017025	-0.180114
MYO3A	1.20757	1.00117	3.73399	0.000475619	0.0170266	-0.18208
PRDX6	0.731986	7.61284	3.73085	0.00048029	0.0171261	-0.190937
DDX51	0.608771	3.28981	3.73033	0.00048107	0.0171261	-0.192408
HECTD2	0.734756	2.80989	3.73013	0.000481377	0.0171261	-0.192987
POLR3D	0.764098	4.36106	3.72833	0.000484076	0.0171867	-0.198055
NAB2	0.644718	4.60162	3.72659	0.000486704	0.0172445	-0.202961
FDPS	0.709202	6.88305	3.72385	0.000490874	0.0173566	-0.210693
GCN1	0.7902	4.58158	3.72258	0.000492815	0.0173896	-0.21427
TRIM17	1.33936	2.1813	3.71982	0.000497066	0.0174803	-0.222054
CTBP2	0.791449	4.59962	3.71959	0.00049741	0.0174803	-0.22268
NCR3LG1	0.880215	1.38229	3.7167	0.000501906	0.0175671	-0.230833
FAT3	1.52407	4.7079	3.71641	0.000502357	0.0175671	-0.231648
IGF2BP3	1.0563	3.35208	3.71604	0.000502934	0.0175671	-0.232688
MRPS5	0.618134	5.27696	3.71514	0.000504337	0.0175805	-0.235211
ERF	0.657745	5.21369	3.71446	0.000505415	0.0175825	-0.237147
IRF2BP2	0.688298	5.87357	3.71276	0.000508087	0.0176399	-0.241924
DYRK2	0.74813	4.14173	3.71192	0.000509408	0.0176503	-0.244277
IFIT2	1.024	3.02197	3.71036	0.000511889	0.0177007	-0.248678
UGGT1	0.70723	4.55974	3.70892	0.000514182	0.0177444	-0.252728
ZNF142	0.656654	2.27163	3.70725	0.000516849	0.0178009	-0.257415
CSNK2A1	0.699645	5.08683	3.70613	0.000518651	0.0178273	-0.260568
LRRC8E	1.0367	3.65657	3.70514	0.000520249	0.0178467	-0.263355
STN1	0.544866	3.61447	3.70081	0.000527282	0.0180521	-0.275518
CHST13	1.48006	2.89328	3.69636	0.000534613	0.018249	-0.288024
SPRTN	0.589554	2.38611	3.69568	0.000535743	0.018249	-0.289937
RPL3	0.617823	10.1006	3.69533	0.000536329	0.018249	-0.290926
SPPL2A	0.957806	5.93014	3.69476	0.000537265	0.018249	-0.292505
NCOA2	0.793335	2.76124	3.69361	0.000539197	0.0182787	-0.295757
ATG4B	0.68058	4.96889	3.69164	0.000542496	0.0183545	-0.301281
BMPR2	0.78506	3.65787	3.68946	0.000546161	0.0183694	-0.307378
CBX8	0.642175	2.40713	3.68929	0.00054645	0.0183694	-0.307857
SRGAP2B	0.934465	4.18655	3.68921	0.000546594	0.0183694	-0.308095
PODXL2	1.40614	3.5425	3.68828	0.000548165	0.0183694	-0.310695
CCSAP	0.710019	2.35413	3.68822	0.000548262	0.0183694	-0.310855
NOLC1	0.738904	4.79921	3.68675	0.000550767	0.0184176	-0.314983
RAN	0.62507	8.88731	3.68421	0.000555124	0.0184938	-0.322116
ERI2	0.659652	3.09908	3.68376	0.000555893	0.0184938	-0.32337
CNOT8	0.66885	4.94301	3.68355	0.000556261	0.0184938	-0.32397
HDAC5	0.665817	5.50656	3.68121	0.000560303	0.0185683	-0.330525
SIKE1	0.686074	4.90506	3.6796	0.000563098	0.0185683	-0.335031
AFDN	0.93156	4.43049	3.67906	0.00056403	0.0185683	-0.336527
RNF41	0.646235	4.29112	3.67903	0.000564079	0.0185683	-0.336605
PDPR	0.709497	3.05964	3.67818	0.000565571	0.0185683	-0.338997
SAP130	0.642913	3.43292	3.67802	0.000565845	0.0185683	-0.339436
EEF1A1	0.674806	11.7698	3.67784	0.000566173	0.0185683	-0.33996
GPR37	1.01734	1.29227	3.6773	0.000567112	0.0185683	-0.34146
SLC37A1	0.906181	2.73909	3.67549	0.000570296	0.0186372	-0.346528
TBX2	1.03472	4.76467	3.67382	0.000573242	0.0186981	-0.351193
ASAH2B	0.570171	1.55936	3.67258	0.000575454	0.0187348	-0.354679
ECD	0.677191	3.82062	3.67144	0.000577482	0.0187485	-0.357864
RBM3	0.750951	7.36095	3.67112	0.000578047	0.0187485	-0.358748
CACNG4	1.32733	0.90869	3.66942	0.000581091	0.0188119	-0.363503
JAKMIP2	1.20427	1.98037	3.66581	0.000587604	0.0189871	-0.373591
DNAJA4	0.922381	3.83557	3.66442	0.000590143	0.0190335	-0.377493
EXOSC1	0.698581	4.8572	3.66347	0.000591873	0.0190537	-0.380143
WIPI2	0.530918	5.32722	3.6618	0.000594933	0.0191165	-0.384809
HIC2	0.589288	1.80049	3.66032	0.000597646	0.0191413	-0.388927
BDNF	0.975241	1.44985	3.65976	0.00059868	0.0191413	-0.390491
SPAG1	0.734448	1.87719	3.65916	0.000599795	0.0191413	-0.392175
KLF16	0.656233	4.17766	3.65897	0.000600142	0.0191413	-0.392697
TRIM58	1.11328	1.31479	3.65716	0.000603499	0.0191943	-0.397746
SLC25A5	0.676974	7.87563	3.65688	0.000604028	0.0191943	-0.398538
EIF2B1	0.537587	4.92794	3.65541	0.000606765	0.0192458	-0.402629
RAB4A	0.792701	4.63209	3.65459	0.000608316	0.0192596	-0.404939
COPS7B	0.638751	3.99733	3.65065	0.000615749	0.0194593	-0.415928
TIMM23B	1.15647	2.92809	3.64741	0.000621917	0.0196182	-0.424944
RNF2	0.695509	3.67389	3.64428	0.00062794	0.0197721	-0.433663
CSRNP2	0.710897	4.05378	3.64278	0.000630852	0.0197992	-0.437849
MRAS	0.958274	5.549	3.64265	0.000631097	0.0197992	-0.4382
PARD6G	1.03158	3.90072	3.64158	0.00063318	0.0198248	-0.44118
PITPNM1	0.834192	3.34111	3.64072	0.000634861	0.0198248	-0.443579
RCC2	0.649477	6.49721	3.64047	0.000635359	0.0198248	-0.444288
ARL3	0.641651	3.24591	3.63947	0.000637305	0.0198496	-0.447054
ZNF532	0.792532	4.669	3.63857	0.000639072	0.0198688	-0.449558
TCF7	0.950594	4.32845	3.63615	0.000643849	0.0199586	-0.456294
TRPV4	0.962249	2.78241	3.63594	0.000644272	0.0199586	-0.456888
CCDC186	0.630458	2.1738	3.63358	0.000648959	0.0200677	-0.463444
HSPA4	0.631914	5.6285	3.63135	0.000653428	0.0201698	-0.46965
BOK	1.0353	3.12816	3.62973	0.000656695	0.0201907	-0.47416
DDIT4L	-1.94461	2.28861	-3.62966	0.000656833	0.0201907	-0.47435
LRRC56	0.510566	1.03375	3.62896	0.000658245	0.0201907	-0.476291
PECR	0.643114	2.69569	3.62869	0.000658788	0.0201907	-0.477037
PHF21A	0.681606	3.83088	3.62806	0.000660077	0.0201944	-0.478804
DLX1	0.987719	2.44366	3.62573	0.000664808	0.0203031	-0.485262
UBAP2	0.642471	3.682	3.62282	0.000670772	0.0204353	-0.493337
RNASEH2C	0.72781	5.14339	3.62247	0.000671506	0.0204353	-0.494326
ADAM23	0.988797	0.933459	3.62029	0.000676012	0.0205362	-0.500372
GPT2	0.7894	3.15745	3.6185	0.000679723	0.0205813	-0.505322
PICK1	0.780923	3.29225	3.61843	0.000679882	0.0205813	-0.505532
RBM15	0.607152	2.47211	3.61743	0.000681962	0.0205886	-0.508294
SNX4	0.77904	4.59996	3.61717	0.000682509	0.0205886	-0.50902
RPE	0.71325	4.33447	3.61618	0.000684594	0.0206155	-0.511777
NDFIP2	0.99063	3.87979	3.61473	0.000687649	0.0206714	-0.515801
LRRC28	0.646431	4.1565	3.61357	0.000690091	0.0206764	-0.519006
CCDC86	0.586669	4.14204	3.61351	0.000690213	0.0206764	-0.519165
RBM38	0.684959	3.52903	3.60994	0.000697815	0.0208679	-0.529067
OGG1	0.612767	3.59413	3.60842	0.000701078	0.0208814	-0.533283
CHP1	0.642159	4.96472	3.60761	0.000702823	0.0208814	-0.535529
BCL7A	0.802892	2.84385	3.60746	0.00070313	0.0208814	-0.535924
CLINT1	0.694245	5.05499	3.60737	0.00070334	0.0208814	-0.536194
NACA	0.650966	9.47754	3.60691	0.000704318	0.0208814	-0.53745
FBRS	0.623711	4.49457	3.60259	0.000713707	0.0211235	-0.549418
MAP4K2	0.631131	3.24788	3.60135	0.000716415	0.0211674	-0.55284
CCNJ	0.566127	1.91354	3.60005	0.000719276	0.0212156	-0.556441
PLAU	-0.871493	4.60431	-3.59623	0.000727743	0.0214223	-0.567015
TYW5	0.625396	2.33214	3.59577	0.000728768	0.0214223	-0.568287
WDR26	0.672784	4.82253	3.59236	0.000736408	0.0215751	-0.577709
ATAD3B	0.853747	4.13309	3.59233	0.000736468	0.0215751	-0.577782
SPRN	0.632623	1.30915	3.59108	0.000739293	0.0216212	-0.581242
APH1B	0.66236	3.34748	3.58996	0.000741834	0.0216588	-0.584341
CCT3	0.66361	7.35966	3.58867	0.000744758	0.0216768	-0.587895
ARF1	0.623444	7.89479	3.58858	0.000744964	0.0216768	-0.588145
AXL	-1.07102	3.83664	-3.58531	0.000752456	0.0217893	-0.597184
MFAP3L	0.994291	2.81136	3.58474	0.000753747	0.0217893	-0.598732
GFM2	0.623135	3.58011	3.58466	0.000753944	0.0217893	-0.598968
CNOT9	0.683531	4.83231	3.58427	0.000754847	0.0217893	-0.60005
BUB1	0.731811	4.02866	3.58391	0.000755681	0.0217893	-0.601047
RANBP10	0.567172	2.7207	3.58359	0.000756407	0.0217893	-0.601914
HSPD1	0.755027	7.23226	3.58281	0.000758205	0.0218047	-0.604058
CRTAP	0.644832	7.64262	3.57922	0.000766559	0.0219854	-0.613956
SUPV3L1	0.60723	4.24971	3.57902	0.000767036	0.0219854	-0.614517
APRT	0.780702	6.25141	3.57558	0.000775123	0.0221549	-0.623988
WIPF3	0.596891	0.764076	3.57542	0.000775519	0.0221549	-0.62445
ZPR1	0.79084	5.02217	3.57316	0.000780874	0.0222403	-0.630665
PPP1R7	0.489264	5.37557	3.57307	0.000781084	0.0222403	-0.630907
DNAJC5	0.574667	4.2125	3.572	0.000783634	0.0222761	-0.63385
ISCU	0.574064	6.37162	3.56953	0.000789577	0.0224081	-0.640672
U2AF2	0.624908	6.38295	3.56728	0.000795	0.022525	-0.646852
EIF4EBP2	0.674858	4.86581	3.56572	0.000798782	0.0225951	-0.651137
DCTN5	0.596287	4.62882	3.56305	0.000805323	0.0227398	-0.658499
SLC12A9	0.640682	4.14017	3.56255	0.000806535	0.0227398	-0.659857
SNX19	0.835088	4.11509	3.55985	0.000813205	0.0228525	-0.667292
RTN1	1.13201	2.37443	3.55966	0.000813663	0.0228525	-0.6678
CYB5B	0.648326	5.59231	3.55932	0.000814506	0.0228525	-0.668734
NATD1	0.921145	2.95881	3.55879	0.000815835	0.0228526	-0.670206
PKP4	0.70698	4.17267	3.55742	0.000819234	0.0229107	-0.67396
GTPBP8	0.712634	3.25906	3.55648	0.000821593	0.0229395	-0.676554
PPFIBP2	1.20631	5.14907	3.55519	0.000824817	0.0229735	-0.680089
SNX8	0.676552	5.03134	3.55493	0.000825474	0.0229735	-0.680808
WHRN	0.918286	2.51781	3.55309	0.000830108	0.0230649	-0.68586
CYP39A1	0.98513	1.51621	3.55193	0.000833044	0.0230649	-0.689047
RPS6KB2	0.589187	4.99663	3.55186	0.00083321	0.0230649	-0.689227
CNDP2	0.696472	6.46605	3.55137	0.000834453	0.0230649	-0.690572
RELT	0.766007	3.29761	3.55098	0.000835443	0.0230649	-0.691642
HACL1	0.582911	2.69522	3.54991	0.000838169	0.0230869	-0.694582
C1GALT1	0.909387	4.60641	3.54935	0.00083961	0.0230869	-0.696132
MGAT4B	0.642027	5.31865	3.54909	0.000840253	0.0230869	-0.696823
FAM171A1	0.797759	3.70947	3.54814	0.000842689	0.023117	-0.699436
TOMM20	0.667341	5.91708	3.54678	0.000846179	0.0231759	-0.703165
RAB3A	0.703035	1.87839	3.54547	0.000849552	0.0231818	-0.706755
DLGAP4	0.691655	5.8877	3.54495	0.000850898	0.0231818	-0.708184
TRAF7	0.642505	4.77124	3.54463	0.000851718	0.0231818	-0.709053
BPNT1	0.708555	3.98106	3.54462	0.000851768	0.0231818	-0.709106
HEATR1	0.655688	2.90427	3.54256	0.000857101	0.0232902	-0.714737
FUOM	1.01637	3.75735	3.54178	0.000859144	0.023291	-0.716885
ELL2	0.863265	4.57684	3.54151	0.000859829	0.023291	-0.717604
ANP32A	0.632273	6.41573	3.53896	0.000866526	0.0234154	-0.724604
MKKS	0.637378	5.39972	3.53873	0.000867137	0.0234154	-0.72524
COL4A4	0.369166	0.352765	3.53639	0.000873312	0.0235453	-0.731642
SIRT7	0.692351	3.65279	3.53491	0.000877229	0.023614	-0.735679
GATC	0.646202	3.52126	3.53437	0.000878673	0.023616	-0.737163
SLC25A4	1.0643	3.66732	3.52978	0.000890998	0.0239101	-0.749727
EFNA1	0.842495	4.77026	3.52793	0.000896006	0.0239532	-0.754783
CSTF2T	0.648876	3.43512	3.52753	0.000897097	0.0239532	-0.75588
MLC1	1.67492	3.01323	3.52719	0.000898017	0.0239532	-0.756804
ARHGEF18	0.618196	3.78682	3.52673	0.000899285	0.0239532	-0.758077
SLC9A2	0.726555	0.630189	3.52663	0.000899547	0.0239532	-0.758339
FBXO31	0.610411	3.79337	3.52585	0.000901688	0.0239732	-0.760484
RPRD1A	0.658958	3.84448	3.52455	0.000905234	0.0239762	-0.764023
GOLPH3	0.771292	6.02437	3.52399	0.000906779	0.0239762	-0.765561
CDS2	0.566906	3.75507	3.52274	0.000910199	0.0239762	-0.768956
MKRN2	0.63365	3.76612	3.52238	0.000911209	0.0239762	-0.769956
ZNF143	0.585423	3.5924	3.52229	0.000911441	0.0239762	-0.770185
ELP1	0.627174	4.21873	3.52222	0.000911632	0.0239762	-0.770374
MTMR10	0.685616	3.16583	3.52204	0.000912135	0.0239762	-0.770872
TARBP2	0.560754	4.5539	3.52176	0.000912917	0.0239762	-0.771645
DENND5B	0.852122	2.6923	3.51794	0.000923527	0.0241873	-0.782064
WASHC2C	0.830958	3.25429	3.51758	0.000924537	0.0241873	-0.783049
CNPPD1	0.607585	4.67305	3.51736	0.000925157	0.0241873	-0.783655
PNMA3	0.909092	0.574653	3.5161	0.000928685	0.0242428	-0.787086
TMTC1	1.23891	2.63977	3.51425	0.000933903	0.0243421	-0.792138
KLC2	0.669184	3.77056	3.51339	0.00093635	0.0243691	-0.794497
RET	0.626864	0.793303	3.5127	0.000938291	0.0243828	-0.796364
LRRC8B	0.628312	1.62845	3.51128	0.000942329	0.024451	-0.800235
SSR4	0.702813	8.64274	3.51054	0.000944449	0.0244692	-0.802262
ID3	0.953368	7.97885	3.50988	0.000946324	0.024481	-0.804049
ADAM22	0.878028	1.97013	3.50855	0.000950147	0.0245238	-0.807684
RCL1	0.688489	3.40146	3.50831	0.000950822	0.0245238	-0.808324
FOLR1	1.46304	3.50133	3.50673	0.000955401	0.0245854	-0.812654
SEC23IP	0.809144	4.26588	3.5065	0.000956059	0.0245854	-0.813275
PRKX	1.01041	3.97138	3.50599	0.000957525	0.0245865	-0.814657
ESYT1	0.639119	5.56015	3.5046	0.000961543	0.0246267	-0.818431
C21orf91	0.855983	2.9925	3.50366	0.000964298	0.0246267	-0.821009
RAB11FIP2	0.679665	2.31679	3.5028	0.000966808	0.0246267	-0.823352
PPP2R2D	0.587764	4.0825	3.50265	0.000967237	0.0246267	-0.823752
BMS1	0.587319	3.31353	3.50242	0.000967899	0.0246267	-0.824369
IRX5	1.02055	3.60023	3.50206	0.000968961	0.0246267	-0.825357
NAF1	0.62739	3.28053	3.50202	0.000969084	0.0246267	-0.825471
PRTG	0.977821	1.92936	3.50112	0.000971721	0.0246574	-0.827921
LPAR3	1.15849	2.22596	3.50007	0.000974798	0.0246992	-0.83077
POLR3A	0.532945	2.8124	3.4995	0.000976471	0.0247053	-0.832316
ZMYM2	0.698646	4.21942	3.49565	0.000987881	0.0249171	-0.842784
PSTK	0.787097	2.62671	3.49513	0.000989433	0.0249171	-0.844199
HECTD4	0.65604	3.4744	3.49496	0.000989966	0.0249171	-0.844685
DOK4	0.81273	3.4988	3.49474	0.000990617	0.0249171	-0.845277
CLTB	0.694715	5.65723	3.49407	0.000992601	0.0249306	-0.847079
ARMH3	0.496441	3.22143	3.49166	0.000999859	0.0250693	-0.853645
DNAJC15	0.759986	4.16685	3.4909	0.00100214	0.0250693	-0.855698
ZNF764	0.497816	2.22046	3.49079	0.00100248	0.0250693	-0.856005
NPHP3-ACAD11	0.76044	0.780683	3.48822	0.00101029	0.0251367	-0.862999
DLG5	0.812012	3.36339	3.48805	0.0010108	0.0251367	-0.86345
ZRANB1	0.831664	2.98196	3.48787	0.00101134	0.0251367	-0.863934
INO80B	0.756682	4.3934	3.48774	0.00101174	0.0251367	-0.864291
EEF1B2	0.730517	8.19047	3.48727	0.00101317	0.0251367	-0.865558
RPS27A	0.729232	10.0874	3.48703	0.00101392	0.0251367	-0.866223
LIN9	0.56925	1.88592	3.48471	0.00102104	0.0252244	-0.872528
PTDSS2	0.663921	4.2873	3.48373	0.00102405	0.0252244	-0.87518
MBD1	0.601695	4.35117	3.48351	0.00102472	0.0252244	-0.875771
KIF3C	0.606965	2.83489	3.48327	0.00102545	0.0252244	-0.876417
PCNX3	0.697961	4.25505	3.48319	0.0010257	0.0252244	-0.876636
ZNF787	0.60506	4.50638	3.48302	0.00102622	0.0252244	-0.877093
RAI2	1.07933	2.61138	3.48244	0.00102802	0.0252326	-0.878669
SNURF	1.29747	2.66286	3.47961	0.00103683	0.0253636	-0.886357
OAT	0.796786	5.91051	3.47955	0.00103702	0.0253636	-0.886523
TRIM44	0.632993	3.73229	3.47911	0.0010384	0.0253636	-0.887717
ZNF346	0.598453	3.12904	3.47792	0.0010421	0.0253636	-0.890922
SPNS2	1.13158	3.97445	3.4774	0.00104376	0.0253636	-0.892351
RNFT2	0.830002	2.01226	3.47704	0.00104487	0.0253636	-0.893314
TMTC2	1.1217	3.88684	3.47691	0.00104527	0.0253636	-0.89366
GMPPA	0.693779	5.16436	3.47677	0.00104573	0.0253636	-0.894049
FMO1	-1.0829	0.874752	-3.47606	0.00104797	0.0253636	-0.895982
PPP3CC	0.688416	3.58692	3.4754	0.00105004	0.0253636	-0.897758
PGGT1B	0.560382	2.8746	3.47519	0.00105071	0.0253636	-0.898332
ZNF629	0.569927	2.83059	3.4751	0.001051	0.0253636	-0.898579
YPEL1	0.70838	1.36077	3.47339	0.00105643	0.025459	-0.903217
NCOA4	0.760754	5.65075	3.47101	0.00106401	0.0256059	-0.909657
FLVCR1	0.789526	2.60212	3.47016	0.00106673	0.0256358	-0.911961
PTOV1	0.62482	6.28668	3.46893	0.00107068	0.0256948	-0.915286
LONP2	0.611681	3.81359	3.46745	0.00107544	0.0257733	-0.919282
PRICKLE3	0.686589	2.94986	3.46695	0.00107707	0.0257765	-0.920645
FAF2	0.578664	4.2337	3.4647	0.00108438	0.0259031	-0.926732
GMEB2	0.505008	2.61916	3.46422	0.00108594	0.0259031	-0.928025
KMT5A	0.660291	4.58244	3.46394	0.00108686	0.0259031	-0.928794
GOLGA6L9	0.618679	1.57602	3.46326	0.00108907	0.0259199	-0.930622
TEX261	0.607567	5.49391	3.46226	0.00109234	0.0259603	-0.933317
C1GALT1C1L	0.803321	1.56159	3.46183	0.00109378	0.0259603	-0.934505
TTC12	0.657626	1.99183	3.46082	0.00109709	0.0260032	-0.937227
ROBO2	1.41661	3.76313	3.45915	0.00110261	0.0260862	-0.941743
PFKM	0.929047	4.44733	3.45884	0.00110362	0.0260862	-0.942566
CDK7	0.584108	4.00166	3.45749	0.00110812	0.0261466	-0.946232
ASXL1	0.619128	4.33619	3.45716	0.0011092	0.0261466	-0.947109
MARK2	0.643887	3.9024	3.45635	0.00111189	0.0261743	-0.949292
ABCB7	0.58266	3.85058	3.45531	0.00111539	0.0262207	-0.952115
NACC1	0.679878	4.83784	3.4544	0.00111841	0.0262561	-0.954553
WDR44	0.801184	2.85163	3.45345	0.00112163	0.026261	-0.957135
SS18L1	0.616802	2.75328	3.45344	0.00112166	0.026261	-0.957166
ASRGL1	0.846855	2.73032	3.45134	0.00112873	0.0263672	-0.962819
ATE1	0.65854	2.90615	3.45093	0.00113014	0.0263672	-0.963945
ZNF512	0.674339	4.21772	3.45043	0.00113182	0.0263672	-0.965279
TPGS2	0.725414	6.16101	3.45029	0.00113231	0.0263672	-0.96567
ELP2	0.536785	5.48774	3.44851	0.00113837	0.0264703	-0.97047
KCNG1	1.35694	3.87443	3.44764	0.00114132	0.0264703	-0.972797
OPA1	0.630692	4.13916	3.44764	0.00114135	0.0264703	-0.972821
SIRT1	0.724338	3.06462	3.44599	0.00114698	0.0265653	-0.977254
RIC1	0.788206	2.88145	3.44545	0.00114885	0.026573	-0.97872
CIAPIN1	0.605789	4.74872	3.44392	0.00115411	0.0266384	-0.982825
BRAF	0.59903	2.98569	3.44373	0.00115477	0.0266384	-0.98334
MYBL2	0.802297	4.35269	3.44308	0.00115702	0.0266546	-0.985091
SCRN3	0.648627	3.62483	3.44061	0.00116561	0.0268078	-0.99175
SNCAIP	1.01253	3.24097	3.44028	0.00116677	0.0268078	-0.992647
C2CD2L	0.639644	3.19971	3.43789	0.00117514	0.0269641	-0.999073
PTCD3	0.744675	4.78161	3.43535	0.0011841	0.0271048	-1.00591
LDLRAD3	0.58207	3.0777	3.43526	0.00118441	0.0271048	-1.00614
DAGLA	0.540034	1.71035	3.43317	0.00119187	0.0272392	-1.01179
SMAD2	0.572775	5.17626	3.43273	0.00119344	0.0272392	-1.01298
DAB2IP	0.743809	4.23651	3.43183	0.00119664	0.0272761	-1.01538
CORT	1.30336	2.73102	3.43073	0.00120058	0.0273299	-1.01834
IGSF3	1.02931	3.53092	3.4294	0.00120538	0.027366	-1.02193
TM9SF3	0.688871	5.66247	3.42937	0.00120548	0.027366	-1.02201
PDK1	0.959573	3.02449	3.42863	0.00120813	0.027366	-1.02398
CLEC18B	0.82102	1.03838	3.42821	0.00120967	0.027366	-1.02512
ARRDC1	0.598187	3.44427	3.42776	0.00121129	0.027366	-1.02633
SLC36A2	1.34936	2.94502	3.42728	0.00121301	0.027366	-1.02761
ZIC2	1.00748	1.33975	3.42655	0.00121568	0.027366	-1.02959
TESK1	0.713677	4.86737	3.4261	0.0012173	0.027366	-1.03078
OS9	0.890483	8.04475	3.42576	0.00121853	0.027366	-1.03169
C9orf72	0.653826	1.9327	3.42493	0.00122156	0.027366	-1.03392
PSKH1	0.550678	3.72595	3.42466	0.00122255	0.027366	-1.03465
LPL	1.25159	4.36595	3.42447	0.00122323	0.027366	-1.03515
PPP1R3C	1.05774	4.05037	3.42422	0.00122417	0.027366	-1.03584
RPS27	0.629261	11.6965	3.42416	0.00122437	0.027366	-1.03599
MTMR3	0.703139	3.13928	3.42339	0.00122722	0.027394	-1.03808
GTF3C1	0.794078	5.99576	3.4229	0.00122898	0.027398	-1.03937
RPL31	0.671543	10.8842	3.4219	0.00123269	0.0274452	-1.04208
DTWD2	0.684333	2.46747	3.41953	0.00124141	0.0275541	-1.04842
COL11A2	2.11678	6.0124	3.41951	0.00124151	0.0275541	-1.04849
VAX2	0.76694	1.95706	3.41927	0.00124237	0.0275541	-1.04911
CTNND1	0.599001	5.64659	3.41462	0.00125975	0.0278691	-1.0616
BZW2	0.634609	5.35748	3.41445	0.00126037	0.0278691	-1.06205
BMP4	1.08372	5.18577	3.41417	0.00126142	0.0278691	-1.06279
ANKMY2	0.661001	3.32247	3.4136	0.00126358	0.0278717	-1.06433
CACNA1H	0.701441	0.807416	3.41329	0.00126476	0.0278717	-1.06517
FBXL19	0.571293	3.35165	3.41071	0.00127452	0.0280507	-1.07208
ZFAND2B	0.640634	4.19495	3.40732	0.00128746	0.0282995	-1.08116
RAB3D	0.597759	1.81674	3.40596	0.00129269	0.0283784	-1.08481
FAM114A2	0.715869	3.67878	3.4044	0.0012987	0.0284283	-1.08897
NCL	0.727777	7.63903	3.40418	0.00129953	0.0284283	-1.08955
PTGFR	-1.51768	2.74767	-3.40409	0.00129991	0.0284283	-1.08981
PPP1R15B	0.58462	3.87095	3.40266	0.00130545	0.0284969	-1.09363
RTCA	0.684822	4.90948	3.40243	0.00130635	0.0284969	-1.09425
HDGF	0.582969	7.08566	3.40032	0.00131457	0.0286399	-1.09989
FBXO22	0.636825	4.33676	3.39978	0.00131667	0.0286399	-1.10133
CYCS	0.673047	6.52651	3.39947	0.00131788	0.0286399	-1.10215
DDX5	0.624276	8.29837	3.39883	0.00132039	0.0286541	-1.10386
PLEKHA8	0.488711	2.3317	3.39846	0.00132186	0.0286541	-1.10486
ASB6	0.543117	3.54267	3.39724	0.00132666	0.0286959	-1.10812
CLDN7	0.639119	1.99875	3.39713	0.00132711	0.0286959	-1.10842
ZWINT	0.826306	4.77831	3.39635	0.0013302	0.0287012	-1.11051
PHYKPL	0.707922	4.10794	3.39597	0.0013317	0.0287012	-1.11152
IFT57	0.661984	3.81593	3.3958	0.00133235	0.0287012	-1.11196
IKBKB	0.609896	4.0309	3.39483	0.00133621	0.0287485	-1.11456
HIPK1	0.821282	4.75447	3.39377	0.00134043	0.0288034	-1.11739
FAM126A	0.82102	4.26288	3.39189	0.00134794	0.0289181	-1.12241
SMG5	0.674347	5.02352	3.3916	0.00134912	0.0289181	-1.1232
TNK1	0.434545	0.565271	3.38913	0.00135903	0.0290644	-1.12977
ARHGAP19	0.559741	2.13268	3.38906	0.00135931	0.0290644	-1.12996
HADHA	0.547573	6.22789	3.38707	0.0013674	0.0291651	-1.13529
FRAT2	0.603569	2.67297	3.38623	0.00137079	0.0291651	-1.13751
NINJ1	0.747386	5.58134	3.38621	0.0013709	0.0291651	-1.13759
HK1	0.653784	5.27664	3.38598	0.00137183	0.0291651	-1.1382
MAPKAPK5	0.582211	4.29619	3.38582	0.00137247	0.0291651	-1.13862
ADNP2	0.611619	3.03972	3.38458	0.00137754	0.0292028	-1.14193
EXOC8	0.52631	2.03837	3.38456	0.00137763	0.0292028	-1.14199
NRAS	0.746659	4.9077	3.38289	0.00138444	0.0292852	-1.14642
TSKU	0.795648	5.4445	3.38278	0.00138491	0.0292852	-1.14672
GYG2	1.26569	4.2883	3.38178	0.00138905	0.0293269	-1.1494
AGL	0.801499	2.86971	3.38148	0.00139029	0.0293269	-1.1502
USP6NL	0.555857	2.70771	3.37955	0.00139824	0.0294329	-1.15532
INPP1	0.662388	4.18393	3.37944	0.00139872	0.0294329	-1.15563
PCGF6	0.580471	3.27867	3.3778	0.00140551	0.0295398	-1.15998
DYNC1LI1	0.608427	4.35057	3.37641	0.00141135	0.0296263	-1.1637
GRB2	0.572516	5.51044	3.37526	0.00141616	0.0296912	-1.16676
TAF10	0.654841	6.12693	3.37374	0.00142255	0.0297891	-1.1708
SORD	0.82123	2.93068	3.37252	0.0014277	0.0298606	-1.17405
STARD7	0.674335	5.94572	3.36938	0.00144105	0.0300829	-1.1824
CPNE5	1.13549	3.12049	3.3692	0.00144182	0.0300829	-1.18288
SDE2	0.669046	3.147	3.36869	0.00144399	0.0300917	-1.18423
PIGO	0.649343	3.61438	3.36692	0.00145158	0.0302135	-1.18894
CBL	0.576255	2.71416	3.36607	0.00145525	0.0302535	-1.19121
SRFBP1	0.626002	2.66532	3.36509	0.00145946	0.0302843	-1.1938
PIAS2	0.703093	3.54998	3.36491	0.00146025	0.0302843	-1.19428
MCF2	0.475263	0.514748	3.36394	0.00146444	0.0303083	-1.19685
PLXNB1	0.815186	4.26337	3.36383	0.00146491	0.0303083	-1.19715
TOLLIP	0.562887	4.45382	3.36303	0.00146837	0.0303125	-1.19926
KCNH3	0.855143	1.48438	3.36298	0.00146863	0.0303125	-1.19942
ETFRF1	0.828209	4.27269	3.36085	0.00147789	0.0304671	-1.20506
FAM83D	0.696472	3.657	3.35967	0.00148306	0.0305054	-1.2082
LATS2	0.584083	2.95816	3.35962	0.00148328	0.0305054	-1.20833
PSMF1	0.714724	6.35783	3.35903	0.00148589	0.0305226	-1.2099
TIA1	0.843736	5.34585	3.35788	0.00149094	0.0305795	-1.21295
RAP1GAP	0.836461	1.30745	3.35759	0.0014922	0.0305795	-1.21371
KATNB1	0.619056	3.22823	3.35621	0.0014983	0.0306459	-1.21737
DIP2B	0.641955	2.81117	3.35556	0.00150117	0.0306459	-1.21909
RMND5A	0.637229	4.09712	3.35528	0.00150243	0.0306459	-1.21984
OGFOD2	0.516187	3.49785	3.35526	0.00150255	0.0306459	-1.21991
RPS6KC1	0.560246	3.01185	3.35272	0.00151385	0.03084	-1.22664
POLR1B	0.604424	3.34024	3.35035	0.00152449	0.0309818	-1.23292
MFAP3	0.785773	3.75997	3.35022	0.00152506	0.0309818	-1.23326
IDH1	0.723136	4.97698	3.34979	0.00152703	0.0309818	-1.23441
PTCH2	0.691298	1.45866	3.34957	0.00152799	0.0309818	-1.23498
CDC42BPA	0.690804	3.60448	3.34854	0.00153265	0.0310397	-1.23771
MAOA	1.1552	3.09043	3.34788	0.00153563	0.031063	-1.23946
CCDC22	0.582515	3.12872	3.34749	0.0015374	0.031063	-1.24049
CCNYL1	0.698391	3.44239	3.34619	0.00154331	0.031133	-1.24393
PWWP2A	0.660857	3.24512	3.34556	0.00154621	0.031133	-1.24561
PCOLCE2	1.54243	5.47041	3.34542	0.00154684	0.031133	-1.24598
WBP2	0.551885	5.83317	3.34484	0.00154949	0.031133	-1.24751
R3HDM2	0.676928	4.53817	3.34475	0.00154989	0.031133	-1.24774
BCKDHA	0.572276	4.71092	3.34424	0.00155224	0.031144	-1.2491
TOX4	0.718286	5.05118	3.34382	0.00155418	0.0311467	-1.25022
SYT2	0.702383	0.563328	3.34276	0.00155903	0.0312078	-1.25302
SUOX	0.531732	3.4672	3.34195	0.00156273	0.031232	-1.25515
TTLL4	0.603356	3.47115	3.34171	0.00156386	0.031232	-1.2558
LRRC57	0.628959	3.34563	3.34058	0.00156909	0.0313002	-1.25879
CTDSP1	0.582811	5.75213	3.33851	0.00157869	0.0314554	-1.26426
WWP1	0.801476	5.09497	3.33478	0.00159615	0.0317436	-1.27413
RNF121	0.694954	4.96083	3.33433	0.00159825	0.0317436	-1.27531
SCD	1.20832	5.28834	3.33413	0.0015992	0.0317436	-1.27584
FECH	0.633615	3.4735	3.33385	0.00160052	0.0317436	-1.27657
GMCL1	0.602557	3.39705	3.33299	0.00160458	0.0317452	-1.27885
DNPEP	0.620457	4.91851	3.33259	0.00160649	0.0317452	-1.27992
PDCD4	0.869862	5.54869	3.33252	0.0016068	0.0317452	-1.28009
PHKG2	0.582672	4.07081	3.33165	0.00161091	0.0317452	-1.28238
SIAH1	0.596686	4.31973	3.33147	0.00161177	0.0317452	-1.28286
MAIP1	0.720338	3.63302	3.33122	0.00161296	0.0317452	-1.28352
CREB1	0.558703	3.52837	3.33016	0.001618	0.0317452	-1.28632
ZNF74	0.625769	3.01145	3.32984	0.00161952	0.0317452	-1.28716
SMPDL3B	0.671033	0.723669	3.32974	0.00162002	0.0317452	-1.28744
CCDC134	0.668898	2.41601	3.32965	0.00162043	0.0317452	-1.28766
WSCD2	0.604775	0.652539	3.32957	0.00162083	0.0317452	-1.28789
BBIP1	0.597527	4.07107	3.32846	0.0016261	0.0317864	-1.2908
MAOB	0.882956	1.56205	3.32836	0.00162662	0.0317864	-1.29108
HOXA5	0.734263	2.96817	3.32757	0.00163038	0.031808	-1.29315
BAG3	0.601521	4.67544	3.32736	0.00163142	0.031808	-1.29372
CNTN4	1.08074	2.0278	3.32632	0.0016364	0.0318692	-1.29646
RANBP2	0.667116	3.55337	3.32481	0.00164371	0.0319754	-1.30045
ZDHHC21	0.631864	1.87109	3.32408	0.00164719	0.0319883	-1.30235
ARL6IP4	0.563023	6.73303	3.3239	0.00164808	0.0319883	-1.30283
SPPL3	0.704465	4.81121	3.32343	0.00165038	0.0319969	-1.30408
CHPF2	0.624905	5.40055	3.32301	0.00165239	0.0319999	-1.30517
RPL13	0.718996	11.1904	3.32252	0.00165477	0.0320102	-1.30647
CAAP1	0.679386	2.97184	3.32126	0.00166094	0.032072	-1.3098
PIK3C3	0.581186	4.41344	3.32111	0.00166168	0.032072	-1.3102
KMT5B	0.728246	4.10212	3.32058	0.00166426	0.0320859	-1.31159
WDR77	0.732593	4.65494	3.31865	0.00167371	0.0322103	-1.31667
POLR2C	0.536381	5.13232	3.3185	0.00167445	0.0322103	-1.31706
RAB5B	0.662536	4.84693	3.3181	0.00167645	0.0322128	-1.31813
DEPDC1B	0.614933	2.13576	3.31645	0.0016846	0.0323334	-1.32248
GLUD1	0.586567	5.55958	3.31599	0.00168687	0.0323411	-1.32369
DHCR7	1.0049	3.66041	3.315	0.00169178	0.0323712	-1.32629
DLX6	0.851923	3.08765	3.31491	0.0016922	0.0323712	-1.32651
PDF	0.71395	3.66952	3.314	0.00169675	0.0324224	-1.32892
OPN3	1.55779	5.19635	3.31359	0.00169882	0.032426	-1.33001
KDM3A	0.645026	3.83972	3.31259	0.00170379	0.032485	-1.33263
TAOK2	0.540296	4.15048	3.31221	0.00170571	0.0324857	-1.33364
ZSCAN16	0.511428	1.02347	3.3113	0.00171027	0.0325366	-1.33603
WDR11	0.643894	3.90937	3.3099	0.00171728	0.032634	-1.3397
FHOD3	0.823121	3.76073	3.30801	0.00172686	0.03278	-1.34468
FOSL1	-1.0813	2.99113	-3.30505	0.00174189	0.0330196	-1.35245
CCDC6	0.708733	3.74392	3.30477	0.00174331	0.0330196	-1.35318
GADD45B	0.990746	5.51088	3.30359	0.0017494	0.0330985	-1.3563
PLPP6	0.595224	1.97296	3.30299	0.00175248	0.0331206	-1.35788
BMP7	1.52845	3.3525	3.30192	0.00175795	0.0331876	-1.36067
PRIM2	0.750812	3.7574	3.29965	0.00176971	0.0333731	-1.36664
ROGDI	0.797244	4.0352	3.29863	0.001775	0.0334363	-1.36932
MRGPRF	-1.30626	1.60952	-3.29807	0.00177789	0.0334511	-1.37077
ACOX1	0.54224	4.07138	3.29773	0.00177966	0.0334511	-1.37167
GLB1L	0.73638	2.62634	3.29677	0.00178467	0.0335087	-1.37418
EIF2A	0.524693	5.71975	3.29579	0.00178981	0.0335426	-1.37676
CTIF	0.488783	3.17878	3.29569	0.00179036	0.0335426	-1.37703
BNIP3	1.09341	4.9568	3.29481	0.00179498	0.0335926	-1.37934
EIF3B	0.637422	6.71471	3.29351	0.0018018	0.0336826	-1.38274
FOXK2	0.528634	4.35962	3.29315	0.00180369	0.0336826	-1.38368
CENPT	0.756283	4.53071	3.28939	0.00182368	0.0339836	-1.39355
HSPB2	1.04353	1.71006	3.28938	0.00182375	0.0339836	-1.39358
TMEM259	0.56479	6.39908	3.28886	0.00182649	0.0339979	-1.39492
MCMBP	0.632223	4.86753	3.28786	0.00183187	0.0340613	-1.39756
GNL3L	0.717751	4.23879	3.28658	0.00183873	0.034129	-1.4009
PFN2	0.723437	7.53408	3.28595	0.00184211	0.034129	-1.40255
ZNF740	0.600316	2.97568	3.28591	0.00184232	0.034129	-1.40265
FNDC4	0.897648	3.11354	3.28571	0.00184342	0.034129	-1.40319
CNOT1	0.606188	6.243	3.28494	0.00184754	0.0341455	-1.40518
ZC3H12C	0.596673	1.66104	3.28481	0.00184827	0.0341455	-1.40554
QTRT2	0.68652	3.141	3.28431	0.00185098	0.0341591	-1.40685
RPL6	0.524871	9.84835	3.28241	0.00186129	0.0343125	-1.41182
RPL26L1	0.686232	5.56055	3.2817	0.00186514	0.0343468	-1.41367
PLEKHA1	0.655618	3.47292	3.281	0.00186893	0.03438	-1.41549
KIF21A	0.95098	2.8434	3.28057	0.00187129	0.0343868	-1.41662
POLR1A	0.620567	3.40722	3.28007	0.00187403	0.0344003	-1.41793
REEP4	0.684147	4.83171	3.27609	0.00189597	0.0346891	-1.42835
NCAPD3	0.787906	3.84246	3.27579	0.00189761	0.0346891	-1.42912
LEMD3	0.644239	3.38695	3.27534	0.00190011	0.0346891	-1.4303
AKT1S1	0.484257	5.05477	3.27489	0.00190258	0.0346891	-1.43146
CLN3	0.561142	4.77122	3.27464	0.00190399	0.0346891	-1.43213
TSPAN11	1.25174	3.89387	3.27388	0.00190821	0.0346891	-1.43411
SRCAP	0.949572	3.09607	3.27387	0.00190827	0.0346891	-1.43414
PPP6R3	0.661819	4.75202	3.27378	0.00190876	0.0346891	-1.43437
SDHB	0.535794	6.20745	3.2736	0.00190976	0.0346891	-1.43483
ZSCAN29	0.566883	2.73995	3.27339	0.00191093	0.0346891	-1.43538
OXCT2	0.714815	1.36506	3.27323	0.00191187	0.0346891	-1.43582
DPF2	0.544563	4.88747	3.27277	0.00191444	0.0346992	-1.43702
MAML1	0.599948	3.36281	3.27239	0.00191651	0.0347003	-1.43799
FMC1-LUC7L2	1.19211	2.34076	3.27111	0.00192369	0.0347816	-1.44134
PASK	0.574989	2.23099	3.27087	0.00192503	0.0347816	-1.44196
GEMIN5	0.545041	2.84248	3.27049	0.00192716	0.0347837	-1.44295
ACO2	0.578393	5.55602	3.26929	0.00193396	0.0348699	-1.4461
EEF2	0.657028	9.82044	3.26844	0.00193877	0.0348907	-1.44833
DTX3	0.881408	4.08226	3.26837	0.00193916	0.0348907	-1.44851
COL13A1	1.32362	4.552	3.26735	0.0019449	0.0349576	-1.45115
NFATC2IP	0.596678	4.08151	3.26667	0.00194876	0.0349905	-1.45293
KLHDC4	0.690714	3.73761	3.26613	0.00195185	0.0350095	-1.45434
BCL2L2-PABPN1	0.640665	1.35086	3.26487	0.00195905	0.0350888	-1.45764
RFX8	-0.825881	2.344	-3.26434	0.00196203	0.0350888	-1.459
GYS1	0.55746	4.15929	3.26429	0.00196237	0.0350888	-1.45915
TGIF2-RAB5IF	0.629699	1.15578	3.26309	0.0019692	0.0351377	-1.46226
CUTC	0.734348	3.58095	3.26262	0.00197192	0.0351377	-1.4635
INAFM2	0.665401	3.86285	3.26229	0.0019738	0.0351377	-1.46435
TBC1D7	0.618611	4.74425	3.26218	0.00197441	0.0351377	-1.46463
SKIL	0.783481	4.27277	3.26203	0.00197529	0.0351377	-1.46502
CNOT7	0.685291	5.2276	3.26127	0.00197966	0.0351792	-1.467
DNAI1	0.729668	1.00903	3.26074	0.00198272	0.0351974	-1.46838
FOXRED2	0.831425	3.50813	3.26022	0.00198574	0.0352147	-1.46974
MBLAC2	0.471246	1.86273	3.25735	0.00200242	0.0354619	-1.47723
RAB1B	0.466476	6.58336	3.25706	0.00200412	0.0354619	-1.47798
FADS1	0.84643	5.23671	3.25676	0.00200584	0.0354619	-1.47875
TSFM	0.768649	4.69238	3.25604	0.00201007	0.0355003	-1.48064
IZUMO4	0.463647	0.976641	3.2556	0.00201261	0.0355088	-1.48177
ZNF473	0.48052	2.01539	3.25523	0.0020148	0.0355089	-1.48274
MCAM	0.880503	6.23771	3.2549	0.00201673	0.0355089	-1.4836
FICD	0.547978	2.0995	3.2533	0.00202614	0.0356256	-1.48776
BMP8B	1.42033	4.01221	3.25307	0.00202749	0.0356256	-1.48836
ATG101	0.672505	5.46505	3.25241	0.00203139	0.0356578	-1.49007
CHD7	0.745108	2.80879	3.25097	0.00203993	0.0357511	-1.49383
MRPL44	0.60052	3.92201	3.25081	0.00204085	0.0357511	-1.49423
RUNX2	0.888325	6.54719	3.24899	0.00205172	0.0358889	-1.49898
CCDC3	1.36675	5.48739	3.24879	0.00205287	0.0358889	-1.49948
PRH1	0.53459	1.30408	3.24789	0.00205828	0.035947	-1.50183
OGDHL	0.353478	0.261216	3.24536	0.00207343	0.0361419	-1.50839
ZNF24	0.571995	4.089	3.24507	0.00207522	0.0361419	-1.50916
DAZAP2	0.595634	7.17226	3.24496	0.00207586	0.0361419	-1.50944
GATD1	0.530582	4.32721	3.24463	0.00207782	0.0361419	-1.51028
SUCLG1	0.563757	5.72809	3.24418	0.0020806	0.0361537	-1.51148
GSTM3	0.872125	6.11793	3.24317	0.00208667	0.0362091	-1.51408
AGBL5	0.607079	3.9926	3.24296	0.00208798	0.0362091	-1.51464
EXOC7	0.571152	4.949	3.24255	0.00209047	0.0362159	-1.51571
FAM149B1	0.492551	3.20591	3.24049	0.00210299	0.0363963	-1.52105
NT5C2	0.699911	5.08041	3.24003	0.00210581	0.0364086	-1.52224
MXRA5	-1.18079	4.87853	-3.23819	0.00211707	0.0365666	-1.52701
MTIF2	0.599229	4.24324	3.23638	0.00212822	0.0367057	-1.53171
RNF126	0.570696	4.56184	3.23607	0.00213011	0.0367057	-1.5325
ZXDC	0.585642	3.1557	3.23585	0.0021315	0.0367057	-1.53309
EXOSC5	0.632949	4.37706	3.23441	0.00214042	0.0368224	-1.53682
WBP1	0.583944	5.99597	3.23307	0.00214871	0.0368915	-1.54027
GJA3	0.507717	0.44717	3.23304	0.00214895	0.0368915	-1.54037
AIMP2	0.551493	4.86565	3.23263	0.00215146	0.0368915	-1.54142
GMPPB	0.564122	3.9075	3.23239	0.00215298	0.0368915	-1.54205
STON1	0.841017	3.83349	3.23164	0.00215769	0.0369225	-1.544
IGSF11	1.05239	1.51581	3.23141	0.00215908	0.0369225	-1.54457
TRAPPC10	0.635988	3.31942	3.23017	0.00216686	0.0370066	-1.54779
RAB24	0.600377	4.17769	3.22991	0.00216854	0.0370066	-1.54848
SETD1A	0.55061	3.18398	3.22958	0.00217058	0.0370066	-1.54932
CIP2A	0.652322	2.68924	3.229	0.00217426	0.0370066	-1.55083
ANO1	0.976121	2.67515	3.22859	0.00217679	0.0370066	-1.55188
HOXB6	0.764351	2.70962	3.22858	0.00217686	0.0370066	-1.5519
SHROOM3	0.97492	2.20795	3.22608	0.0021927	0.0372391	-1.55838
NECTIN3	0.793807	2.728	3.22507	0.00219912	0.0372671	-1.56099
GRAMD1B	1.06759	3.2831	3.22455	0.00220244	0.0372671	-1.56234
SEC61A1	0.588483	7.55067	3.22371	0.00220783	0.0372671	-1.56452
ZNRD2	0.616986	5.02809	3.22341	0.00220972	0.0372671	-1.56529
RAD18	0.594988	2.41852	3.22329	0.0022105	0.0372671	-1.56561
SMC3	0.714089	4.26482	3.22314	0.00221144	0.0372671	-1.56599
SEMA5A	0.961133	2.7427	3.22287	0.00221318	0.0372671	-1.56669
BZW1	0.733518	6.51391	3.22266	0.0022145	0.0372671	-1.56722
PRELID1	0.580942	6.63857	3.2226	0.00221492	0.0372671	-1.56739
DGKD	0.620711	3.27336	3.22244	0.00221594	0.0372671	-1.5678
SAC3D1	0.753249	4.29723	3.22184	0.00221977	0.0372952	-1.56934
FGFBP3	0.622951	1.36127	3.22005	0.00223133	0.0374529	-1.57398
PNPLA2	0.736981	5.03495	3.21919	0.00223688	0.0375095	-1.5762
ZC3H8	0.570589	3.42163	3.21802	0.00224446	0.0375129	-1.57923
MGAT4A	0.81051	2.96501	3.218	0.0022446	0.0375129	-1.57928
PPWD1	0.565986	4.11142	3.21786	0.00224548	0.0375129	-1.57963
LGALS8	0.63323	4.3504	3.21762	0.00224706	0.0375129	-1.58026
AMFR	0.53282	5.49857	3.21748	0.00224795	0.0375129	-1.58061
CDK4	0.828775	7.13966	3.21547	0.00226103	0.0376595	-1.5858
HMG20B	0.554725	5.74746	3.21546	0.0022611	0.0376595	-1.58582
AKAP8L	0.62023	5.196	3.21471	0.00226606	0.0377057	-1.58778
SYT15	1.01012	2.93725	3.21279	0.00227866	0.0378623	-1.59273
ZNF821	0.647781	2.61345	3.21261	0.00227986	0.0378623	-1.5932
ST6GALNAC2	0.839453	1.6133	3.21156	0.00228673	0.0379324	-1.59589
NHP2	0.658558	6.60468	3.21122	0.00228898	0.0379324	-1.59677
SPOUT1	0.66902	4.23826	3.21093	0.00229088	0.0379324	-1.59751
EVI5L	0.692501	3.71195	3.21028	0.00229525	0.0379324	-1.59921
CHD6	0.54338	2.65038	3.21006	0.00229668	0.0379324	-1.59977
RPL28	0.594936	10.583	3.20997	0.00229727	0.0379324	-1.6
OTUB1	0.516431	5.71825	3.20896	0.00230402	0.0380075	-1.60262
NDUFV1	0.538794	6.58402	3.20825	0.00230871	0.0380486	-1.60443
SGTA	0.590906	5.31199	3.20702	0.00231692	0.0381304	-1.6076
IP6K2	0.585565	5.23296	3.20664	0.00231948	0.0381304	-1.60859
ETF1	0.556117	5.12743	3.20605	0.00232343	0.0381304	-1.61011
UHRF1BP1	0.557552	2.17611	3.20599	0.00232382	0.0381304	-1.61026
FAT1	0.672087	7.34115	3.2058	0.00232513	0.0381304	-1.61076
MED25	0.545526	4.42674	3.20553	0.00232694	0.0381304	-1.61145
DELE1	0.551817	4.69135	3.20465	0.00233283	0.0381788	-1.61371
ANKRD39	0.690459	3.38025	3.20443	0.00233431	0.0381788	-1.61428
EML4	0.693194	5.20908	3.2029	0.00234467	0.0383117	-1.61823
SLC1A1	0.95541	1.47666	3.20109	0.00235695	0.0384622	-1.62289
FBXW7	0.690227	3.46647	3.20088	0.00235833	0.0384622	-1.62342
MFF	0.668421	5.45007	3.20035	0.00236195	0.0384848	-1.62478
TMEM177	0.577113	2.98173	3.19986	0.00236531	0.038491	-1.62606
SERF1B	0.636696	4.95708	3.19964	0.00236679	0.038491	-1.62661
LARP4B	0.629398	3.67104	3.19781	0.00237931	0.0386491	-1.63132
TM7SF2	0.658648	2.16024	3.19757	0.00238099	0.0386491	-1.63195
FBXO9	0.758983	5.4535	3.19697	0.00238506	0.0386787	-1.63348
SOX12	0.74681	3.66384	3.19632	0.00238952	0.0386949	-1.63515
RPUSD1	0.491414	3.94549	3.19618	0.00239054	0.0386949	-1.63553
TKT	0.67508	6.30794	3.19471	0.00240068	0.0387866	-1.6393
SLC9C2	0.345951	0.39088	3.19455	0.00240179	0.0387866	-1.63972
PPP1CC	0.569556	6.23793	3.19438	0.00240295	0.0387866	-1.64015
BRAP	0.461993	3.22372	3.19311	0.00241178	0.0388665	-1.64342
NAT9	0.671877	4.9707	3.19302	0.0024124	0.0388665	-1.64365
TAF5L	0.520111	3.11067	3.19254	0.00241574	0.0388681	-1.64489
ZNF641	0.578286	2.3138	3.19235	0.00241701	0.0388681	-1.64535
WBP1L	0.521096	3.75076	3.19146	0.00242323	0.0388878	-1.64765
RCOR3	0.657466	3.94756	3.1913	0.00242436	0.0388878	-1.64806
SF3A1	0.650157	5.06705	3.19112	0.00242562	0.0388878	-1.64853
DUSP8	0.611904	1.47002	3.19089	0.00242725	0.0388878	-1.64912
JUP	0.622068	3.9866	3.19044	0.00243036	0.0389015	-1.65027
TPTEP2-CSNK1E	0.250339	0.345637	3.18951	0.00243687	0.0389696	-1.65266
CSK	0.642174	5.74754	3.18912	0.0024396	0.0389771	-1.65365
PRPF4B	0.574611	4.41559	3.18792	0.00244808	0.0390764	-1.65675
ACCS	0.676073	2.71148	3.18615	0.00246056	0.0392094	-1.66129
AGO2	0.702154	3.44791	3.18609	0.00246096	0.0392094	-1.66143
C1orf226	0.71562	1.63354	3.18567	0.00246395	0.0392209	-1.66252
WDR75	0.599613	4.30598	3.18483	0.00246994	0.03928	-1.66468
CPE	1.5266	8.69995	3.18384	0.00247695	0.0393552	-1.66721
RAB18	0.705255	5.28509	3.18163	0.00249275	0.0395547	-1.67288
ING3	0.595159	3.22242	3.18144	0.00249409	0.0395547	-1.67336
PCDH20	0.95237	1.8503	3.17979	0.00250594	0.0396599	-1.67759
CLK3	0.632243	5.20787	3.1796	0.00250733	0.0396599	-1.67809
CHST12	0.556615	4.36294	3.17956	0.00250762	0.0396599	-1.67819
WNT1	0.72823	0.660904	3.17914	0.00251062	0.039671	-1.67926
CDC14A	0.664765	1.73706	3.17864	0.00251426	0.0396922	-1.68055
CREBZF	0.765274	4.28035	3.17734	0.00252363	0.0398037	-1.68387
CRLF1	0.970879	2.09269	3.17695	0.00252646	0.039812	-1.68487
DYNC2LI1	0.543854	3.80209	3.17646	0.00253009	0.0398327	-1.68614
ABCB6	0.793686	4.51574	3.17536	0.00253803	0.0398742	-1.68894
ZNF385B	0.999168	1.54292	3.17519	0.0025393	0.0398742	-1.68939
KIAA0895	0.596897	1.4105	3.17514	0.00253965	0.0398742	-1.68951
EIF4E2	0.48414	6.15308	3.17349	0.00255174	0.0400276	-1.69375
COL3A1	-1.78323	9.60586	-3.17295	0.00255566	0.0400351	-1.69511
LAPTM4B	0.642713	6.85738	3.17274	0.00255722	0.0400351	-1.69566
CANT1	0.571106	5.21378	3.17247	0.00255919	0.0400351	-1.69634
RMDN2	0.656017	2.82907	3.17153	0.00256611	0.0401071	-1.69875
NBEAL1	0.605233	1.96489	3.17082	0.00257133	0.0401272	-1.70056
TXNL4B	0.552722	3.2467	3.17073	0.00257205	0.0401272	-1.70081
GGCX	0.63646	5.02891	3.17009	0.00257677	0.0401646	-1.70245
NDUFA4	0.72211	6.96314	3.16945	0.0025815	0.0401822	-1.70409
SLC33A1	0.64988	4.03172	3.16913	0.00258385	0.0401822	-1.70489
NSUN5	0.522855	4.17982	3.16899	0.00258489	0.0401822	-1.70525
CADM4	0.800095	1.50116	3.16807	0.00259169	0.0401843	-1.7076
PCBP2	0.509464	8.9166	3.16807	0.00259172	0.0401843	-1.70761
RPL10A	0.558427	9.63543	3.16803	0.00259201	0.0401843	-1.70771
SF3A3	0.610002	5.59272	3.16711	0.00259888	0.0402547	-1.71007
SLC16A8	1.19099	2.10226	3.16603	0.00260689	0.0403426	-1.71281
KDM6B	1.01315	3.21163	3.16498	0.00261476	0.040428	-1.7155
RAPGEF2	0.734218	3.86752	3.16397	0.00262238	0.0405095	-1.71809
TSN	0.578478	5.16425	3.16311	0.00262883	0.0405729	-1.72028
ERCC8	0.531717	3.05277	3.16153	0.00264073	0.040695	-1.72431
COG2	0.53368	2.96389	3.16144	0.00264146	0.040695	-1.72456
TCAIM	0.557781	2.99219	3.16087	0.00264577	0.0407251	-1.72601
MVD	0.604943	4.54902	3.15992	0.002653	0.0407999	-1.72844
RCC1L	0.561095	5.08467	3.15956	0.00265573	0.0408056	-1.72936
PHLPP2	0.450679	1.71837	3.15784	0.00266881	0.04097	-1.73373
MXD4	0.589652	5.1327	3.15749	0.00267146	0.0409742	-1.73462
BAIAP2L2	1.20043	2.25888	3.1569	0.00267601	0.0409909	-1.73614
PISD	0.589657	3.46473	3.15673	0.00267729	0.0409909	-1.73656
BCR	0.640562	3.54721	3.15367	0.00270087	0.0413151	-1.74438
THG1L	0.546209	3.42135	3.15205	0.0027134	0.0414701	-1.7485
EIF2AK1	0.623812	6.20642	3.15088	0.00272248	0.0415524	-1.75148
DGCR6	0.894519	3.55676	3.15074	0.0027236	0.0415524	-1.75185
HSD11B2	0.651679	1.8859	3.15024	0.00272745	0.0415559	-1.75311
KLHL20	0.739871	3.95265	3.15009	0.00272865	0.0415559	-1.7535
SLC17A7	0.914261	1.44137	3.14963	0.00273225	0.0415741	-1.75467
RTCB	0.520012	5.56171	3.14731	0.00275046	0.0418142	-1.76059
PTPN3	0.667978	3.3028	3.14632	0.00275825	0.0418957	-1.76311
MCPH1	0.628267	3.2617	3.14465	0.0027714	0.042022	-1.76735
IPO4	0.697882	4.47665	3.14465	0.00277143	0.042022	-1.76736
DMXL1	0.578592	3.21824	3.14367	0.00277917	0.0421023	-1.76984
ZDHHC8	0.66824	4.95664	3.1412	0.00279884	0.0423257	-1.77612
NIT2	0.578837	4.34132	3.14099	0.00280057	0.0423257	-1.77667
SEPHS1	0.700491	4.80327	3.14062	0.0028035	0.0423257	-1.7776
COG8	0.516021	3.36497	3.14038	0.00280545	0.0423257	-1.77822
VWA8	0.531593	1.99524	3.14023	0.00280666	0.0423257	-1.77861
PI4K2A	0.463618	3.49232	3.13998	0.00280863	0.0423257	-1.77923
BAZ2A	0.647138	3.96759	3.13912	0.00281554	0.0423929	-1.78142
CDC34	0.607576	5.33428	3.13839	0.0028214	0.0424439	-1.78327
SETD1B	0.57011	2.81961	3.13762	0.00282756	0.0424997	-1.78522
PIK3R3	0.707514	3.42341	3.13699	0.0028327	0.0425398	-1.78683
NUPR1	0.846147	6.13994	3.13597	0.00284095	0.0426266	-1.78942
ZSWIM8	0.650676	5.30661	3.13464	0.00285178	0.0426989	-1.79281
SLC25A46	0.561974	4.19353	3.13459	0.00285218	0.0426989	-1.79293
IGSF10	-1.37537	2.79354	-3.13446	0.00285319	0.0426989	-1.79325
METTL1	0.851455	4.94416	3.13389	0.00285784	0.042726	-1.7947
ATOH8	1.11306	3.00396	3.13363	0.00285996	0.042726	-1.79536
ENDOG	0.617817	3.92793	3.13281	0.00286667	0.0427893	-1.79745
TXNL4A	0.572918	6.70773	3.13179	0.00287504	0.0428771	-1.80004
PLCL1	0.827829	1.99502	3.13142	0.00287805	0.0428849	-1.80097
VGLL3	-0.861029	1.34218	-3.13058	0.00288497	0.0429372	-1.80311
PPM1B	0.569496	4.55166	3.13039	0.00288653	0.0429372	-1.8036
PCBP1	0.524614	7.84974	3.12969	0.00289223	0.0429849	-1.80535
SF1	0.613206	6.72676	3.128	0.00290623	0.0431558	-1.80965
FAM168A	0.630629	4.08684	3.12742	0.00291106	0.0431904	-1.81113
SLC9A5	0.554236	1.96842	3.12701	0.00291445	0.0431976	-1.81216
MPND	0.562263	3.92791	3.12675	0.00291655	0.0431976	-1.81281
EZR	0.668746	5.89594	3.12611	0.00292191	0.043205	-1.81444
PPP1CA	0.532887	6.64064	3.12599	0.00292291	0.043205	-1.81474
DAZAP1	0.515266	5.7725	3.12522	0.00292934	0.043205	-1.8167
ALPL	1.76085	8.90006	3.1252	0.00292953	0.043205	-1.81676
GSK3B	0.467806	3.71552	3.12519	0.00292958	0.043205	-1.81677
ADRA1A	0.792044	1.29482	3.12403	0.00293925	0.0433106	-1.81971
TMED9	0.562975	7.62265	3.12332	0.00294524	0.0433495	-1.82152
GPR19	0.585617	1.41858	3.12307	0.00294734	0.0433495	-1.82215
NR4A1	1.02674	3.75423	3.12282	0.00294942	0.0433495	-1.82278
PTGER2	-0.873315	1.29919	-3.12209	0.00295555	0.0433885	-1.82463
CEP63	0.550706	4.08261	3.1219	0.00295711	0.0433885	-1.8251
MIEF1	0.532255	3.65333	3.12009	0.00297241	0.043576	-1.82969
BCORL1	0.599094	2.47018	3.11917	0.00298021	0.0436188	-1.83202
SYNGR2	0.851014	5.21518	3.11915	0.00298039	0.0436188	-1.83208
SEC13	0.524047	6.88406	3.11862	0.00298482	0.0436467	-1.8334
TXNRD1	0.715772	4.94754	3.11685	0.00299989	0.0437965	-1.83788
RBM34	0.65311	5.51296	3.11682	0.00300014	0.0437965	-1.83796
MFSD14A	0.658563	4.70742	3.11639	0.00300381	0.0438129	-1.83904
DHX38	0.616052	4.69605	3.11543	0.00301204	0.0438958	-1.84148
HSPB7	1.20281	4.27854	3.11312	0.00303193	0.0440891	-1.84733
C2orf69	0.69335	3.25037	3.11309	0.00303214	0.0440891	-1.8474
LYNX1	1.03822	2.22409	3.113	0.00303296	0.0440891	-1.84764
EIF3E	0.595237	7.90263	3.11141	0.00304664	0.0442375	-1.85164
CBWD2	0.590518	4.27907	3.11097	0.00305048	0.0442375	-1.85276
SLC25A15	0.607631	2.49623	3.11092	0.00305086	0.0442375	-1.85287
DOCK10	0.667489	3.32541	3.11057	0.00305393	0.0442448	-1.85377
RUFY1	0.458268	3.98351	3.10866	0.00307055	0.0444196	-1.8586
AIP	0.599347	5.3396	3.10859	0.00307114	0.0444196	-1.85877
IWS1	0.492092	4.39713	3.10647	0.00308967	0.0446501	-1.86412
RBM12	0.557232	4.06393	3.10456	0.00310649	0.0448556	-1.86894
PLSCR3	0.6243	4.53895	3.10418	0.00310981	0.044866	-1.86989
SLC37A4	0.762755	3.87948	3.10354	0.00311548	0.0449056	-1.87152
EEF1AKMT2	0.653118	3.68757	3.10318	0.00311869	0.0449056	-1.87243
TMEM38A	0.782119	2.00122	3.10291	0.00312108	0.0449056	-1.87311
ZDBF2	0.484987	0.56781	3.10258	0.00312402	0.0449056	-1.87395
INTS9	0.495008	3.2068	3.1024	0.00312556	0.0449056	-1.87439
PABPC1	0.669482	10.5017	3.10103	0.00313774	0.045043	-1.87785
GRHPR	0.542011	5.71593	3.10049	0.00314258	0.045075	-1.87922
NECTIN1	0.866093	3.69109	3.09987	0.00314809	0.0451166	-1.88078
SLC25A25	0.626865	2.74056	3.09663	0.00317711	0.0454947	-1.88894
PDHX	0.525734	3.70525	3.09619	0.00318111	0.0455141	-1.89005
C18orf54	0.66819	2.52785	3.09413	0.0031997	0.0457144	-1.89523
HOXA4	0.583825	2.89894	3.09389	0.0032019	0.0457144	-1.89584
CDK9	0.536446	5.11514	3.09368	0.00320375	0.0457144	-1.89636
RTN3	0.607396	6.23695	3.09323	0.00320789	0.0457144	-1.89751
DTX4	1.00583	4.18421	3.09317	0.00320836	0.0457144	-1.89763
KIF20B	0.608989	2.41724	3.09224	0.00321684	0.0457975	-1.89998
EPHX2	0.712916	2.93353	3.09172	0.00322155	0.0458268	-1.90128
EP300	0.704482	3.57798	3.0905	0.00323277	0.0459485	-1.90437
HEATR5B	0.542921	2.75022	3.08998	0.0032375	0.0459614	-1.90567
MRPL38	0.58607	5.22572	3.08982	0.00323901	0.0459614	-1.90609
DCAF6	0.572034	4.8979	3.08927	0.00324402	0.0459946	-1.90746
ARSB	0.527434	3.75685	3.08791	0.00325653	0.0460522	-1.91088
DARS2	0.668689	3.90153	3.08751	0.00326017	0.0460522	-1.91188
ZMIZ1	0.585252	4.23311	3.08723	0.00326282	0.0460522	-1.9126
NDUFAF5	0.516451	3.93008	3.08719	0.00326315	0.0460522	-1.91269
AAAS	0.521203	4.96311	3.08715	0.00326353	0.0460522	-1.91279
CCDC150	0.556374	2.15638	3.08709	0.00326409	0.0460522	-1.91294
STOML2	0.569921	5.73868	3.08633	0.00327107	0.0460803	-1.91484
DIS3L2	0.463738	3.19969	3.08598	0.00327437	0.0460803	-1.91574
RHOQ	0.585668	6.02646	3.08573	0.00327662	0.0460803	-1.91635
CDT1	0.748401	3.61077	3.08572	0.00327676	0.0460803	-1.91639
FRMD3	0.601483	0.933573	3.08488	0.00328452	0.0461518	-1.91849
SNX24	0.531664	3.89579	3.08378	0.00329473	0.0461959	-1.92125
CKMT1B	0.896165	0.793446	3.08351	0.00329731	0.0461959	-1.92194
PCYT2	0.578938	4.07272	3.08346	0.00329775	0.0461959	-1.92206
SHOC2	0.564424	3.68631	3.08339	0.00329837	0.0461959	-1.92223
CD82	-0.820554	4.84865	-3.08227	0.00330884	0.0462525	-1.92504
NSL1	0.530212	4.02713	3.08202	0.00331122	0.0462525	-1.92568
PLCB3	0.581804	3.53071	3.08183	0.003313	0.0462525	-1.92616
TOR1AIP2	0.63515	4.38931	3.08181	0.00331313	0.0462525	-1.9262
ILRUN	0.554204	4.83255	3.08064	0.00332416	0.0463632	-1.92915
GALNT6	0.869787	2.33166	3.08025	0.00332779	0.0463632	-1.93012
PIR	0.963353	3.79361	3.08011	0.00332912	0.0463632	-1.93047
AMT	0.715078	2.27365	3.07968	0.00333313	0.0463642	-1.93154
HMGXB3	0.634429	4.18318	3.07953	0.00333457	0.0463642	-1.93193
ANKMY1	0.48367	2.23677	3.07758	0.003353	0.0465494	-1.93682
OR2W3	0.634519	0.609684	3.07755	0.00335328	0.0465494	-1.9369
ZNF768	0.509573	4.16444	3.0767	0.0033613	0.0466232	-1.93902
REXO5	0.545055	2.02675	3.07589	0.00336903	0.0466928	-1.94106
PRPF6	0.561705	5.26363	3.0747	0.00338032	0.0468118	-1.94404
CDC14B	0.806146	3.70343	3.0743	0.00338421	0.046828	-1.94506
TFG	0.575369	6.36591	3.0734	0.00339276	0.0469087	-1.9473
ENHO	1.35813	3.50743	3.07153	0.00341068	0.0470894	-1.95198
CTNNB1	0.769803	7.73061	3.07145	0.00341154	0.0470894	-1.9522
KMT5C	0.553198	2.97277	3.07084	0.00341732	0.0470894	-1.9537
COG4	0.557434	4.53597	3.07045	0.00342115	0.0470894	-1.9547
NR3C2	0.485392	0.909277	3.07014	0.00342411	0.0470894	-1.95547
BANP	0.493475	3.81986	3.07	0.00342549	0.0470894	-1.95582
ZBTB10	0.662569	2.61794	3.06995	0.00342595	0.0470894	-1.95594
SAMD11	1.35369	4.49192	3.06977	0.00342766	0.0470894	-1.95639
OSBPL2	0.527253	3.78371	3.06866	0.00343841	0.0471995	-1.95917
GGA2	0.585329	4.84601	3.06778	0.00344697	0.0472794	-1.96138
ALDH3B1	0.621129	3.83082	3.06703	0.00345425	0.0473417	-1.96325
RUSC2	0.612077	3.02409	3.06558	0.00346842	0.0474579	-1.96689
TMEM200C	0.661056	0.752198	3.06526	0.00347155	0.0474579	-1.96769
STON1-GTF2A1L	0.506022	0.567153	3.06507	0.00347339	0.0474579	-1.96816
SHPRH	0.602035	1.94488	3.06479	0.00347615	0.0474579	-1.96886
TASP1	0.545275	2.35527	3.06476	0.00347649	0.0474579	-1.96895
VPS26A	0.602713	4.61827	3.06407	0.00348323	0.0475123	-1.97067
TBX20	0.745397	0.866817	3.06374	0.00348648	0.0475161	-1.9715
ASAH1	0.649086	6.60325	3.06348	0.00348901	0.0475161	-1.97214
ST7L	0.521738	3.94473	3.06224	0.00350121	0.0476446	-1.97524
TRABD	0.569137	4.03237	3.06173	0.00350619	0.047649	-1.9765
AADAT	0.753583	3.52435	3.06165	0.00350706	0.047649	-1.97672
KIF25	0.896266	2.34691	3.06116	0.00351188	0.047677	-1.97794
RPS5	0.534517	9.51433	3.06085	0.00351491	0.0476806	-1.97871
C2CD6	0.71446	1.71191	3.0604	0.00351939	0.0477033	-1.97984
JTB	0.62419	7.72048	3.06013	0.00352211	0.0477033	-1.98052
CHID1	0.518747	6.24612	3.05903	0.00353298	0.0477762	-1.98326
SNRNP200	0.549459	6.42631	3.05902	0.00353303	0.0477762	-1.98327
ATP5PB	0.552824	7.74764	3.05821	0.00354112	0.0478482	-1.9853
TSEN34	0.575628	4.77251	3.0569	0.00355423	0.0479877	-1.98858
TIAL1	0.621448	5.63695	3.05639	0.00355933	0.048019	-1.98986
TMED2	0.580316	7.45365	3.05564	0.00356682	0.0480459	-1.99172
SH3GLB2	0.638746	4.07981	3.05563	0.00356689	0.0480459	-1.99174
VPS51	0.568961	5.94633	3.05491	0.00357422	0.0481069	-1.99356
RHPN2	0.749763	2.26663	3.05404	0.00358294	0.0481867	-1.99572
THOP1	0.687374	5.90548	3.05323	0.00359111	0.0482481	-1.99775
REEP5	0.561359	5.77079	3.05286	0.00359483	0.0482481	-1.99867
ANKRD44	0.768442	3.29056	3.05201	0.00360345	0.0482481	-2.00079
LCMT2	0.581788	2.45281	3.05196	0.00360395	0.0482481	-2.00091
RMDN3	0.516833	4.41253	3.05193	0.00360427	0.0482481	-2.00099
FAM207A	0.644018	4.96416	3.05193	0.00360428	0.0482481	-2.00099
PLEKHB1	0.692108	1.17584	3.05142	0.00360936	0.0482787	-2.00225
ACTG1	0.552115	11.0563	3.05025	0.00362131	0.048357	-2.00518
CLCN3	0.620853	4.08824	3.05013	0.00362252	0.048357	-2.00548
FUZ	0.537911	3.71669	3.05002	0.00362362	0.048357	-2.00575
CAMKK2	0.550731	3.97366	3.04908	0.00363323	0.0484477	-2.00809
GPRC5C	1.19363	6.04097	3.0487	0.00363714	0.0484624	-2.00905
CENPN	0.696738	4.47964	3.04822	0.00364204	0.0484785	-2.01024
MRPL9	0.472726	6.19817	3.04803	0.00364396	0.0484785	-2.01071
BEND3	0.36504	1.2764	3.04645	0.00366012	0.0486386	-2.01464
CAMK2G	0.562014	3.43448	3.04631	0.00366163	0.0486386	-2.015
BLOC1S2	0.570798	4.61021	3.04598	0.00366502	0.0486462	-2.01583
NUP210	1.04084	1.90692	3.04498	0.00367532	0.0487421	-2.01832
FXYD6-FXYD2	0.46953	0.633098	3.04473	0.0036779	0.0487421	-2.01894
CTDSP2	0.637314	5.97907	3.0438	0.00368746	0.0488312	-2.02124
COL4A3	0.407062	0.411886	3.04278	0.00369803	0.0489336	-2.02378
SERP2	0.572938	1.4632	3.04204	0.00370572	0.0489922	-2.02562
ZNF649	0.513538	2.33416	3.04181	0.00370813	0.0489922	-2.0262
ATP6V1C1	0.770482	5.12643	3.04063	0.00372043	0.0491171	-2.02914
KCTD13	0.582575	3.66867	3.03883	0.00373921	0.0493273	-2.0336
CNNM4	0.584326	2.52393	3.03848	0.00374291	0.0493384	-2.03448
ATXN2L	0.568246	6.11306	3.03641	0.00376471	0.0495878	-2.03963
RPL15	0.54294	10.0571	3.03536	0.00377584	0.0496785	-2.04225
ZBTB5	0.581881	2.24614	3.03515	0.00377799	0.0496785	-2.04275
ISY1-RAB43	0.743269	1.47215	3.03494	0.00378023	0.0496785	-2.04328
SNN	0.537613	3.07785	3.03441	0.00378586	0.0496921	-2.0446
GPN3	0.50604	4.36679	3.0343	0.00378702	0.0496921	-2.04487
DENND2C	0.707013	2.70227	3.03365	0.003794	0.0497457	-2.0465
PA2G4	0.580887	6.42468	3.03291	0.00380182	0.0498105	-2.04833
MKNK1	0.536042	4.96024	3.03229	0.00380847	0.0498598	-2.04988
ZNF134	0.543068	2.56879	3.03086	0.00382368	0.0500209	-2.05341
PACC1	0.558815	3.24092	3.03035	0.00382917	0.0500549	-2.05469
C7orf31	0.748366	2.20288	3.0297	0.0038361	0.0500812	-2.05629
PES1	0.530699	5.5508	3.02962	0.003837	0.0500812	-2.0565
PDE7B	-0.72967	1.88016	-3.02819	0.00385236	0.0501842	-2.06004
NOL6	0.587825	4.00014	3.02786	0.003856	0.0501842	-2.06088
ELOVL5	0.598335	5.98196	3.02768	0.00385787	0.0501842	-2.06131
SOST	2.14065	2.97262	3.02761	0.00385863	0.0501842	-2.06148
MIB1	0.674173	3.46814	3.02754	0.00385943	0.0501842	-2.06167
LYPLAL1	0.65942	4.12793	3.0271	0.00386417	0.050186	-2.06275
ARFGEF2	0.621899	3.06176	3.02699	0.00386538	0.050186	-2.06303
CITED4	0.790823	2.5288	3.02629	0.00387297	0.0502074	-2.06477
DDX19A	0.530492	4.41128	3.02625	0.00387334	0.0502074	-2.06486
ACSBG1	0.685931	1.03459	3.02603	0.00387576	0.0502074	-2.06541
SUSD1	0.621666	3.01902	3.02544	0.00388217	0.0502526	-2.06687
ZC3H11A	0.526089	4.99483	3.02469	0.00389027	0.0503199	-2.06872
OBSCN	0.869965	1.61265	3.02359	0.00390234	0.0504182	-2.07147
DUS1L	0.565608	6.45132	3.02328	0.00390573	0.0504182	-2.07224
ATP23	0.714688	3.22844	3.02319	0.00390664	0.0504182	-2.07244
CSDE1	0.603023	7.9521	3.02067	0.00393423	0.0507362	-2.07868
TSPAN33	0.752985	3.14863	3.02034	0.00393796	0.0507465	-2.07952
RPS23	0.671581	10.9679	3.02006	0.00394105	0.0507483	-2.08022
C1S	-1.24909	4.61681	-3.01977	0.00394415	0.0507504	-2.08091
AVPI1	0.597733	2.82493	3.01861	0.00395697	0.0508637	-2.08379
WDR3	0.730744	3.57034	3.01844	0.00395885	0.0508637	-2.08421
REPIN1	0.670019	5.29821	3.01721	0.00397246	0.050976	-2.08725
RNF38	0.600074	3.2471	3.01712	0.0039735	0.050976	-2.08748
IMMT	0.45598	5.53568	3.01678	0.00397724	0.0509861	-2.08832
WNK2	0.848516	1.2111	3.01602	0.00398569	0.0510238	-2.0902
MOGS	0.581284	5.17798	3.01599	0.0039861	0.0510238	-2.09029
PTBP1	0.490181	6.83215	3.01486	0.00399864	0.0511378	-2.09307
HSPA8	0.697266	9.49256	3.01466	0.00400093	0.0511378	-2.09358
BRINP2	0.964124	0.952118	3.01361	0.00401263	0.0512035	-2.09617
ANKRD11	0.610881	5.01603	3.0136	0.00401278	0.0512035	-2.0962
NNMT	-1.0433	7.46336	-3.0134	0.00401497	0.0512035	-2.09668
CNOT11	0.54643	4.48583	3.01303	0.00401909	0.0512181	-2.09759
CHRM4	0.670936	1.0411	3.01192	0.00403158	0.0513075	-2.10034
ATP2A1	1.03358	2.32063	3.0115	0.00403636	0.0513075	-2.10139
RNF180	0.659709	1.42667	3.01138	0.00403765	0.0513075	-2.10167
BICD1	0.632087	3.61822	3.01135	0.00403799	0.0513075	-2.10175
DHCR24	0.965291	4.86799	3.01039	0.00404885	0.0514075	-2.10413
MMADHC	0.590749	5.87636	3.00985	0.0040549	0.0514294	-2.10545
ANKEF1	0.560181	1.38006	3.00971	0.00405653	0.0514294	-2.10581
EIF4A1	0.557893	8.6387	3.00882	0.00406657	0.0515189	-2.108
BOLA2B	0.761497	6.34088	3.00835	0.00407197	0.0515494	-2.10917
DCAF17	0.573559	2.62667	3.00708	0.00408638	0.0516939	-2.1123
TLE1	0.758634	4.13877	3.0062	0.00409644	0.0517833	-2.11448
PNKD	0.586464	5.4975	3.00569	0.00410229	0.0518191	-2.11574
N4BP2L2	0.455895	4.80401	3.00511	0.00410885	0.0518641	-2.11716
STAM	0.604584	3.17559	3.00455	0.0041153	0.0519075	-2.11855
RBMS2	0.573799	3.72642	3.00401	0.00412155	0.0519484	-2.11989
ZNF678	0.542655	1.63045	3.00291	0.0041342	0.0520366	-2.12261
PCMTD2	0.905569	4.53254	3.00287	0.00413458	0.0520366	-2.12269
NEPRO	0.573176	4.23813	3.00205	0.00414408	0.0521181	-2.12472
MEX3A	0.774545	2.48535	3.00113	0.00415465	0.0522131	-2.12698
SEC31B	0.46885	1.16759	3.00075	0.00415915	0.0522315	-2.12794
SLC25A12	0.551222	3.14121	3.00014	0.0041662	0.0522821	-2.12944
NUCB1	0.589627	7.13792	2.99934	0.00417552	0.0522989	-2.13141
GPR156	0.519847	1.15841	2.99933	0.00417555	0.0522989	-2.13142
UNC13B	0.68361	2.5459	2.99924	0.00417664	0.0522989	-2.13165
DRAM2	0.598738	5.5871	2.9982	0.00418869	0.052379	-2.1342
NLRP2B	0.1975	0.121719	2.99817	0.0041891	0.052379	-2.13429
FDXR	0.64799	2.28921	2.99778	0.00419361	0.0523974	-2.13524
MRPS14	0.530243	4.62684	2.99749	0.004197	0.0524017	-2.13596
ADAM10	0.74998	5.61761	2.99481	0.00422842	0.0527558	-2.14256
XPNPEP1	0.537921	5.09369	2.99372	0.00424129	0.0528782	-2.14525
ZNF525	0.558255	2.67604	2.99344	0.00424456	0.0528808	-2.14593
LZTS1	0.794018	3.25776	2.99288	0.00425121	0.0528969	-2.14732
WDSUB1	0.494395	2.32884	2.99281	0.00425199	0.0528969	-2.14748
ZNF593	0.585276	5.55091	2.99168	0.00426538	0.0530253	-2.15026
MFSD12	0.552112	5.82649	2.99117	0.00427145	0.0530425	-2.15152
ZNHIT2	0.526324	3.11977	2.99081	0.00427573	0.0530425	-2.15241
ZIK1	0.5527	2.42678	2.99079	0.00427598	0.0530425	-2.15246
BID	0.609546	4.6568	2.99052	0.00427922	0.0530444	-2.15313
PRSS23	-0.923262	5.03334	-2.99019	0.00428308	0.0530543	-2.15393
ZNF805	0.449419	1.2657	2.98921	0.00429478	0.0530815	-2.15635
DCUN1D1	0.582019	3.70741	2.98915	0.00429545	0.0530815	-2.15648
COL6A2	-1.04685	8.93339	-2.98873	0.00430051	0.0530815	-2.15752
IARS2	0.580676	4.88919	2.98852	0.00430297	0.0530815	-2.15803
HAS2	-1.27705	3.0448	-2.98851	0.00430317	0.0530815	-2.15807
MTREX	0.542699	4.74172	2.98846	0.00430374	0.0530815	-2.15819
ZNF514	0.565832	2.84889	2.98754	0.0043147	0.053101	-2.16044
PHRF1	0.532469	3.30821	2.98735	0.00431699	0.053101	-2.16091
WWP2	0.882707	5.39004	2.987	0.00432126	0.053101	-2.16178
DENND5A	0.632866	5.31503	2.98692	0.00432223	0.053101	-2.16198
MAP3K2	0.657565	3.55105	2.9869	0.00432239	0.053101	-2.16202
RAB29	0.692477	3.21836	2.98679	0.00432379	0.053101	-2.1623
TMEM119	1.17013	7.7187	2.98651	0.00432718	0.0531049	-2.163
PNRC1	0.574362	5.42903	2.98612	0.00433185	0.0531244	-2.16395
ITPKB	0.542254	3.33444	2.98501	0.00434521	0.0532504	-2.16668
HDHD2	0.533055	3.95801	2.98451	0.0043512	0.053286	-2.1679
ZNF384	0.638425	4.56727	2.98415	0.00435561	0.0533022	-2.16879
VPS33A	0.475961	3.25189	2.98383	0.00435943	0.0533111	-2.16957
EDEM1	0.590746	3.74456	2.98286	0.00437125	0.0534037	-2.17196
NOSIP	0.515087	5.40229	2.9827	0.00437319	0.0534037	-2.17236
NGEF	1.20688	3.14409	2.98213	0.00438008	0.0534335	-2.17375
SLC39A14	0.717447	5.22648	2.98199	0.00438182	0.0534335	-2.1741
REEP1	1.09251	2.52297	2.98154	0.00438724	0.0534389	-2.17519
KDM5C	0.631609	5.12162	2.98142	0.00438871	0.0534389	-2.17549
FBXO46	0.484576	3.03892	2.98112	0.00439237	0.0534389	-2.17623
RPL41	0.578904	12.0011	2.98074	0.00439701	0.0534389	-2.17716
FURIN	0.652645	5.64589	2.98068	0.00439775	0.0534389	-2.17731
ASPG	0.610571	0.453957	2.98016	0.00440408	0.0534781	-2.17858
MRPS25	0.566181	4.5649	2.97985	0.00440788	0.0534866	-2.17935
TTC31	0.527653	3.2342	2.97957	0.00441124	0.0534895	-2.18002
RPS6KL1	0.633414	1.46154	2.97932	0.00441432	0.0534895	-2.18064
LTK	0.950963	1.90256	2.97879	0.00442081	0.0535272	-2.18194
ERO1B	0.533731	1.82854	2.97856	0.00442363	0.0535272	-2.1825
HPCAL1	0.718262	5.99446	2.97785	0.00443239	0.0535956	-2.18425
PPP1R12C	0.559489	5.01053	2.97591	0.00445622	0.053846	-2.189
BCAS4	0.833108	2.37361	2.97487	0.00446909	0.0538991	-2.19155
FAM20C	0.965042	6.9006	2.97485	0.00446944	0.0538991	-2.19162
TXNDC9	0.481071	4.38873	2.9748	0.00446998	0.0538991	-2.19172
MAPK1	0.757197	4.80422	2.97404	0.00447938	0.0539345	-2.19358
PLXNA1	0.641793	4.24852	2.97373	0.00448331	0.0539345	-2.19436
LRFN1	0.544584	1.8392	2.97364	0.00448435	0.0539345	-2.19456
RITA1	0.478607	3.84678	2.97356	0.00448542	0.0539345	-2.19477
CCDC9B	0.563484	1.64264	2.97263	0.004497	0.0540325	-2.19705
RNPEP	0.571252	5.13295	2.97226	0.0045016	0.0540325	-2.19796
HELLS	0.702843	3.95473	2.97215	0.00450297	0.0540325	-2.19823
MRPL55	0.626889	5.75813	2.97098	0.00451757	0.0541057	-2.20109
MALT1	0.541131	3.07156	2.97091	0.00451844	0.0541057	-2.20126
ZNF276	0.632313	3.2846	2.97078	0.00452002	0.0541057	-2.20157
PTCH1	0.816942	3.38311	2.97055	0.0045229	0.0541057	-2.20213
NFATC3	0.57529	4.04512	2.97041	0.00452475	0.0541057	-2.20249
RRP15	0.583917	2.78434	2.96996	0.00453029	0.0541344	-2.20357
UBAP1	0.507916	4.02602	2.96952	0.00453593	0.0541382	-2.20468
FAIM	0.621611	4.38026	2.96944	0.00453688	0.0541382	-2.20486
FAM220A	0.544978	4.10137	2.96903	0.00454198	0.0541616	-2.20585
RIMS3	0.565078	0.855408	2.96876	0.00454548	0.0541617	-2.20654
LRCH4	0.520629	3.93581	2.96853	0.00454826	0.0541617	-2.20708
TAF11	0.52818	4.68942	2.96799	0.00455508	0.0542054	-2.2084
TGFBI	-1.15795	9.07599	-2.96752	0.00456103	0.0542129	-2.20955
TRPC4AP	0.481847	4.92373	2.96745	0.00456199	0.0542129	-2.20974
DCTN2	0.67964	6.3339	2.96687	0.0045692	0.0542612	-2.21114
SMPD2	0.50002	2.12243	2.96662	0.00457238	0.0542616	-2.21175
HACD3	0.603707	5.6121	2.9662	0.00457769	0.0542873	-2.21278
SUPT4H1	0.427316	6.33469	2.96579	0.00458295	0.0543124	-2.21379
KMT2D	0.583387	3.94357	2.96444	0.0046001	0.0544782	-2.2171
AZIN1	0.646542	5.90228	2.96372	0.00460932	0.0545499	-2.21887
MSRA	0.758259	2.93652	2.96274	0.00462176	0.0546596	-2.22125
CAND2	0.828627	1.82543	2.96194	0.00463198	0.0547109	-2.2232
DNAJC14	0.551841	4.13161	2.96191	0.00463244	0.0547109	-2.22329
FTCDNL1	0.58731	1.87199	2.96144	0.0046384	0.0547439	-2.22443
SEC24A	0.608537	3.64085	2.96036	0.00465223	0.0548696	-2.22706
VRK3	0.477196	4.13861	2.95998	0.00465719	0.0548906	-2.228
IQSEC1	0.627473	3.95366	2.95973	0.00466044	0.0548914	-2.22862
MCU	0.548547	4.0524	2.9584	0.00467759	0.0550558	-2.23186
CXCL12	-1.30871	3.44787	-2.95661	0.00470075	0.0552731	-2.23623
MED7	0.530778	3.06097	2.95648	0.00470246	0.0552731	-2.23655
ERBIN	0.664767	4.44701	2.9558	0.00471131	0.0553395	-2.23821
EIF1AD	0.481117	4.29984	2.95537	0.0047169	0.0553674	-2.23926
ARHGEF10L	0.554108	3.41772	2.95441	0.0047294	0.0554764	-2.2416
PDXP	0.637119	4.34568	2.95389	0.00473614	0.0555178	-2.24286
PDCD6IP	0.598555	5.40357	2.95361	0.00473977	0.0555225	-2.24353
CLN8	0.583199	2.82861	2.95275	0.00475106	0.0556068	-2.24564
NCKAP5	0.605322	1.4234	2.95257	0.0047534	0.0556068	-2.24607
ANKS1A	0.558535	2.41068	2.95227	0.00475737	0.0556155	-2.24681
IFIT1	0.875766	3.99303	2.95109	0.00477291	0.0557594	-2.24969
BMI1	0.732769	5.01444	2.94998	0.00478756	0.0558926	-2.2524
HOXD13	0.872237	2.73362	2.94939	0.00479528	0.0559449	-2.25382
DENND1B	0.694563	2.29617	2.94911	0.00479905	0.0559511	-2.25452
ARIH1	0.611381	5.0473	2.94853	0.00480676	0.0559741	-2.25593
PSAP	0.642927	9.57895	2.9479	0.00481512	0.0559741	-2.25747
AMIGO1	0.499055	1.03	2.94758	0.00481927	0.0559741	-2.25823
SLC38A10	0.607765	5.72707	2.94755	0.00481976	0.0559741	-2.25832
TRAF4	0.733661	4.41516	2.94752	0.00482015	0.0559741	-2.25839
ALX4	0.823259	1.73167	2.94749	0.00482049	0.0559741	-2.25845
YIPF5	0.555756	5.11958	2.9468	0.00482973	0.0560437	-2.26015
DDX41	0.518019	5.75818	2.94619	0.00483784	0.0560979	-2.26163
THAP11	0.480682	4.22721	2.94596	0.0048409	0.0560979	-2.26219
POLR2A	0.665987	5.39249	2.94479	0.00485653	0.0562159	-2.26503
KCNMA1	1.05795	3.89801	2.94429	0.00486318	0.0562159	-2.26624
FIBP	0.447459	5.75103	2.94412	0.00486553	0.0562159	-2.26667
DHPS	0.630301	5.38815	2.94404	0.00486654	0.0562159	-2.26685
RPS6	0.680237	10.1247	2.94385	0.00486911	0.0562159	-2.26732
CCL28	0.771862	3.25685	2.94352	0.00487354	0.0562159	-2.26812
CSNK1D	0.451004	5.92765	2.9435	0.00487389	0.0562159	-2.26819
GATAD2A	0.572451	4.85429	2.94258	0.00488622	0.0562714	-2.27042
SOX13	0.629523	2.52344	2.9425	0.00488733	0.0562714	-2.27062
ANKRD46	0.566248	3.67758	2.94241	0.00488848	0.0562714	-2.27083
TRIM5	0.548522	3.21476	2.94139	0.00490225	0.0563922	-2.27331
FKBP1A	0.470874	7.9459	2.94061	0.00491282	0.0564006	-2.27521
FHAD1	-0.919017	2.88161	-2.94041	0.00491545	0.0564006	-2.27568
MTMR9	0.459245	2.36747	2.94032	0.00491676	0.0564006	-2.27592
HSPA1A	1.036	6.21843	2.94002	0.00492076	0.0564006	-2.27664
RGS14	0.664722	2.92387	2.93994	0.00492181	0.0564006	-2.27683
VPS41	0.627547	4.16642	2.93937	0.00492964	0.0564006	-2.27823
NSUN4	0.500495	3.76603	2.93921	0.00493173	0.0564006	-2.2786
SEPHS2	0.528323	4.58857	2.93918	0.0049322	0.0564006	-2.27869
TPRA1	0.545024	4.83809	2.93904	0.004934	0.0564006	-2.27901
LRRC4B	0.61869	0.597885	2.93892	0.00493567	0.0564006	-2.27931
FGD3	0.880633	2.3352	2.93842	0.00494246	0.0564381	-2.28052
ENPP4	0.979378	2.29913	2.9382	0.00494549	0.0564381	-2.28107
PRTFDC1	0.697897	3.97475	2.93758	0.0049539	0.0564967	-2.28256
GGA3	0.532175	3.62068	2.93702	0.00496156	0.0565128	-2.28393
ORMDL1	0.614437	5.40825	2.937	0.00496186	0.0565128	-2.28398
REV1	0.500002	4.0707	2.9356	0.00498102	0.0566801	-2.28739
PCDHGB1	0.586375	0.867702	2.93545	0.00498312	0.0566801	-2.28776
CDKN1B	0.620999	4.26712	2.93445	0.00499682	0.0567985	-2.29018
MKI67	0.693979	3.97061	2.9333	0.00501256	0.0569148	-2.29296
SLC12A2	0.774216	3.22664	2.93322	0.00501365	0.0569148	-2.29315
RPS10	0.599931	10.289	2.93131	0.00504007	0.0571771	-2.29779
RAF1	0.491728	5.63715	2.93077	0.00504757	0.0572246	-2.2991
SYS1	0.471594	4.03148	2.93016	0.00505604	0.0572722	-2.30058
SF3B3	0.589144	7.25771	2.92985	0.00506038	0.0572722	-2.30134
CTR9	0.518376	3.72908	2.92975	0.00506173	0.0572722	-2.30158
KIFC3	0.666847	5.17024	2.92826	0.00508248	0.0574375	-2.30519
PHOSPHO2	0.517693	1.5221	2.92823	0.00508299	0.0574375	-2.30528
ZBTB9	0.486371	2.53416	2.92718	0.00509756	0.0575644	-2.3078
LOX	0.920264	6.60998	2.92608	0.00511302	0.0576349	-2.31047
ATAD3A	0.632979	4.81895	2.92597	0.00511463	0.0576349	-2.31075
RPL32	0.481479	10.2664	2.92579	0.00511706	0.0576349	-2.31117
UBE4A	0.738455	3.64128	2.92579	0.00511717	0.0576349	-2.31119
COP1	0.508908	4.6445	2.92554	0.00512066	0.0576367	-2.31179
POLR2D	0.543749	4.39563	2.92439	0.00513687	0.0577559	-2.31458
TRMT1L	0.476176	3.16348	2.92431	0.00513795	0.0577559	-2.31477
SNAP91	0.624947	0.698392	2.92344	0.00515019	0.0578424	-2.31687
IDH3B	0.548802	5.5306	2.92329	0.00515235	0.0578424	-2.31724
RARB	0.822016	3.44075	2.9219	0.00517199	0.0580251	-2.32059
ZNF148	0.565835	3.10971	2.92071	0.00518897	0.0581778	-2.32349
GORASP1	0.500957	4.35289	2.92024	0.00519565	0.0582149	-2.32462
NOB1	0.537621	4.73269	2.91982	0.00520162	0.0582439	-2.32563
LGALS1	-0.724154	10.855	-2.91906	0.00521254	0.0583284	-2.32748
GPR137C	0.620292	2.03124	2.91839	0.00522211	0.0583462	-2.3291
OLFML2B	-0.85905	7.82475	-2.91837	0.00522231	0.0583462	-2.32914
C1QTNF1	1.29412	6.18188	2.91819	0.00522496	0.0583462	-2.32958
UST	0.860578	3.50905	2.918	0.00522766	0.0583462	-2.33004
MTMR14	0.419925	3.72079	2.91582	0.00525901	0.0586582	-2.33531
UCHL5	0.589319	4.29566	2.91476	0.00527429	0.0587868	-2.33787
CGREF1	1.4326	4.64827	2.91375	0.00528893	0.0587868	-2.34032
CHTF8	0.424333	5.68838	2.91362	0.00529077	0.0587868	-2.34062
LGALSL	0.50466	2.94149	2.91361	0.00529097	0.0587868	-2.34066
POC1B	0.563973	3.35299	2.91345	0.00529327	0.0587868	-2.34104
SECISBP2L	0.637883	3.13575	2.91336	0.0052946	0.0587868	-2.34126
B4GALT3	0.553565	5.22289	2.91297	0.00530029	0.0587868	-2.34221
ACTR3B	0.663571	3.11899	2.91293	0.00530085	0.0587868	-2.3423
STRIP1	0.558861	3.98707	2.9129	0.00530121	0.0587868	-2.34236
RBL2	0.561652	3.79027	2.91255	0.0053063	0.0588055	-2.34321
ATMIN	0.535149	3.73194	2.91221	0.00531122	0.0588223	-2.34403
TICRR	0.55723	2.12023	2.9118	0.00531721	0.0588508	-2.34502
THOC5	0.519044	4.34338	2.91152	0.00532129	0.0588582	-2.3457
BORCS7	0.5611	4.02346	2.90986	0.00534552	0.0590521	-2.3497
PLEKHM3	0.476084	2.2137	2.90985	0.00534566	0.0590521	-2.34973
CPEB3	0.432632	1.14495	2.90857	0.00536449	0.0592222	-2.35283
PPP6R1	0.504905	4.64634	2.90758	0.00537897	0.059344	-2.3552
P4HA1	0.850186	6.61781	2.9071	0.00538611	0.0593838	-2.35637
AGO1	0.477849	2.70725	2.90687	0.00538945	0.0593838	-2.35692
ACBD6	0.466485	4.74092	2.90662	0.00539323	0.0593875	-2.35754
CHCHD5	0.490553	4.97785	2.90601	0.00540224	0.0594488	-2.35901
PAOX	0.465087	1.65798	2.90383	0.00543453	0.0597613	-2.36426
RDX	0.686277	5.19247	2.90362	0.00543757	0.0597613	-2.36476
DCTPP1	0.481058	4.9235	2.90288	0.0054486	0.0598444	-2.36654
GPS1	0.518676	5.98113	2.90253	0.00545384	0.0598507	-2.36739
RPL29	0.546834	9.67103	2.90236	0.0054563	0.0598507	-2.36779
ZIM2	0.274293	0.239917	2.90214	0.00545958	0.0598507	-2.36832
RPL17	0.544106	10.4228	2.90119	0.00547381	0.0599686	-2.37061
UBA5	0.622733	4.43794	2.90074	0.0054806	0.0599935	-2.3717
LNPK	0.652551	3.79094	2.90058	0.00548304	0.0599935	-2.3721
STRN4	0.503923	5.23949	2.89999	0.00549178	0.0600109	-2.3735
CEP104	0.630401	4.01917	2.89984	0.00549407	0.0600109	-2.37387
CAPN13	0.181837	0.16461	2.89967	0.00549661	0.0600109	-2.37428
NR2F6	0.478045	4.75969	2.89954	0.00549853	0.0600109	-2.37458
SLC41A1	0.55948	3.69554	2.8993	0.00550225	0.0600135	-2.37518
ARL5B	0.610498	3.00353	2.89841	0.00551558	0.0601209	-2.37731
MICAL3	0.768178	3.48455	2.89756	0.00552845	0.0602231	-2.37937
AMPD2	0.68907	5.57474	2.89589	0.00555373	0.0604499	-2.38339
PAQR3	0.663845	3.58384	2.89568	0.00555689	0.0604499	-2.38389
TIAM2	0.667745	4.18046	2.89549	0.00555978	0.0604499	-2.38435
JMJD7-PLA2G4B	0.406067	1.22305	2.89311	0.00559601	0.060699	-2.39007
SMYD5	0.479919	3.85277	2.89291	0.00559905	0.060699	-2.39055
ZNF646	0.488146	2.3028	2.89289	0.00559928	0.060699	-2.39059
SYDE2	0.552718	1.58626	2.89281	0.0056005	0.060699	-2.39078
G6PD	0.531017	4.57212	2.89274	0.0056016	0.060699	-2.39095
FASTKD5	0.534288	2.75239	2.8926	0.0056038	0.060699	-2.3913
TOMM22	0.554251	5.2808	2.89222	0.0056096	0.0607238	-2.39221
ARHGEF10	0.648349	3.57246	2.89019	0.00564073	0.0609969	-2.39708
HOMER1	0.545968	1.79438	2.89011	0.0056419	0.0609969	-2.39727
ANAPC7	0.517837	4.97833	2.8893	0.00565442	0.0610788	-2.39922
FXR1	0.564096	6.51378	2.88882	0.00566183	0.0610788	-2.40037
CSNK1E	0.528326	6.2948	2.88874	0.00566303	0.0610788	-2.40056
YES1	0.6703	4.55226	2.88852	0.00566639	0.0610788	-2.40108
HMGN3	0.70671	6.38425	2.88847	0.00566718	0.0610788	-2.4012
ANGPTL2	-1.22473	5.74242	-2.88766	0.00567968	0.0611406	-2.40315
RFFL	0.5189	2.93274	2.88764	0.00568	0.0611406	-2.4032
RSF1	0.650895	3.69509	2.88709	0.00568864	0.0611954	-2.40453
PLPP4	1.06816	2.35751	2.88661	0.00569604	0.0612369	-2.40568
ODC1	0.702803	5.23086	2.88522	0.00571765	0.0614138	-2.40902
UTP15	0.425548	2.86153	2.88509	0.00571962	0.0614138	-2.40932
ATIC	0.681726	6.11699	2.88355	0.00574374	0.0615937	-2.41303
FAM217A	0.436509	0.585469	2.88338	0.0057464	0.0615937	-2.41343
UBTD2	0.527647	4.3029	2.88333	0.00574708	0.0615937	-2.41354
STK25	0.570642	6.30819	2.88216	0.00576548	0.0617526	-2.41635
TDRKH	0.56233	1.78292	2.88171	0.0057726	0.0617869	-2.41744
MYO1B	0.625023	5.81843	2.8815	0.00577585	0.0617869	-2.41793
RPL17-C18orf32	0.891437	2.31733	2.88108	0.00578243	0.0618189	-2.41894
CARMIL3	0.454415	0.48715	2.88005	0.00579863	0.0618982	-2.4214
STRN	0.538703	2.98886	2.88005	0.00579873	0.0618982	-2.42142
CADM1	1.0378	6.9411	2.87983	0.00580216	0.0618982	-2.42194
LONRF3	0.421633	0.873472	2.87949	0.00580759	0.0618982	-2.42276
CD55	0.759417	4.88153	2.87948	0.00580777	0.0618982	-2.42279
HAUS6	0.59484	2.77073	2.87909	0.0058139	0.0619252	-2.42372
HMX2	0.307661	0.212259	2.87752	0.00583881	0.0620384	-2.42748
PRKCSH	0.502732	7.96428	2.87736	0.00584125	0.0620384	-2.42785
RAPGEF6	0.437978	2.13998	2.87691	0.00584847	0.0620384	-2.42894
GORASP2	0.568797	5.83029	2.8769	0.00584868	0.0620384	-2.42897
KLF12	0.618338	2.1914	2.87685	0.00584939	0.0620384	-2.42907
LTA4H	0.464311	4.9581	2.87624	0.00585908	0.0620384	-2.43053
TRAF6	0.415082	2.20706	2.87617	0.00586021	0.0620384	-2.4307
PRDX3	0.500258	6.09022	2.87617	0.00586026	0.0620384	-2.43071
SMIM15	0.525281	4.59468	2.876	0.00586301	0.0620384	-2.43112
STK36	0.63521	3.12192	2.87593	0.00586404	0.0620384	-2.43128
GID8	0.488121	4.27871	2.87593	0.00586407	0.0620384	-2.43128
SNAI1	0.923777	3.76584	2.87559	0.00586956	0.0620584	-2.43211
FASTKD2	0.490635	3.62515	2.87503	0.00587837	0.0621135	-2.43343
SUSD4	0.906395	1.73144	2.87301	0.00591078	0.0623568	-2.43827
SGF29	0.504172	3.83198	2.87299	0.00591106	0.0623568	-2.43831
AHCYL2	0.634279	3.18608	2.87292	0.00591224	0.0623568	-2.43848
PRKAR1B	0.607058	2.68242	2.87243	0.00592011	0.0624016	-2.43965
CD2AP	0.722921	3.35787	2.87044	0.0059523	0.0626908	-2.44443
PGF	0.971814	5.21486	2.87028	0.00595481	0.0626908	-2.4448
ADCK5	0.65043	3.24865	2.86981	0.0059624	0.0626976	-2.44592
MUC1	0.970513	3.23714	2.86979	0.00596272	0.0626976	-2.44597
PYCR1	0.655094	6.7819	2.86877	0.00597933	0.0628339	-2.44841
PLBD1	1.00565	3.99215	2.8685	0.00598364	0.0628363	-2.44905
NAB1	0.563701	3.6627	2.8681	0.00599015	0.0628363	-2.45001
USP30	0.481449	2.85392	2.86808	0.00599048	0.0628363	-2.45005
RETREG1	0.863948	3.58687	2.86735	0.00600239	0.062923	-2.4518
HEY1	1.1515	4.76841	2.86567	0.00602977	0.0630742	-2.45581
PMS2	0.48791	3.09178	2.86531	0.00603575	0.0630742	-2.45668
CACYBP	0.5922	6.24915	2.8653	0.0060359	0.0630742	-2.4567
FUBP3	0.607291	4.70795	2.86513	0.0060386	0.0630742	-2.45709
HNRNPA1	0.510187	9.57485	2.86512	0.00603877	0.0630742	-2.45712
RHBDD1	0.555921	3.59938	2.86494	0.00604185	0.0630742	-2.45757
RPL14	0.54227	9.18385	2.8649	0.00604241	0.0630742	-2.45765
ABCA3	0.702823	1.40262	2.86419	0.00605415	0.0631228	-2.45936
MAJIN	0.486229	0.417165	2.86417	0.00605438	0.0631228	-2.45939
TSNAX	0.575631	4.14068	2.86349	0.00606552	0.0631817	-2.46101
TIMM8B	0.666304	6.25166	2.86338	0.00606735	0.0631817	-2.46127
DTL	0.587535	3.14767	2.86241	0.00608337	0.0633103	-2.46359
KAT6B	0.607526	2.26649	2.86148	0.00609878	0.0633168	-2.46582
HMGCR	0.584694	3.82036	2.86129	0.00610192	0.0633168	-2.46627
TMEM130	-0.616337	0.76797	-2.86121	0.0061032	0.0633168	-2.46646
TTL	0.597352	4.11937	2.86117	0.0061039	0.0633168	-2.46656
BCAP31	0.502384	7.2992	2.86105	0.00610585	0.0633168	-2.46684
ARID3A	0.674836	3.215	2.86104	0.00610601	0.0633168	-2.46686
LDHB	0.622193	8.61216	2.85988	0.0061253	0.0634787	-2.46964
TRPS1	0.629944	3.47531	2.85935	0.00613407	0.0635011	-2.47089
NAP1L1	0.522019	7.96648	2.85901	0.00613965	0.0635011	-2.4717
P4HA3	-1.05135	2.95969	-2.85901	0.00613967	0.0635011	-2.4717
ALG10	0.594177	1.99902	2.85886	0.00614218	0.0635011	-2.47206
AFF4	0.522416	3.66322	2.85829	0.00615172	0.0635332	-2.47342
MED14	0.618111	4.61131	2.85823	0.00615265	0.0635332	-2.47356
NIN	0.523231	3.58156	2.85787	0.0061587	0.0635415	-2.47442
TBC1D22B	0.516959	2.62738	2.85767	0.006162	0.0635415	-2.47489
RNF10	0.46504	6.56773	2.85744	0.0061659	0.0635415	-2.47545
GTPBP4	0.558681	4.52371	2.85716	0.00617062	0.0635415	-2.47612
ATP11C	0.685815	3.87368	2.85678	0.00617691	0.0635415	-2.47702
NTN3	0.404174	0.734897	2.85672	0.00617797	0.0635415	-2.47717
CISD1	0.580043	4.43497	2.85664	0.00617923	0.0635415	-2.47735
HS1BP3	0.498493	3.88567	2.8559	0.0061917	0.0635694	-2.47912
FADS3	0.621919	4.11919	2.85572	0.00619465	0.0635694	-2.47954
UFC1	0.463309	6.66992	2.85561	0.00619659	0.0635694	-2.47981
RBMX	0.432695	6.5726	2.85541	0.00619997	0.0635694	-2.48029
EPB41L4B	0.479484	0.823067	2.85518	0.00620372	0.0635694	-2.48083
POSTN	-1.3915	6.66869	-2.85516	0.00620405	0.0635694	-2.48087
FZD5	0.714909	3.02207	2.85483	0.00620972	0.0635897	-2.48168
SQSTM1	0.566869	6.91337	2.85435	0.00621774	0.0636341	-2.48281
ETNK1	0.629682	3.81877	2.85279	0.00624399	0.0638431	-2.48652
FGD1	0.620423	4.14388	2.85266	0.00624628	0.0638431	-2.48684
GINS4	0.668045	3.49434	2.85241	0.00625043	0.0638431	-2.48742
RRP7A	0.566258	4.44964	2.85218	0.00625436	0.0638431	-2.48797
TENT4B	0.58426	2.48728	2.85201	0.00625729	0.0638431	-2.48839
UBXN1	0.560538	5.63876	2.85183	0.00626036	0.0638431	-2.48882
SMG7	0.506962	3.9802	2.85157	0.00626474	0.06385	-2.48943
CLASP1	0.531179	3.60818	2.8503	0.00628623	0.0640312	-2.49244
MTERF4	0.497981	4.05649	2.84988	0.00629345	0.0640415	-2.49345
POU6F1	0.617005	3.39073	2.84956	0.0062988	0.0640415	-2.4942
ZNF211	0.513014	2.51221	2.84952	0.00629954	0.0640415	-2.4943
DCAF12	0.551339	4.12123	2.84937	0.00630208	0.0640415	-2.49466
PPP2CA	0.560171	6.02215	2.849	0.00630845	0.0640684	-2.49555
TMEM19	0.583915	3.98274	2.84834	0.00631963	0.0641101	-2.4971
SCARA3	0.839861	4.65738	2.84832	0.00631998	0.0641101	-2.49715
ARHGAP27	0.503722	2.82238	2.84766	0.00633134	0.0641876	-2.49873
IDH3G	0.541868	5.55885	2.84724	0.00633846	0.064222	-2.49972
FOXP1	-0.770208	3.78196	-2.84677	0.00634664	0.0642672	-2.50085
TAF4	0.485925	3.05021	2.84645	0.00635213	0.0642851	-2.50161
CLEC4F	0.19709	0.201315	2.8458	0.00636324	0.0643069	-2.50315
USP39	0.433858	5.39407	2.84578	0.0063635	0.0643069	-2.50318
ME2	0.589574	4.5695	2.84567	0.00636547	0.0643069	-2.50346
ZC3H10	0.353695	1.89898	2.84515	0.00637436	0.0643285	-2.50468
TOR1AIP1	0.611662	4.52505	2.84511	0.00637506	0.0643285	-2.50478
GRWD1	0.537955	3.9632	2.84473	0.0063816	0.0643299	-2.50568
SPPL2B	0.652999	4.82495	2.84467	0.00638266	0.0643299	-2.50583
CRBN	0.468364	4.06188	2.84281	0.00641494	0.0645944	-2.51026
PEG3	0.893638	0.981247	2.84272	0.00641639	0.0645944	-2.51046
COL6A1	-0.985056	8.97433	-2.84208	0.00642751	0.0646686	-2.51198
FCHO2	0.479242	2.94471	2.84134	0.00644038	0.0647603	-2.51374
AP4B1	0.522649	4.00956	2.84053	0.00645445	0.064811	-2.51566
HOXA6	0.653103	1.45412	2.84052	0.00645472	0.064811	-2.5157
C1orf112	0.508106	3.10578	2.84028	0.00645879	0.064811	-2.51625
SHISA3	0.563824	0.733614	2.84019	0.00646044	0.064811	-2.51647
HSPB2-C11orf52	1.22834	2.48177	2.83892	0.00648252	0.0649947	-2.51947
FIZ1	0.417033	3.06906	2.83762	0.00650538	0.0651503	-2.52257
PRR18	0.368021	0.412475	2.83655	0.00652424	0.0651503	-2.52511
KALRN	0.775219	3.46349	2.83633	0.006528	0.0651503	-2.52561
IL1RAPL1	-0.551197	0.47839	-2.83622	0.00653011	0.0651503	-2.5259
SHANK1	0.945582	3.02104	2.83618	0.00653071	0.0651503	-2.52598
HNRNPF	0.609204	6.28111	2.83612	0.00653179	0.0651503	-2.52612
NSMCE4A	0.576827	4.21984	2.83612	0.00653181	0.0651503	-2.52613
GALNT15	-0.502242	0.993117	-2.83592	0.00653537	0.0651503	-2.52661
SLC35B1	0.433182	6.19255	2.8359	0.00653571	0.0651503	-2.52665
CHMP3	0.504385	5.64223	2.83589	0.0065358	0.0651503	-2.52666
DBNDD2	0.996482	5.13445	2.83381	0.00657254	0.0654787	-2.53159
MIF4GD	0.513489	3.91347	2.83319	0.00658362	0.0655122	-2.53307
HDDC2	0.645951	5.74866	2.83318	0.00658386	0.0655122	-2.5331
NPM3	0.580741	5.22467	2.83298	0.00658729	0.0655122	-2.53356
CCT7	0.553779	7.4901	2.83189	0.00660673	0.0656315	-2.53615
BOLA2-SMG1P6	0.696658	4.58711	2.83173	0.00660966	0.0656315	-2.53654
PPP2R1B	0.593445	3.40597	2.83158	0.00661216	0.0656315	-2.53687
N4BP1	0.487164	3.31636	2.83129	0.00661741	0.0656315	-2.53757
COQ9	0.494225	4.6375	2.83124	0.0066183	0.0656315	-2.53768
DMP1	1.82532	3.32506	2.83033	0.00663454	0.0657502	-2.53984
SSR3	0.631695	7.2853	2.83014	0.00663789	0.0657502	-2.54028
PSMB5	0.554405	7.5551	2.82924	0.006654	0.0658199	-2.54241
FAM117A	0.449602	3.08045	2.82903	0.00665792	0.0658199	-2.54293
FAM72A	0.5597	3.22571	2.82892	0.00665977	0.0658199	-2.54317
ZNF33B	0.567483	2.67642	2.8289	0.00666019	0.0658199	-2.54322
SND1	0.499934	6.8504	2.82745	0.00668628	0.0660094	-2.54666
HNRNPAB	0.515817	7.04514	2.82724	0.00669001	0.0660094	-2.54715
PYROXD2	0.591963	2.24731	2.82719	0.00669084	0.0660094	-2.54726
SLC17A5	0.594021	3.94223	2.82647	0.00670386	0.0660899	-2.54896
TDG	0.548946	4.23338	2.82632	0.00670666	0.0660899	-2.54933
TOMM40	0.487024	5.68267	2.82606	0.00671124	0.0660972	-2.54993
SERINC3	0.493983	5.79944	2.82416	0.00674565	0.0663901	-2.55442
SNRPN	0.909487	5.41348	2.8239	0.00675038	0.0663901	-2.55504
LRPAP1	0.604335	6.06219	2.82379	0.00675252	0.0663901	-2.55531
PLCG1	0.608233	5.33149	2.82348	0.0067581	0.0664072	-2.55604
B4GAT1	0.586169	3.95779	2.82304	0.00676618	0.0664487	-2.55709
DPYSL2	0.646823	5.78664	2.82253	0.00677531	0.0665006	-2.55827
GET4	0.531049	4.62447	2.8221	0.00678317	0.0665388	-2.55929
ARHGAP28	-0.919762	3.11557	-2.8219	0.00678692	0.0665388	-2.55978
TMEM39A	0.582905	5.03876	2.81991	0.00682333	0.0668466	-2.56447
FANCE	0.609483	2.64973	2.81974	0.0068264	0.0668466	-2.56487
TEAD2	0.658067	4.3079	2.81955	0.00682994	0.0668466	-2.56532
HERC4	0.571854	3.73285	2.81933	0.00683392	0.0668477	-2.56584
RBM11	0.918937	1.63371	2.81813	0.00685607	0.0670264	-2.56868
ZNF592	0.558258	2.99552	2.81673	0.00688196	0.0672413	-2.57198
SLC44A5	1.14346	2.44236	2.8156	0.00690284	0.0674072	-2.57464
C1QTNF3-AMACR	0.273774	0.296419	2.81524	0.00690951	0.0674342	-2.57549
MESD	0.468723	4.51123	2.81488	0.00691623	0.0674616	-2.57634
TBRG1	0.79094	4.79467	2.81369	0.00693841	0.0676061	-2.57915
IRS1	0.689355	3.21594	2.81366	0.00693888	0.0676061	-2.57921
SYT6	0.852156	0.964015	2.81305	0.00695036	0.0676798	-2.58066
NOL4L	0.572425	3.05948	2.81273	0.00695623	0.0676987	-2.58141
IVD	0.483344	4.33151	2.81199	0.00697012	0.067762	-2.58316
POLR2L	0.598394	7.11642	2.81196	0.00697059	0.067762	-2.58321
IKZF5	0.528173	2.51722	2.80964	0.00701418	0.0681473	-2.58868
FAM168B	0.586771	5.18721	2.80835	0.0070386	0.0683191	-2.59173
KDM2A	0.573677	5.0123	2.80807	0.00704389	0.0683191	-2.59239
PLEKHB2	0.541968	4.54102	2.80805	0.00704418	0.0683191	-2.59243
FAM222A	0.456374	1.3764	2.80786	0.00704769	0.0683191	-2.59287
SCLY	0.454625	3.41699	2.80759	0.00705282	0.0683254	-2.5935
TSC22D2	0.614256	4.52673	2.80741	0.00705626	0.0683254	-2.59393
METTL3	0.540428	4.9044	2.80704	0.00706329	0.068355	-2.59481
E4F1	0.443758	3.31781	2.8068	0.00706788	0.0683611	-2.59538
ADCY9	0.437551	2.61449	2.80653	0.00707295	0.0683718	-2.596
JMY	0.512685	1.93425	2.80541	0.00709432	0.0685051	-2.59865
DDX27	0.574471	4.45498	2.80538	0.00709476	0.0685051	-2.59871
PGAP2	0.497107	3.7861	2.80514	0.00709933	0.0685051	-2.59927
GPR146	0.569059	1.89213	2.80497	0.00710262	0.0685051	-2.59968
SPR	0.608642	4.26392	2.80442	0.00711309	0.0685504	-2.60097
APEH	0.478234	5.07097	2.8041	0.00711916	0.0685504	-2.60172
ZNF550	0.436035	2.11652	2.8041	0.00711923	0.0685504	-2.60173
MLANA	0.755162	1.96369	2.80369	0.00712711	0.0685659	-2.6027
GTF2F1	0.549869	5.15504	2.80344	0.00713174	0.0685659	-2.60327
RECQL5	0.527311	4.00347	2.80339	0.00713276	0.0685659	-2.60339
POMGNT2	0.556956	3.09589	2.80196	0.0071602	0.0687531	-2.60676
ALG12	0.614177	3.80262	2.80196	0.00716021	0.0687531	-2.60676
SPIRE1	0.57923	3.27094	2.80084	0.00718161	0.0689203	-2.60938
PPP2R5A	0.516274	4.04912	2.80055	0.00718732	0.0689367	-2.61007
CD207	0.234832	0.279895	2.79926	0.0072122	0.0691369	-2.6131
DTNA	0.793872	3.27254	2.79854	0.00722603	0.0692173	-2.61478
BCS1L	0.553868	4.36369	2.79841	0.0072286	0.0692173	-2.6151
RMND5B	0.547219	2.83843	2.79724	0.00725129	0.069396	-2.61784
TONSL	0.564125	2.54836	2.79683	0.00725918	0.069433	-2.6188
SCAF1	0.506747	4.66638	2.79633	0.00726896	0.069488	-2.61998
COL14A1	-1.52112	3.12254	-2.79603	0.0072747	0.0695044	-2.62067
GBA2	0.502347	4.53273	2.79524	0.00729013	0.0695405	-2.62253
SUCO	0.628917	3.73738	2.79503	0.00729432	0.0695405	-2.62303
UBE2N	0.441952	6.08265	2.79488	0.00729714	0.0695405	-2.62337
METAP1D	0.520411	2.49272	2.79486	0.00729749	0.0695405	-2.62341
MYRF	0.641434	1.91623	2.79481	0.00729863	0.0695405	-2.62355
GTF3C2	0.432788	5.19179	2.79438	0.00730689	0.0695732	-2.62454
SIRPG	-0.508677	0.690725	-2.79422	0.00731013	0.0695732	-2.62493
NEURL4	0.571998	3.07053	2.79385	0.00731741	0.0696041	-2.6258
MRPL12	0.481371	6.23188	2.79271	0.00733964	0.0697771	-2.62846
PEX19	0.502248	4.38017	2.79212	0.00735132	0.0698267	-2.62986
ARPC4-TTLL3	0.545549	2.04316	2.79203	0.00735295	0.0698267	-2.63005
HSDL1	0.493335	3.59254	2.79143	0.00736477	0.0699005	-2.63146
MRPL53	0.712875	6.28963	2.79117	0.00736991	0.0699108	-2.63207
RABEP2	0.495689	3.71715	2.7908	0.00737721	0.0699416	-2.63294
FOS	1.32601	5.28161	2.78994	0.00739431	0.0699903	-2.63497
TMEM100	0.869071	1.65326	2.78991	0.00739475	0.0699903	-2.63502
BEND7	0.690672	1.08347	2.78987	0.00739568	0.0699903	-2.63513
HSPBP1	0.486501	4.70329	2.78972	0.00739857	0.0699903	-2.63547
MAMDC2	1.18344	4.20982	2.78815	0.00742962	0.0702366	-2.63914
DIO3	0.651412	0.567695	2.788	0.00743274	0.0702366	-2.63951
AACS	0.587142	3.91086	2.78763	0.00744004	0.070267	-2.64037
MTMR2	0.586475	4.64391	2.7872	0.0074486	0.070298	-2.64138
PWP1	0.439797	5.07208	2.78705	0.00745146	0.070298	-2.64171
ENTPD4	0.582323	3.65058	2.78652	0.00746202	0.0703586	-2.64295
ST6GALNAC4	0.4622	4.20287	2.78632	0.00746605	0.0703586	-2.64343
ZNF549	0.401061	1.90522	2.78571	0.00747833	0.0703894	-2.64487
FKBP14	0.625669	4.56726	2.78553	0.00748181	0.0703894	-2.64528
PRKAR2B	0.718384	1.44178	2.78523	0.0074878	0.0703894	-2.64598
POLR1D	0.462899	5.60476	2.7851	0.00749045	0.0703894	-2.64629
ATP5MC3	0.574878	7.42924	2.78478	0.00749694	0.0703894	-2.64705
ABCF2	0.530316	4.46722	2.78476	0.00749734	0.0703894	-2.64709
PHTF1	0.647683	4.59183	2.78473	0.00749787	0.0703894	-2.64715
YEATS2	0.499414	3.61488	2.78389	0.00751477	0.0704904	-2.64913
NHSL2	-0.610309	1.57104	-2.78365	0.0075195	0.0704904	-2.64968
GRHL1	0.372817	0.785138	2.78358	0.00752088	0.0704904	-2.64984
NEIL2	0.561612	3.36101	2.78327	0.00752711	0.0704919	-2.65057
IFITM5	2.13875	7.46537	2.78317	0.00752922	0.0704919	-2.65081
CRISPLD2	-1.04506	3.06043	-2.78268	0.00753906	0.0705451	-2.65195
SYT12	1.08563	2.78219	2.78234	0.00754579	0.0705451	-2.65274
KCNQ1	0.499639	1.95182	2.78228	0.00754716	0.0705451	-2.6529
FDX1	0.565119	3.79782	2.78114	0.00757007	0.0707209	-2.65555
DNAJA2	0.487117	4.76477	2.78085	0.00757585	0.0707366	-2.65622
XYLB	0.52899	2.19595	2.78062	0.00758061	0.0707428	-2.65677
QSOX2	0.615964	3.36433	2.78012	0.0075907	0.0707987	-2.65794
PPT2	0.643512	4.52397	2.77844	0.00762474	0.0710777	-2.66185
SPNS1	0.485259	5.48172	2.77807	0.00763226	0.0711094	-2.66272
LMBR1L	0.460085	4.41606	2.77663	0.00766166	0.0713448	-2.66609
EMC8	0.443674	4.50841	2.776	0.00767443	0.0714252	-2.66754
HNRNPH1	0.53914	7.90558	2.77518	0.00769138	0.0714844	-2.66948
KLHL13	0.946839	2.44707	2.77498	0.00769547	0.0714844	-2.66994
EMILIN3	0.820443	1.1781	2.77468	0.00770156	0.0714844	-2.67063
TAS2R10	0.186264	0.237522	2.77464	0.00770246	0.0714844	-2.67074
UBE2F	0.451944	5.07781	2.77436	0.00770819	0.0714844	-2.67139
HERPUD2	0.508444	3.75051	2.77429	0.0077095	0.0714844	-2.67154
CDC37	0.464686	6.63602	2.77409	0.0077136	0.0714844	-2.672
CTPS1	0.71653	5.2201	2.77408	0.00771394	0.0714844	-2.67204
MRPL42	0.583793	5.31622	2.77355	0.00772478	0.0715465	-2.67327
RNF14	0.51616	4.1464	2.77298	0.00773651	0.0715884	-2.6746
CDC42EP1	0.5764	6.4712	2.77293	0.00773761	0.0715884	-2.67472
FZR1	0.592585	4.38363	2.77255	0.00774539	0.0716007	-2.6756
ACSS1	0.692532	3.71248	2.7723	0.00775053	0.0716007	-2.67619
DDX50	0.49004	4.31256	2.77226	0.00775138	0.0716007	-2.67628
BLOC1S3	0.455293	3.67622	2.77186	0.00775975	0.0716396	-2.67723
PTMA	0.483722	9.61538	2.77145	0.00776813	0.0716786	-2.67817
NCS1	0.564358	4.26722	2.77088	0.00778	0.0717245	-2.67951
TLCD5	0.542434	2.51386	2.77074	0.0077829	0.0717245	-2.67983
ATN1	0.583609	5.38121	2.77059	0.00778593	0.0717245	-2.68017
PPME1	0.462531	4.77974	2.77041	0.00778973	0.0717245	-2.6806
CRYBG3	0.553734	2.1624	2.77006	0.00779683	0.0717342	-2.6814
TGFA	0.916146	1.3944	2.76984	0.00780155	0.0717342	-2.68193
BCL2L1	0.484378	4.77585	2.76961	0.00780617	0.0717342	-2.68245
DYNC1H1	0.606939	7.26476	2.76943	0.00780992	0.0717342	-2.68287
MRPS30	0.540434	4.56664	2.76933	0.00781217	0.0717342	-2.68312
LBHD1	0.540441	2.56252	2.76906	0.00781774	0.0717342	-2.68374
FAH	0.59154	5.05066	2.76896	0.00781988	0.0717342	-2.68398
SSTR4	0.314429	0.274338	2.76838	0.00783189	0.0718062	-2.68533
MAN2A2	0.672923	4.01871	2.76716	0.00785732	0.0720011	-2.68817
TMEM151B	0.32197	0.471329	2.76691	0.00786266	0.0720118	-2.68876
PHB2	0.591926	6.82986	2.7664	0.00787313	0.0720694	-2.68993
PCDHGC4	0.269982	0.42822	2.76618	0.00787777	0.0720736	-2.69044
ZNF622	0.473972	4.10992	2.76563	0.00788932	0.072141	-2.69172
PITPNM2	0.45966	2.03251	2.76481	0.0079065	0.0722215	-2.69363
GLCCI1	0.631042	2.79029	2.7647	0.00790901	0.0722215	-2.6939
NUTM2D	0.529352	1.48133	2.76442	0.00791479	0.0722215	-2.69454
BHLHB9	0.551426	1.92653	2.76419	0.00791969	0.0722215	-2.69509
EEF1AKNMT	0.486447	4.64459	2.76407	0.00792218	0.0722215	-2.69536
MPHOSPH9	0.556384	4.10104	2.76365	0.00793105	0.0722215	-2.69634
ACBD3	0.618363	4.71467	2.76364	0.00793113	0.0722215	-2.69635
STX6	0.43618	3.51131	2.76362	0.00793159	0.0722215	-2.6964
ARL8B	0.502942	5.06135	2.76314	0.00794178	0.072264	-2.69752
ATG3	0.514348	5.24489	2.763	0.00794464	0.072264	-2.69784
SLU7	0.56362	4.76097	2.76219	0.00796193	0.0723831	-2.69974
ATP6AP1	0.537141	7.04084	2.76124	0.00798203	0.0724911	-2.70195
GM2A	0.563634	4.92082	2.76103	0.00798639	0.0724911	-2.70243
CHST15	0.668554	3.86243	2.76102	0.00798672	0.0724911	-2.70246
TTC21B	0.47608	2.84939	2.76083	0.00799062	0.0724911	-2.70289
SNX15	0.465788	3.85843	2.76009	0.00800634	0.0725663	-2.70461
SH3PXD2B	0.591848	5.21339	2.76005	0.00800731	0.0725663	-2.70472
USP5	0.569673	5.23535	2.7596	0.00801678	0.0725874	-2.70575
GYG1	0.53588	4.7218	2.75936	0.00802198	0.0725874	-2.70632
MRRF	0.421659	3.5819	2.75923	0.00802471	0.0725874	-2.70661
SEMA4D	0.687351	3.5504	2.75908	0.00802786	0.0725874	-2.70696
MEST	-1.43971	3.46624	-2.75895	0.00803067	0.0725874	-2.70726
DDX17	0.581377	6.52582	2.75862	0.00803769	0.0726099	-2.70803
SRPK1	0.634451	4.23106	2.75844	0.00804159	0.0726099	-2.70845
PATZ1	0.572276	3.50504	2.75799	0.00805125	0.0726591	-2.7095
GGPS1	0.565153	4.48304	2.75725	0.00806703	0.0727635	-2.71122
FBN2	1.08738	2.88281	2.75679	0.00807692	0.0727827	-2.71229
FAM166B	1.38879	1.91151	2.75676	0.00807759	0.0727827	-2.71236
ZNF865	0.48049	3.17993	2.75611	0.00809155	0.0728104	-2.71387
TP53INP1	0.619476	3.00767	2.75594	0.00809524	0.0728104	-2.71427
UBTD1	0.51562	3.91727	2.75577	0.00809878	0.0728104	-2.71465
DUSP7	0.439473	4.32561	2.75572	0.00809989	0.0728104	-2.71477
CEP85	0.519548	3.40044	2.75563	0.00810177	0.0728104	-2.71498
ABCB10	0.51345	2.7356	2.7552	0.00811106	0.072856	-2.71598
RNF40	0.445743	5.57641	2.75439	0.0081286	0.0729667	-2.71787
TRMT2A	0.640425	5.02487	2.75424	0.00813184	0.0729667	-2.71822
SH3RF1	0.546417	2.55614	2.75391	0.00813885	0.0729916	-2.71897
ARID4B	0.575632	3.23832	2.75357	0.00814628	0.0730203	-2.71977
DUS2	0.493687	3.40799	2.75266	0.00816597	0.073117	-2.72188
CLTA	0.497528	7.10629	2.75255	0.00816828	0.073117	-2.72213
NUP155	0.557545	4.15009	2.75248	0.00816978	0.073117	-2.72229
PLK1	0.478935	4.65315	2.75192	0.0081819	0.0731875	-2.72358
LRRC20	0.588215	2.08144	2.75084	0.00820543	0.0732982	-2.7261
CHFR	0.472461	4.3043	2.75081	0.008206	0.0732982	-2.72616
CYBC1	0.464832	5.58899	2.75077	0.00820702	0.0732982	-2.72627
CST7	-0.937011	1.64631	-2.7505	0.0082129	0.0733128	-2.72689
TBC1D17	0.505387	4.0512	2.74998	0.00822421	0.0733758	-2.7281
ZNF57	0.392509	1.47632	2.74872	0.00825158	0.0735819	-2.731
MERTK	0.595446	2.89608	2.74838	0.00825901	0.0735925	-2.73179
RAMP1	1.24152	3.69271	2.74828	0.00826129	0.0735925	-2.73203
COL12A1	-1.15355	7.23449	-2.74739	0.00828087	0.0736941	-2.7341
PTGES2	0.557096	4.8854	2.74737	0.00828125	0.0736941	-2.73414
PRPF40B	0.430886	2.29015	2.74676	0.00829463	0.0737708	-2.73555
PLAA	0.643446	4.05396	2.74656	0.00829903	0.0737708	-2.73602
CEP72	0.492873	1.90504	2.74623	0.00830637	0.0737708	-2.73679
TUBGCP2	0.470881	4.68478	2.7462	0.00830697	0.0737708	-2.73685
VPS9D1	0.495094	2.9293	2.74587	0.00831413	0.0737965	-2.7376
PRDM13	0.348831	0.263615	2.74552	0.008322	0.0738087	-2.73843
NCKAP1	0.592889	5.17545	2.74542	0.00832406	0.0738087	-2.73865
MED13L	0.649318	3.62707	2.74448	0.00834484	0.0738775	-2.74083
STK35	0.505276	2.8484	2.74439	0.00834684	0.0738775	-2.74104
PRCP	0.542365	6.4417	2.74429	0.00834908	0.0738775	-2.74127
BTBD3	0.659049	3.50634	2.74416	0.008352	0.0738775	-2.74158
C10orf95	0.205031	0.284062	2.7441	0.00835324	0.0738775	-2.74171
KIF16B	0.442474	2.43197	2.74385	0.00835887	0.0738895	-2.7423
TFPT	0.517885	4.54959	2.74355	0.00836532	0.0739086	-2.74297
MAP3K11	0.531298	4.71351	2.74302	0.00837712	0.0739342	-2.7442
PRPF31	0.519518	4.99827	2.74292	0.00837941	0.0739342	-2.74444
ABI1	0.535994	4.477	2.74281	0.00838172	0.0739342	-2.74468
DOT1L	0.610831	3.60655	2.74265	0.00838536	0.0739342	-2.74506
NOL3	0.588724	4.28683	2.74231	0.00839284	0.0739346	-2.74584
KIF22	0.504758	4.6874	2.74225	0.00839421	0.0739346	-2.74599
FAM241A	0.565811	2.87326	2.74207	0.00839825	0.0739346	-2.74641
THUMPD3	0.569531	4.8762	2.7412	0.00841755	0.0740661	-2.74841
GAS8	0.501367	2.07422	2.74093	0.00842371	0.0740661	-2.74905
RPL21	0.647396	9.34846	2.74082	0.00842606	0.0740661	-2.7493
SLC39A6	0.533746	4.97735	2.74052	0.00843288	0.0740883	-2.75
MCTS2P	0.781832	2.01895	2.73935	0.0084589	0.074279	-2.7527
ARVCF	0.678317	2.78926	2.73892	0.00846863	0.0743267	-2.7537
TNFRSF6B	-1.03356	2.0217	-2.73764	0.00849719	0.0744829	-2.75664
TMEM106B	0.617829	4.68924	2.73757	0.00849883	0.0744829	-2.75681
RCAN3	0.657538	2.35399	2.73755	0.00849938	0.0744829	-2.75687
MKRN1	0.450836	5.16376	2.73612	0.00853154	0.0747268	-2.76017
TRMT6	0.500243	3.14805	2.73555	0.00854423	0.0747992	-2.76147
ITCH	0.572744	4.21138	2.73537	0.00854848	0.0747992	-2.7619
RBM14-RBM4	0.65155	2.58078	2.73429	0.00857276	0.0749736	-2.76438
SP6	1.07559	2.33549	2.733	0.00860201	0.0751771	-2.76736
C5orf15	0.527523	5.6153	2.7327	0.00860898	0.0751771	-2.76806
MICAL2	-0.766683	4.10753	-2.73269	0.00860909	0.0751771	-2.76808
CDIPT	0.472609	5.74826	2.73248	0.00861382	0.0751803	-2.76855
ESM1	1.02896	3.86575	2.73204	0.00862398	0.0752006	-2.76958
CASP4	0.605377	5.22594	2.73199	0.00862518	0.0752006	-2.76971
NDN	1.13599	2.85863	2.73181	0.00862922	0.0752006	-2.77012
HDLBP	0.569478	8.54127	2.7314	0.00863861	0.0752223	-2.77107
ZNF608	0.626866	3.36937	2.73091	0.00864966	0.0752223	-2.77218
MRPS7	0.456541	5.68625	2.73086	0.00865092	0.0752223	-2.77231
ATF4	0.508114	7.85896	2.7308	0.00865217	0.0752223	-2.77244
DMXL2	0.533071	3.88272	2.73068	0.00865486	0.0752223	-2.77271
ALPK2	-0.662402	0.94523	-2.73044	0.00866056	0.0752223	-2.77328
PRMT1	0.436141	6.33087	2.73032	0.00866318	0.0752223	-2.77355
NFRKB	0.511372	2.97057	2.73017	0.00866666	0.0752223	-2.7739
SEC14L1	0.47283	5.66147	2.72996	0.00867134	0.0752223	-2.77437
EIF3G	0.464555	7.22701	2.72979	0.00867531	0.0752223	-2.77477
BNIP1	0.430322	3.35752	2.72927	0.00868714	0.0752772	-2.77596
SLC38A7	0.481455	3.32662	2.72913	0.00869036	0.0752772	-2.77628
ASPHD1	0.92359	2.05633	2.72777	0.00872168	0.075498	-2.77943
LGR4	0.802976	3.74809	2.72764	0.0087246	0.075498	-2.77972
DNAJC10	0.553907	4.35616	2.72743	0.00872948	0.0755024	-2.78021
AP3D1	0.51423	5.26997	2.72665	0.00874761	0.0756212	-2.78202
[truncated: 15,259 more rows]

## Sheet: Deg_genes
genes	State
CNNM2	Up
ZNF720	Up
REEP3	Up
CGREF1	Up
ZFYVE27	Up
INPP5A	Up
TRIM8	Up
PWWP2B	Up
UNC5B	Up
SLC35G1	Up
INPP4A	Up
ID2	Up
SMPD3	Up
TSPAN14	Up
ISM1	Up
SATB2	Up
DLX3	Up
ABI2	Up
ABLIM1	Up
BMPR1A	Up
AKIRIN1	Up
MXI1	Up
EFHD1	Up
PTPN4	Up
LOXL4	Up
SUSD5	Up
C11orf95	Up
SPDL1	Up
SALL1	Up
DLX4	Up
TWNK	Up
ANO5	Up
RAB11FIP1	Up
SNAPC3	Up
MYORG	Up
KAZALD1	Up
DLX2	Up
TMCC2	Up
PHOSPHO1	Up
FAM43A	Up
PREX1	Up
KLF4	Up
APCDD1	Up
BAMBI	Up
PTPRZ1	Up
WDR12	Up
ZXDA	Up
ADGRD1	Up
CYFIP2	Up
CHST3	Up
MEF2C	Up
DOK6	Up
HSPA4L	Up
CD36	Up
PTPRS	Up
RCOR2	Up
SMAD6	Up
SP7	Up
SBK1	Up
ARL15	Up
KIF7	Up
SNPH	Up
FAM189A2	Up
DOK5	Up
TCF7L2	Up
COL24A1	Up
ROBO1	Up
KLF2	Up
LGR6	Up
PLCB4	Up
XPR1	Up
GLI2	Up
RHBDL2	Up
FXYD6	Up
SHMT2	Up
TPD52	Up
ARHGAP44	Up
KIDINS220	Up
HOMER2	Up
MTSS2	Up
PLCD1	Up
BMP2	Up
MYEF2	Up
SMAD9	Up
PSD	Up
GNAI1	Up
SH2B1	Up
DKK1	Up
ANKRD45	Up
PNMA6A	Up
ZBTB7C	Up
C1orf198	Up
BTG2	Up
ENTPD3	Up
FRRS1	Up
RFLNA	Up
CTXN1	Up
FADS2	Up
MYO6	Up
SGMS2	Up
CHMP4C	Up
SLC25A10	Up
PLXNA3	Up
INSC	Up
PLS1	Up
LIMCH1	Up
WIF1	Up
SLC8A3	Up
CXADR	Up
PGBD5	Up
WDR72	Up
ENC1	Up
CDK18	Up
ILDR2	Up
BOC	Up
BMP8A	Up
B4GALNT3	Up
PANX3	Up
DNAH10	Up
SDK2	Up
SRGAP2C	Up
LIFR	Up
ADAMTS10	Up
PROSER2	Up
COL22A1	Up
TP53I11	Up
SEPTIN5	Up
GNG4	Up
MYO3A	Up
TRIM17	Up
FAT3	Up
IGF2BP3	Up
IFIT2	Up
LRRC8E	Up
CHST13	Up
PODXL2	Up
GPR37	Up
TBX2	Up
CACNG4	Up
JAKMIP2	Up
TRIM58	Up
TIMM23B	Up
PARD6G	Up
BOK	Up
RTN1	Up
PPFIBP2	Up
FUOM	Up
SLC25A4	Up
MLC1	Up
TMTC1	Up
FOLR1	Up
PRKX	Up
IRX5	Up
LPAR3	Up
RAI2	Up
SNURF	Up
SPNS2	Up
TMTC2	Up
ROBO2	Up
KCNG1	Up
SNCAIP	Up
CORT	Up
IGSF3	Up
SLC36A2	Up
ZIC2	Up
LPL	Up
PPP1R3C	Up
COL11A2	Up
BMP4	Up
GYG2	Up
CPNE5	Up
MAOA	Up
PCOLCE2	Up
SCD	Up
CNTN4	Up
DHCR7	Up
OPN3	Up
BMP7	Up
BNIP3	Up
HSPB2	Up
TSPAN11	Up
FMC1-LUC7L2	Up
COL13A1	Up
BMP8B	Up
CCDC3	Up
IGSF11	Up
GRAMD1B	Up
SYT15	Up
CPE	Up
SLC16A8	Up
KDM6B	Up
BAIAP2L2	Up
ATOH8	Up
ALPL	Up
NR4A1	Up
HSPB7	Up
LYNX1	Up
DTX4	Up
ENHO	Up
SAMD11	Up
GPRC5C	Up
NUP210	Up
SOST	Up
ATP2A1	Up
TMEM119	Up
NGEF	Up
REEP1	Up
KCNMA1	Up
HSPA1A	Up
C1QTNF1	Up
CGREF1	Up
PLPP4	Up
CADM1	Up
PLBD1	Up
HEY1	Up
HSPB2-C11orf52	Up
DMP1	Up
SLC44A5	Up
FOS	Up
MAMDC2	Up
IFITM5	Up
SYT12	Up
FBN2	Up
FAM166B	Up
RAMP1	Up
SP6	Up
ESM1	Up
NDN	Up
FRZB	Up
GALNT3	Up
CDO1	Up
CRYAB	Up
CT47A12	Up
KIF26A	Up
PRRX2	Up
ANGPT1	Up
CA3	Up
SLC17A9	Up
NRXN1	Up
MEPE	Up
NOTUM	Up
TSPYL5	Up
UCHL1	Up
IGFBP2	Up
LDOC1	Up
PRAME	Up
CCN4	Up
SLC6A15	Up
FGFR3	Up
GAL	Up
COCH	Up
NPB	Up
IBSP	Up
CLU	Up
EFEMP1	Up
BARX1	Up
SNORC	Up
TAC3	Up
CDH15	Up
SLC7A10	Up
CCND2	Up
IGFBP5	Up
GBP1	Down
AIM2	Down
VCAM1	Down
FAP	Down
COL6A3	Down
MSC	Down
C1QTNF3	Down
LOXL1	Down
DDIT4L	Down
AXL	Down
FMO1	Down
PTGFR	Down
FOSL1	Down
MRGPRF	Down
MXRA5	Down
COL3A1	Down
IGSF10	Down
C1S	Down
NNMT	Down
COL6A2	Down
HAS2	Down
TGFBI	Down
CXCL12	Down
ANGPTL2	Down
P4HA3	Down
POSTN	Down
COL14A1	Down
CRISPLD2	Down
MEST	Down
COL12A1	Down
TNFRSF6B	Down
C2	Down
EGFL6	Down
ECM2	Down
PTN	Down
AEBP1	Down
MME	Down
HGF	Down
SOD3	Down
GFPT2	Down
MYOG	Down
DCN	Down
OGN	Down
SFRP4	Down
NTNG1	Down
ACTA2	Down
TNNT3	Down
MFAP4	Down
COL8A2	Down
COMP	Down
LRTM1	Down
CD3G	Down
BASP1	Down
CSF2RA	Down
CA12	Down
FGF8	Down
LMO3	Down
CCBE1	Down
ANKS1B	Down
SMOC2	Down
THBS2	Down
FBLN1	Down
PSG2	Down

## Sheet: Deg_clusterProfiler
ID	description	GeneRatio	BgRatio	pValue	FDR	qvalue	geneID	size	DB	enrichmentRatio	rep("Up", nrow(up.result$Enrich_tab))
hsa05415	hsa05415	Diabetic cardiomyopathy	2/32	203/8093	0.191075	0.421156	0.379157	COL3A1/GFPT2	2	pathway_KEGG	0.0625	Down
hsa05412	hsa05412	Arrhythmogenic right ventricular cardiomyopathy	4/119	77/8093	0.0264299	0.398336	0.385519	TCF7L2/SLC8A3/CACNG4/ATP2A1	4	pathway_KEGG	0.0336134	Up
hsa05323	hsa05323	Rheumatoid arthritis	1/32	93/8093	0.309658	0.474964	0.427599	CXCL12	1	pathway_KEGG	0.03125	Down
hsa05322	hsa05322	Systemic lupus erythematosus	2/32	136/8093	0.100313	0.378114	0.340407	C1S/C2	2	pathway_KEGG	0.0625	Down
hsa05235	hsa05235	PD-L1 expression and PD-1 checkpoint pathway in cancer	1/32	89/8093	0.298505	0.474964	0.427599	CD3G	1	pathway_KEGG	0.03125	Down
hsa05226	hsa05226	Gastric cancer	2/32	149/8093	0.116794	0.378114	0.340407	HGF/FGF8	2	pathway_KEGG	0.0625	Down
hsa05223	hsa05223	Non-small cell lung cancer	1/32	72/8093	0.249125	0.430307	0.387395	HGF	1	pathway_KEGG	0.03125	Down
hsa05218	hsa05218	Melanoma	2/32	72/8093	0.0326023	0.304619	0.274241	HGF/FGF8	2	pathway_KEGG	0.0625	Down
hsa05217	hsa05217	Basal cell carcinoma	5/119	63/8093	0.00225	0.0949499	0.0918946	KIF7/TCF7L2/GLI2/BMP2/BMP4	5	pathway_KEGG	0.0420168	Up
hsa05211	hsa05211	Renal cell carcinoma	1/32	69/8093	0.240068	0.430307	0.387395	HGF	1	pathway_KEGG	0.03125	Down
hsa05205	hsa05205	Proteoglycans in cancer	2/32	205/8093	0.193953	0.421156	0.379157	HGF/DCN	2	pathway_KEGG	0.0625	Down
hsa05171	hsa05171	Coronavirus disease - COVID-19	2/32	232/8093	0.233312	0.430307	0.387395	C1S/C2	2	pathway_KEGG	0.0625	Down
hsa05166	hsa05166	Human T-cell leukemia virus 1 infection	2/32	222/8093	0.218642	0.430307	0.387395	FOSL1/CD3G	2	pathway_KEGG	0.0625	Down
hsa05165	hsa05165	Human papillomavirus infection	4/32	331/8093	0.0400814	0.304619	0.274241	COL6A3/COL6A2/COMP/THBS2	4	pathway_KEGG	0.125	Down
hsa05150	hsa05150	Staphylococcus aureus infection	2/32	96/8093	0.0548701	0.323012	0.2908	C1S/C2	2	pathway_KEGG	0.0625	Down
hsa05146	hsa05146	Amoebiasis	1/32	102/8093	0.334129	0.474964	0.427599	COL3A1	1	pathway_KEGG	0.03125	Down
hsa05144	hsa05144	Malaria	4/32	50/8093	4.08158e-05	0.001551	0.00139633	VCAM1/HGF/COMP/THBS2	4	pathway_KEGG	0.125	Down
hsa05143	hsa05143	African trypanosomiasis	1/32	37/8093	0.136634	0.378114	0.340407	VCAM1	1	pathway_KEGG	0.03125	Down
hsa05142	hsa05142	Chagas disease	1/32	102/8093	0.334129	0.474964	0.427599	CD3G	1	pathway_KEGG	0.03125	Down
hsa05133	hsa05133	Pertussis	2/32	76/8093	0.036	0.304619	0.274241	C1S/C2	2	pathway_KEGG	0.0625	Down
hsa04974	hsa04974	Protein digestion and absorption	6/119	103/8093	0.00399606	0.140528	0.136006	COL24A1/SLC8A3/COL22A1/SLC36A2/COL11A2/COL13A1	6	pathway_KEGG	0.0504202	Up
hsa04974	hsa04974	Protein digestion and absorption	7/32	103/8093	1.14169e-07	8.67687e-06	7.81159e-06	COL6A3/COL3A1/COL6A2/COL14A1/COL12A1/MME/COL8A2	7	pathway_KEGG	0.21875	Down
hsa04933	hsa04933	AGE-RAGE signaling pathway in diabetic complications	2/32	100/8093	0.058989	0.323012	0.2908	VCAM1/COL3A1	2	pathway_KEGG	0.0625	Down
hsa04931	hsa04931	Insulin resistance	1/32	108/8093	0.349973	0.474964	0.427599	GFPT2	1	pathway_KEGG	0.03125	Down
hsa04928	hsa04928	Parathyroid hormone synthesis, secretion and action	5/119	106/8093	0.0197362	0.378576	0.366394	MEF2C/PLCB4/GNAI1/SOST/FOS	5	pathway_KEGG	0.0420168	Up
hsa04926	hsa04926	Relaxin signaling pathway	2/32	129/8093	0.0917439	0.366975	0.330379	COL3A1/ACTA2	2	pathway_KEGG	0.0625	Down
hsa04810	hsa04810	Regulation of actin cytoskeleton	2/32	218/8093	0.212801	0.430307	0.387395	CXCL12/FGF8	2	pathway_KEGG	0.0625	Down
hsa04672	hsa04672	Intestinal immune network for IgA production	1/32	49/8093	0.176927	0.420203	0.378299	CXCL12	1	pathway_KEGG	0.03125	Down
hsa04670	hsa04670	Leukocyte transendothelial migration	2/32	114/8093	0.0742054	0.331742	0.298659	VCAM1/CXCL12	2	pathway_KEGG	0.0625	Down
hsa04668	hsa04668	TNF signaling pathway	1/32	112/8093	0.360333	0.480444	0.432532	VCAM1	1	pathway_KEGG	0.03125	Down
hsa04660	hsa04660	T cell receptor signaling pathway	1/32	104/8093	0.339451	0.474964	0.427599	CD3G	1	pathway_KEGG	0.03125	Down
hsa04659	hsa04659	Th17 cell differentiation	1/32	108/8093	0.349973	0.474964	0.427599	CD3G	1	pathway_KEGG	0.03125	Down
hsa04658	hsa04658	Th1 and Th2 cell differentiation	1/32	92/8093	0.306886	0.474964	0.427599	CD3G	1	pathway_KEGG	0.03125	Down
hsa04657	hsa04657	IL-17 signaling pathway	1/32	94/8093	0.31242	0.474964	0.427599	FOSL1	1	pathway_KEGG	0.03125	Down
hsa04640	hsa04640	Hematopoietic cell lineage	3/32	99/8093	0.00681033	0.0862642	0.0776617	MME/CD3G/CSF2RA	3	pathway_KEGG	0.09375	Down
hsa04623	hsa04623	Cytosolic DNA-sensing pathway	1/32	63/8093	0.221636	0.430307	0.387395	AIM2	1	pathway_KEGG	0.03125	Down
hsa04621	hsa04621	NOD-like receptor signaling pathway	2/32	184/8093	0.164097	0.415712	0.374256	GBP1/AIM2	2	pathway_KEGG	0.0625	Down
hsa04614	hsa04614	Renin-angiotensin system	1/32	23/8093	0.0872081	0.366975	0.330379	MME	1	pathway_KEGG	0.03125	Down
hsa04610	hsa04610	Complement and coagulation cascades	2/32	85/8093	0.0441188	0.304821	0.274423	C1S/C2	2	pathway_KEGG	0.0625	Down
hsa04550	hsa04550	Signaling pathways regulating pluripotency of stem cells	7/119	143/8093	0.00501667	0.151217	0.146351	ID2/BMPR1A/KLF4/SMAD9/LIFR/BMP4/FGFR3	7	pathway_KEGG	0.0588235	Up
hsa04514	hsa04514	Cell adhesion molecules	2/32	149/8093	0.116794	0.378114	0.340407	VCAM1/NTNG1	2	pathway_KEGG	0.0625	Down
hsa04512	hsa04512	ECM-receptor interaction	4/32	88/8093	0.000371986	0.00942365	0.00848389	COL6A3/COL6A2/COMP/THBS2	4	pathway_KEGG	0.125	Down
hsa04510	hsa04510	Focal adhesion	5/32	201/8093	0.00104852	0.0199218	0.0179351	COL6A3/COL6A2/HGF/COMP/THBS2	5	pathway_KEGG	0.15625	Down
hsa04390	hsa04390	Hippo signaling pathway	11/119	157/8093	1.79228e-05	0.00189086	0.00183001	ID2/BMPR1A/TCF7L2/GLI2/BMP2/BMP8A/PARD6G/BMP4/BMP7/BMP8B/CCND2	11	pathway_KEGG	0.092437	Up
hsa04371	hsa04371	Apelin signaling pathway	6/119	138/8093	0.0158942	0.335367	0.324576	MEF2C/KLF2/PLCB4/GNAI1/SLC8A3/GNG4	6	pathway_KEGG	0.0504202	Up
hsa04360	hsa04360	Axon guidance	10/119	182/8093	0.000330048	0.01741	0.0168498	UNC5B/ABLIM1/ROBO1/GNAI1/PLXNA3/BOC/PARD6G/ROBO2/BMP7/NGEF	10	pathway_KEGG	0.0840336	Up
hsa04360	hsa04360	Axon guidance	2/32	182/8093	0.161301	0.415712	0.374256	CXCL12/NTNG1	2	pathway_KEGG	0.0625	Down
hsa04350	hsa04350	TGF-beta signaling pathway	10/119	94/8093	1.03319e-06	0.000218004	0.000210989	ID2/BMPR1A/BAMBI/SMAD6/BMP2/SMAD9/BMP8A/BMP4/BMP7/BMP8B	10	pathway_KEGG	0.0840336	Up
hsa04350	hsa04350	TGF-beta signaling pathway	1/32	94/8093	0.31242	0.474964	0.427599	DCN	1	pathway_KEGG	0.03125	Down
hsa04340	hsa04340	Hedgehog signaling pathway	4/119	56/8093	0.00906354	0.239051	0.231359	KIF7/GLI2/BOC/CCND2	4	pathway_KEGG	0.0336134	Up
hsa04310	hsa04310	Wnt signaling pathway	10/119	166/8093	0.000156228	0.0109881	0.0106345	BAMBI/TCF7L2/LGR6/PLCB4/DKK1/WIF1/SOST/NOTUM/CCN4/CCND2	10	pathway_KEGG	0.0840336	Up
hsa04310	hsa04310	Wnt signaling pathway	2/32	166/8093	0.139305	0.378114	0.340407	FOSL1/SFRP4	2	pathway_KEGG	0.0625	Down
hsa04151	hsa04151	PI3K-Akt signaling pathway	6/32	354/8093	0.00231489	0.0351863	0.0316774	COL6A3/COL6A2/HGF/COMP/FGF8/THBS2	6	pathway_KEGG	0.1875	Down
hsa04145	hsa04145	Phagosome	2/32	152/8093	0.120693	0.378114	0.340407	COMP/THBS2	2	pathway_KEGG	0.0625	Down
hsa04144	hsa04144	Endocytosis	8/119	252/8093	0.0319858	0.449934	0.435456	ZFYVE27/RAB11FIP1/PSD/CHMP4C/PARD6G/FOLR1/HSPA1A/FGFR3	8	pathway_KEGG	0.0672269	Up
hsa04064	hsa04064	NF-kappa B signaling pathway	2/32	104/8093	0.0632129	0.323012	0.2908	VCAM1/CXCL12	2	pathway_KEGG	0.0625	Down
hsa04061	hsa04061	Viral protein interaction with cytokine and cytokine receptor	1/32	100/8093	0.328765	0.474964	0.427599	CXCL12	1	pathway_KEGG	0.03125	Down
hsa04060	hsa04060	Cytokine-cytokine receptor interaction	3/32	295/8093	0.109614	0.378114	0.340407	CXCL12/TNFRSF6B/CSF2RA	3	pathway_KEGG	0.09375	Down
hsa04022	hsa04022	cGMP-PKG signaling pathway	7/119	167/8093	0.0113976	0.26721	0.258611	MEF2C/PLCB4/GNAI1/SLC8A3/SLC25A4/ATP2A1/KCNMA1	7	pathway_KEGG	0.0588235	Up
hsa04020	hsa04020	Calcium signaling pathway	3/32	240/8093	0.0680025	0.323012	0.2908	PTGFR/HGF/FGF8	3	pathway_KEGG	0.09375	Down
hsa04015	hsa04015	Rap1 signaling pathway	2/32	210/8093	0.201175	0.424703	0.382351	HGF/FGF8	2	pathway_KEGG	0.0625	Down
hsa04014	hsa04014	Ras signaling pathway	2/32	232/8093	0.233312	0.430307	0.387395	HGF/FGF8	2	pathway_KEGG	0.0625	Down
hsa04010	hsa04010	MAPK signaling pathway	2/32	294/8093	0.324933	0.474964	0.427599	HGF/FGF8	2	pathway_KEGG	0.0625	Down
hsa03320	hsa03320	PPAR signaling pathway	4/119	76/8093	0.0253362	0.398336	0.385519	CD36/FADS2/LPL/SCD	4	pathway_KEGG	0.0336134	Up
hsa01521	hsa01521	EGFR tyrosine kinase inhibitor resistance	2/32	79/8093	0.0386349	0.304619	0.274241	AXL/HGF	2	pathway_KEGG	0.0625	Down
hsa00982	hsa00982	Drug metabolism - cytochrome P450	1/32	72/8093	0.249125	0.430307	0.387395	FMO1	1	pathway_KEGG	0.03125	Down
hsa00910	hsa00910	Nitrogen metabolism	1/32	17/8093	0.0651962	0.323012	0.2908	CA12	1	pathway_KEGG	0.03125	Down
hsa00760	hsa00760	Nicotinate and nicotinamide metabolism	1/32	35/8093	0.129736	0.378114	0.340407	NNMT	1	pathway_KEGG	0.03125	Down
hsa00562	hsa00562	Inositol phosphate metabolism	4/119	73/8093	0.0222217	0.390732	0.37816	INPP5A/INPP4A/PLCB4/PLCD1	4	pathway_KEGG	0.0336134	Up
hsa00532	hsa00532	Glycosaminoglycan biosynthesis - chondroitin sulfate / dermatan sulfate	2/119	20/8093	0.0342789	0.452053	0.437507	CHST3/CHST13	2	pathway_KEGG	0.0168067	Up
hsa00520	hsa00520	Amino sugar and nucleotide sugar metabolism	1/32	48/8093	0.173641	0.420203	0.378299	GFPT2	1	pathway_KEGG	0.03125	Down
hsa00330	hsa00330	Arginine and proline metabolism	1/32	51/8093	0.183463	0.421156	0.379157	P4HA3	1	pathway_KEGG	0.03125	Down
hsa00250	hsa00250	Alanine, aspartate and glutamate metabolism	1/32	37/8093	0.136634	0.378114	0.340407	GFPT2	1	pathway_KEGG	0.03125	Down
GO:2001259	GO:2001259	positive regulation of cation channel activity	2/245	74/18866	0.249755	0.498094	0.420378	CACNG4/GAL	2	geneontology_Biological_Process	0.00816326	Up
GO:2001257	GO:2001257	regulation of cation channel activity	4/245	185/18866	0.220335	0.471479	0.397916	MEF2C/CACNG4/KCNG1/GAL	4	geneontology_Biological_Process	0.0163265	Up
GO:2001256	GO:2001256	regulation of store-operated calcium entry	1/245	15/18866	0.178106	0.44042	0.371702	HOMER2	1	geneontology_Biological_Process	0.00408163	Up
GO:2001243	GO:2001243	negative regulation of intrinsic apoptotic signaling pathway	1/63	98/18866	0.280105	0.39549	0.320388	CXCL12	1	geneontology_Biological_Process	0.015873	Down
GO:2001240	GO:2001240	negative regulation of extrinsic apoptotic signaling pathway in absence of ligand	2/245	36/18866	0.0793326	0.328276	0.277056	UNC5B/HSPA1A	2	geneontology_Biological_Process	0.00816326	Up
GO:2001239	GO:2001239	regulation of extrinsic apoptotic signaling pathway in absence of ligand	2/245	48/18866	0.128647	0.415084	0.35032	UNC5B/HSPA1A	2	geneontology_Biological_Process	0.00816326	Up
GO:2001237	GO:2001237	negative regulation of extrinsic apoptotic signaling pathway	4/245	107/18866	0.0508702	0.250156	0.211125	UNC5B/TCF7L2/BMP4/HSPA1A	4	geneontology_Biological_Process	0.0163265	Up
GO:2001237	GO:2001237	negative regulation of extrinsic apoptotic signaling pathway	1/63	107/18866	0.301569	0.413459	0.334944	HGF	1	geneontology_Biological_Process	0.015873	Down
GO:2001236	GO:2001236	regulation of extrinsic apoptotic signaling pathway	4/245	162/18866	0.160212	0.431766	0.364399	UNC5B/TCF7L2/BMP4/HSPA1A	4	geneontology_Biological_Process	0.0163265	Up
GO:2001236	GO:2001236	regulation of extrinsic apoptotic signaling pathway	1/63	162/18866	0.419699	0.497333	0.402891	HGF	1	geneontology_Biological_Process	0.015873	Down
GO:2001234	GO:2001234	negative regulation of apoptotic signaling pathway	6/245	233/18866	0.0839576	0.340096	0.287032	UNC5B/TCF7L2/BOK/BMP4/HSPA1A/CLU	6	geneontology_Biological_Process	0.0244898	Up
GO:2001234	GO:2001234	negative regulation of apoptotic signaling pathway	2/63	233/18866	0.182705	0.315327	0.255447	CXCL12/HGF	2	geneontology_Biological_Process	0.031746	Down
GO:2001233	GO:2001233	regulation of apoptotic signaling pathway	2/63	413/18866	0.402611	0.484918	0.392833	CXCL12/HGF	2	geneontology_Biological_Process	0.031746	Down
GO:2001224	GO:2001224	positive regulation of neuron migration	1/245	16/18866	0.188788	0.447858	0.37798	SRGAP2C	1	geneontology_Biological_Process	0.00408163	Up
GO:2001223	GO:2001223	negative regulation of neuron migration	1/63	12/18866	0.0393555	0.212459	0.172114	COL3A1	1	geneontology_Biological_Process	0.015873	Down
GO:2001222	GO:2001222	regulation of neuron migration	3/63	45/18866	0.000455631	0.02426	0.0196531	COL3A1/IGSF10/NTNG1	3	geneontology_Biological_Process	0.0476191	Down
GO:2001212	GO:2001212	regulation of vasculogenesis	1/245	16/18866	0.188788	0.447858	0.37798	HEY1	1	geneontology_Biological_Process	0.00408163	Up
GO:2001057	GO:2001057	reactive nitrogen species metabolic process	4/245	87/18866	0.0267232	0.172421	0.145519	KLF4/CD36/KLF2/CLU	4	geneontology_Biological_Process	0.0163265	Up
GO:2001056	GO:2001056	positive regulation of cysteine-type endopeptidase activity	1/63	151/18866	0.397764	0.480264	0.389063	AIM2	1	geneontology_Biological_Process	0.015873	Down
GO:2001054	GO:2001054	negative regulation of mesenchymal cell apoptotic process	1/245	10/18866	0.122559	0.415084	0.35032	BMP7	1	geneontology_Biological_Process	0.00408163	Up
GO:2001053	GO:2001053	regulation of mesenchymal cell apoptotic process	1/245	12/18866	0.145213	0.419718	0.35423	BMP7	1	geneontology_Biological_Process	0.00408163	Up
GO:2001028	GO:2001028	positive regulation of endothelial cell chemotaxis	1/63	15/18866	0.0489537	0.213101	0.172634	SMOC2	1	geneontology_Biological_Process	0.015873	Down
GO:2001026	GO:2001026	regulation of endothelial cell chemotaxis	1/63	25/18866	0.0802713	0.237678	0.192544	SMOC2	1	geneontology_Biological_Process	0.015873	Down
GO:2001021	GO:2001021	negative regulation of response to DNA damage stimulus	1/63	83/18866	0.242881	0.365443	0.296046	CXCL12	1	geneontology_Biological_Process	0.015873	Down
GO:2001014	GO:2001014	regulation of skeletal muscle cell differentiation	2/245	21/18866	0.029988	0.182216	0.153786	AKIRIN1/MEF2C	2	geneontology_Biological_Process	0.00816326	Up
GO:2000846	GO:2000846	regulation of corticosteroid hormone secretion	2/245	15/18866	0.0157769	0.12309	0.103885	C1QTNF1/GAL	2	geneontology_Biological_Process	0.00816326	Up
GO:2000831	GO:2000831	regulation of steroid hormone secretion	2/245	18/18866	0.0224106	0.155542	0.131273	C1QTNF1/GAL	2	geneontology_Biological_Process	0.00816326	Up
GO:2000826	GO:2000826	regulation of heart morphogenesis	7/245	41/18866	8.82201e-07	0.000102997	8.69266e-05	ROBO1/BMP2/DKK1/TBX2/ROBO2/BMP4/BMP7	7	geneontology_Biological_Process	0.0285714	Up
GO:2000738	GO:2000738	positive regulation of stem cell differentiation	3/245	21/18866	0.00242023	0.038783	0.0327318	SP7/BMP4/BMP7	3	geneontology_Biological_Process	0.0122449	Up
GO:2000738	GO:2000738	positive regulation of stem cell differentiation	1/63	21/18866	0.067868	0.232741	0.188544	PTN	1	geneontology_Biological_Process	0.015873	Down
GO:2000736	GO:2000736	regulation of stem cell differentiation	3/245	118/18866	0.198158	0.453455	0.382704	SP7/BMP4/BMP7	3	geneontology_Biological_Process	0.0122449	Up
GO:2000736	GO:2000736	regulation of stem cell differentiation	1/63	118/18866	0.326948	0.433273	0.350995	PTN	1	geneontology_Biological_Process	0.015873	Down
GO:2000727	GO:2000727	positive regulation of cardiac muscle cell differentiation	2/245	29/18866	0.0542013	0.262107	0.221211	MEF2C/BMP4	2	geneontology_Biological_Process	0.00816326	Up
GO:2000726	GO:2000726	negative regulation of cardiac muscle cell differentiation	2/245	23/18866	0.0355233	0.200076	0.168859	BMP2/DKK1	2	geneontology_Biological_Process	0.00816326	Up
GO:2000725	GO:2000725	regulation of cardiac muscle cell differentiation	4/245	50/18866	0.00400223	0.0562782	0.0474973	MEF2C/BMP2/DKK1/BMP4	4	geneontology_Biological_Process	0.0163265	Up
GO:2000696	GO:2000696	regulation of epithelial cell differentiation involved in kidney development	1/245	19/18866	0.220011	0.471479	0.397916	PRKX	1	geneontology_Biological_Process	0.00408163	Up
GO:2000678	GO:2000678	negative regulation of transcription regulatory region DNA binding	2/245	21/18866	0.029988	0.182216	0.153786	ID2/HEY1	2	geneontology_Biological_Process	0.00816326	Up
GO:2000677	GO:2000677	regulation of transcription regulatory region DNA binding	4/245	52/18866	0.00461088	0.0610241	0.0515027	ID2/KLF4/ZBTB7C/HEY1	4	geneontology_Biological_Process	0.0163265	Up
GO:2000668	GO:2000668	regulation of dendritic cell apoptotic process	2/63	11/18866	0.000592012	0.0263176	0.02132	AXL/CXCL12	2	geneontology_Biological_Process	0.031746	Down
GO:2000647	GO:2000647	negative regulation of stem cell proliferation	2/63	19/18866	0.0018092	0.0498348	0.0403713	PTN/FBLN1	2	geneontology_Biological_Process	0.031746	Down
GO:2000601	GO:2000601	positive regulation of Arp2/3 complex-mediated actin nucleation	1/245	10/18866	0.122559	0.415084	0.35032	ABI2	1	geneontology_Biological_Process	0.00408163	Up
GO:2000573	GO:2000573	positive regulation of DNA biosynthetic process	2/63	69/18866	0.0223055	0.186984	0.151476	HGF/SMOC2	2	geneontology_Biological_Process	0.031746	Down
GO:2000463	GO:2000463	positive regulation of excitatory postsynaptic potential	2/245	28/18866	0.0508882	0.250156	0.211125	IGSF11/NRXN1	2	geneontology_Biological_Process	0.00816326	Up
GO:2000425	GO:2000425	regulation of apoptotic cell clearance	1/63	10/18866	0.0329038	0.212459	0.172114	C2	1	geneontology_Biological_Process	0.015873	Down
GO:2000406	GO:2000406	positive regulation of T cell migration	1/63	31/18866	0.0985723	0.249751	0.202324	CXCL12	1	geneontology_Biological_Process	0.015873	Down
GO:2000404	GO:2000404	regulation of T cell migration	1/63	44/18866	0.137004	0.276838	0.224268	CXCL12	1	geneontology_Biological_Process	0.015873	Down
GO:2000403	GO:2000403	positive regulation of lymphocyte migration	1/63	38/18866	0.119471	0.266764	0.216106	CXCL12	1	geneontology_Biological_Process	0.015873	Down
GO:2000401	GO:2000401	regulation of lymphocyte migration	1/63	64/18866	0.193002	0.323213	0.261835	CXCL12	1	geneontology_Biological_Process	0.015873	Down
GO:2000380	GO:2000380	regulation of mesoderm development	2/245	21/18866	0.029988	0.182216	0.153786	BMPR1A/DKK1	2	geneontology_Biological_Process	0.00816326	Up
GO:2000379	GO:2000379	positive regulation of reactive oxygen species metabolic process	4/245	106/18866	0.0494512	0.249469	0.210545	KLF4/CD36/KLF2/CLU	4	geneontology_Biological_Process	0.0163265	Up
GO:2000378	GO:2000378	negative regulation of reactive oxygen species metabolic process	2/245	66/18866	0.211415	0.466601	0.393798	BNIP3/CRYAB	2	geneontology_Biological_Process	0.00816326	Up
GO:2000377	GO:2000377	regulation of reactive oxygen species metabolic process	7/245	200/18866	0.015827	0.123187	0.103966	KLF4/CD36/KLF2/BMP7/BNIP3/CRYAB/CLU	7	geneontology_Biological_Process	0.0285714	Up
GO:2000345	GO:2000345	regulation of hepatocyte proliferation	1/63	15/18866	0.0489537	0.213101	0.172634	PTN	1	geneontology_Biological_Process	0.015873	Down
GO:2000341	GO:2000341	regulation of chemokine (C-X-C motif) ligand 2 production	2/245	15/18866	0.0157769	0.12309	0.103885	KLF4/LPL	2	geneontology_Biological_Process	0.00816326	Up
GO:2000311	GO:2000311	regulation of AMPA receptor activity	2/245	25/18866	0.0414185	0.224168	0.189191	MEF2C/CACNG4	2	geneontology_Biological_Process	0.00816326	Up
GO:2000304	GO:2000304	positive regulation of ceramide biosynthetic process	1/245	12/18866	0.145213	0.419718	0.35423	SMPD3	1	geneontology_Biological_Process	0.00408163	Up
GO:2000303	GO:2000303	regulation of ceramide biosynthetic process	1/245	18/18866	0.209739	0.463894	0.391514	SMPD3	1	geneontology_Biological_Process	0.00408163	Up
GO:2000278	GO:2000278	regulation of DNA biosynthetic process	2/63	109/18866	0.0514263	0.213588	0.173028	HGF/SMOC2	2	geneontology_Biological_Process	0.031746	Down
GO:2000272	GO:2000272	negative regulation of signaling receptor activity	2/245	58/18866	0.173772	0.44042	0.371702	DKK1/LYNX1	2	geneontology_Biological_Process	0.00816326	Up
GO:2000251	GO:2000251	positive regulation of actin cytoskeleton reorganization	1/245	19/18866	0.220011	0.471479	0.397916	BAIAP2L2	1	geneontology_Biological_Process	0.00408163	Up
GO:2000242	GO:2000242	negative regulation of reproductive process	2/245	60/18866	0.183086	0.44698	0.377239	BMP4/BMP7	2	geneontology_Biological_Process	0.00816326	Up
GO:2000181	GO:2000181	negative regulation of blood vessel morphogenesis	3/63	194/18866	0.0270907	0.208073	0.168561	PTN/DCN/THBS2	3	geneontology_Biological_Process	0.0476191	Down
GO:2000178	GO:2000178	negative regulation of neural precursor cell proliferation	1/63	23/18866	0.0740901	0.232741	0.188544	PTN	1	geneontology_Biological_Process	0.015873	Down
GO:2000177	GO:2000177	regulation of neural precursor cell proliferation	4/245	91/18866	0.0308415	0.18636	0.157283	ID2/PTPRZ1/GLI2/BTG2	4	geneontology_Biological_Process	0.0163265	Up
GO:2000177	GO:2000177	regulation of neural precursor cell proliferation	1/63	91/18866	0.262964	0.380441	0.308197	PTN	1	geneontology_Biological_Process	0.015873	Down
GO:2000171	GO:2000171	negative regulation of dendrite development	3/245	28/18866	0.00557624	0.0693107	0.0584964	PTPRS/SRGAP2C/NGEF	3	geneontology_Biological_Process	0.0122449	Up
GO:2000146	GO:2000146	negative regulation of cell motility	7/245	365/18866	0.198006	0.453455	0.382704	BMPR1A/KLF4/MEF2C/ROBO1/LIMCH1/SRGAP2C/IGFBP5	7	geneontology_Biological_Process	0.0285714	Up
GO:2000146	GO:2000146	negative regulation of cell motility	5/63	365/18866	0.0074054	0.10153	0.0822498	COL3A1/CXCL12/PTN/DCN/FBLN1	5	geneontology_Biological_Process	0.0793651	Down
GO:2000144	GO:2000144	positive regulation of DNA-templated transcription, initiation	1/63	38/18866	0.119471	0.266764	0.216106	FOSL1	1	geneontology_Biological_Process	0.015873	Down
GO:2000142	GO:2000142	regulation of DNA-templated transcription, initiation	1/63	46/18866	0.142772	0.280759	0.227443	FOSL1	1	geneontology_Biological_Process	0.015873	Down
GO:2000136	GO:2000136	regulation of cell proliferation involved in heart morphogenesis	1/245	17/18866	0.199332	0.453455	0.382704	BMP4	1	geneontology_Biological_Process	0.00408163	Up
GO:2000121	GO:2000121	regulation of removal of superoxide radicals	2/245	13/18866	0.0119214	0.105613	0.0891343	CD36/BMP7	2	geneontology_Biological_Process	0.00816326	Up
GO:2000117	GO:2000117	negative regulation of cysteine-type endopeptidase activity	1/63	93/18866	0.267902	0.384928	0.311832	HGF	1	geneontology_Biological_Process	0.015873	Down
GO:2000116	GO:2000116	regulation of cysteine-type endopeptidase activity	5/245	239/18866	0.200421	0.455616	0.384528	KLF4/CYFIP2/ROBO1/BOK/CRYAB	5	geneontology_Biological_Process	0.0204082	Up
GO:2000116	GO:2000116	regulation of cysteine-type endopeptidase activity	2/63	239/18866	0.189926	0.320499	0.259637	AIM2/HGF	2	geneontology_Biological_Process	0.031746	Down
GO:2000109	GO:2000109	regulation of macrophage apoptotic process	1/245	10/18866	0.122559	0.415084	0.35032	MEF2C	1	geneontology_Biological_Process	0.00408163	Up
GO:2000107	GO:2000107	negative regulation of leukocyte apoptotic process	2/63	49/18866	0.0116678	0.131474	0.106508	AXL/CXCL12	2	geneontology_Biological_Process	0.031746	Down
GO:2000106	GO:2000106	regulation of leukocyte apoptotic process	3/63	86/18866	0.00298171	0.0607524	0.0492157	AXL/CXCL12/CD3G	3	geneontology_Biological_Process	0.0476191	Down
GO:2000095	GO:2000095	regulation of Wnt signaling pathway, planar cell polarity pathway	1/245	15/18866	0.178106	0.44042	0.371702	DKK1	1	geneontology_Biological_Process	0.00408163	Up
GO:2000052	GO:2000052	positive regulation of non-canonical Wnt signaling pathway	1/245	13/18866	0.15632	0.42803	0.361246	DKK1	1	geneontology_Biological_Process	0.00408163	Up
GO:2000050	GO:2000050	regulation of non-canonical Wnt signaling pathway	1/63	23/18866	0.0740901	0.232741	0.188544	SFRP4	1	geneontology_Biological_Process	0.015873	Down
GO:2000045	GO:2000045	regulation of G1/S transition of mitotic cell cycle	4/245	185/18866	0.220335	0.471479	0.397916	ID2/KLF4/BTG2/CCND2	4	geneontology_Biological_Process	0.0163265	Up
GO:2000036	GO:2000036	regulation of stem cell population maintenance	1/63	34/18866	0.107588	0.260371	0.210927	PTN	1	geneontology_Biological_Process	0.015873	Down
GO:2000027	GO:2000027	regulation of animal organ morphogenesis	11/245	254/18866	0.000508594	0.012225	0.0103175	BMPR1A/APCDD1/ROBO1/BMP2/DKK1/TBX2/ROBO2/BMP4/BMP7/DMP1/SP6	11	geneontology_Biological_Process	0.044898	Up
GO:2000027	GO:2000027	regulation of animal organ morphogenesis	4/63	254/18866	0.0102727	0.125294	0.101501	PTN/HGF/BASP1/FGF8	4	geneontology_Biological_Process	0.0634921	Down
GO:1990874	GO:1990874	vascular associated smooth muscle cell proliferation	3/245	87/18866	0.104059	0.395085	0.333441	BMPR1A/MEF2C/IGFBP5	3	geneontology_Biological_Process	0.0122449	Up
GO:1990869	GO:1990869	cellular response to chemokine	1/63	97/18866	0.277681	0.393202	0.318534	CXCL12	1	geneontology_Biological_Process	0.015873	Down
GO:1990868	GO:1990868	response to chemokine	1/63	97/18866	0.277681	0.393202	0.318534	CXCL12	1	geneontology_Biological_Process	0.015873	Down
GO:1990845	GO:1990845	adaptive thermogenesis	4/245	155/18866	0.143278	0.419718	0.35423	CD36/BMP8A/SCD/KDM6B	4	geneontology_Biological_Process	0.0163265	Up
GO:1990830	GO:1990830	cellular response to leukemia inhibitory factor	2/63	97/18866	0.0417211	0.212459	0.172114	MSC/GFPT2	2	geneontology_Biological_Process	0.031746	Down
GO:1990823	GO:1990823	response to leukemia inhibitory factor	2/63	97/18866	0.0417211	0.212459	0.172114	MSC/GFPT2	2	geneontology_Biological_Process	0.031746	Down
GO:1990778	GO:1990778	protein localization to cell periphery	8/245	340/18866	0.0766121	0.321496	0.271334	ZFYVE27/TSPAN14/ARHGAP44/GNAI1/PLS1/WDR72/CACNG4/RAMP1	8	geneontology_Biological_Process	0.0326531	Up
GO:1990777	GO:1990777	lipoprotein particle	2/251	36/19559	0.0777338	0.498806	0.481173	LPL/CLU	2	geneontology_Cellular_Component	0.00796813	Up
GO:1990748	GO:1990748	cellular detoxification	1/63	114/18866	0.317826	0.428146	0.346842	SOD3	1	geneontology_Biological_Process	0.015873	Down
GO:1990182	GO:1990182	exosomal secretion	1/245	19/18866	0.220011	0.471479	0.397916	SMPD3	1	geneontology_Biological_Process	0.00408163	Up
GO:1990138	GO:1990138	neuron projection extension	6/245	172/18866	0.0250379	0.166699	0.140689	ZFYVE27/CYFIP2/PTPRS/PLXNA3/CPNE5/NDN	6	geneontology_Biological_Process	0.0244898	Up
GO:1990138	GO:1990138	neuron projection extension	2/63	172/18866	0.112663	0.261954	0.21221	CXCL12/POSTN	2	geneontology_Biological_Process	0.031746	Down
GO:1990089	GO:1990089	response to nerve growth factor	1/63	52/18866	0.159848	0.294594	0.238651	PTN	1	geneontology_Biological_Process	0.015873	Down
GO:1990000	GO:1990000	amyloid fibril formation	3/245	18/18866	0.00152816	0.0279081	0.0235536	CD36/CRYAB/CLU	3	geneontology_Biological_Process	0.0122449	Up
GO:1905954	GO:1905954	positive regulation of lipid localization	4/245	94/18866	0.0341622	0.197911	0.167031	CD36/LPL/C1QTNF1/GAL	4	geneontology_Biological_Process	0.0163265	Up
GO:1905952	GO:1905952	regulation of lipid localization	4/245	171/18866	0.182991	0.44698	0.377239	CD36/LPL/C1QTNF1/GAL	4	geneontology_Biological_Process	0.0163265	Up
GO:1905902	GO:1905902	regulation of mesoderm formation	2/245	11/18866	0.00855091	0.089022	0.0751322	BMPR1A/DKK1	2	geneontology_Biological_Process	0.00816326	Up
GO:1905897	GO:1905897	regulation of response to endoplasmic reticulum stress	3/245	92/18866	0.117797	0.415084	0.35032	BOK/HSPA1A/CLU	3	geneontology_Biological_Process	0.0122449	Up
GO:1905874	GO:1905874	regulation of postsynaptic density organization	2/245	16/18866	0.017878	0.134226	0.113283	PTPRS/NRXN1	2	geneontology_Biological_Process	0.00816326	Up
GO:1905809	GO:1905809	negative regulation of synapse organization	3/245	25/18866	0.00402848	0.0562782	0.0474973	DKK1/ROBO2/NGEF	3	geneontology_Biological_Process	0.0122449	Up
GO:1905809	GO:1905809	negative regulation of synapse organization	1/63	25/18866	0.0802713	0.237678	0.192544	PTN	1	geneontology_Biological_Process	0.015873	Down
GO:1905710	GO:1905710	positive regulation of membrane permeability	3/245	67/18866	0.0565267	0.269709	0.227627	BOK/BNIP3/HSPA1A	3	geneontology_Biological_Process	0.0122449	Up
GO:1905606	GO:1905606	regulation of presynapse assembly	2/245	35/18866	0.075551	0.317859	0.268264	DKK1/NRXN1	2	geneontology_Biological_Process	0.00816326	Up
GO:1905477	GO:1905477	positive regulation of protein localization to membrane	1/63	127/18866	0.347036	0.445019	0.360511	PTN	1	geneontology_Biological_Process	0.015873	Down
GO:1905476	GO:1905476	negative regulation of protein localization to membrane	1/63	31/18866	0.0985723	0.249751	0.202324	GBP1	1	geneontology_Biological_Process	0.015873	Down
GO:1905475	GO:1905475	regulation of protein localization to membrane	2/63	195/18866	0.138196	0.278097	0.225288	GBP1/PTN	2	geneontology_Biological_Process	0.031746	Down
GO:1905360	GO:1905360	GTPase complex	2/251	34/19559	0.0703687	0.498806	0.481173	GNAI1/GNG4	2	geneontology_Cellular_Component	0.00796813	Up
GO:1905331	GO:1905331	negative regulation of morphogenesis of an epithelium	3/245	17/18866	0.00128573	0.0240174	0.02027	TBX2/BMP4/BMP7	3	geneontology_Biological_Process	0.0122449	Up
GO:1905330	GO:1905330	regulation of morphogenesis of an epithelium	4/245	181/18866	0.209455	0.463894	0.391514	DKK1/TBX2/BMP4/BMP7	4	geneontology_Biological_Process	0.0163265	Up
GO:1905314	GO:1905314	semi-lunar valve development	5/245	37/18866	0.000110072	0.00389012	0.00328316	SMAD6/ROBO1/ROBO2/BMP4/HEY1	5	geneontology_Biological_Process	0.0204082	Up
GO:1905209	GO:1905209	positive regulation of cardiocyte differentiation	3/245	41/18866	0.0160412	0.124262	0.104874	MEF2C/BMP4/BMP7	3	geneontology_Biological_Process	0.0122449	Up
GO:1905208	GO:1905208	negative regulation of cardiocyte differentiation	2/245	27/18866	0.0476516	0.243016	0.205099	BMP2/DKK1	2	geneontology_Biological_Process	0.00816326	Up
GO:1905207	GO:1905207	regulation of cardiocyte differentiation	5/245	66/18866	0.00166319	0.0297525	0.0251103	MEF2C/BMP2/DKK1/BMP4/BMP7	5	geneontology_Biological_Process	0.0204082	Up
GO:1905155	GO:1905155	positive regulation of membrane invagination	1/245	13/18866	0.15632	0.42803	0.361246	CD36	1	geneontology_Biological_Process	0.00408163	Up
GO:1905153	GO:1905153	regulation of membrane invagination	1/245	16/18866	0.188788	0.447858	0.37798	CD36	1	geneontology_Biological_Process	0.00408163	Up
GO:1905039	GO:1905039	carboxylic acid transmembrane transport	7/245	150/18866	0.00349622	0.0512518	0.0432551	SLC25A10/LRRC8E/FOLR1/SLC36A2/SLC16A8/SLC6A15/SLC7A10	7	geneontology_Biological_Process	0.0285714	Up
GO:1905038	GO:1905038	regulation of membrane lipid metabolic process	1/245	19/18866	0.220011	0.471479	0.397916	SMPD3	1	geneontology_Biological_Process	0.00408163	Up
GO:1904995	GO:1904995	negative regulation of leukocyte adhesion to vascular endothelial cell	1/245	13/18866	0.15632	0.42803	0.361246	KLF4	1	geneontology_Biological_Process	0.00408163	Up
GO:1904995	GO:1904995	negative regulation of leukocyte adhesion to vascular endothelial cell	1/63	13/18866	0.0425655	0.212459	0.172114	CXCL12	1	geneontology_Biological_Process	0.015873	Down
GO:1904994	GO:1904994	regulation of leukocyte adhesion to vascular endothelial cell	1/63	37/18866	0.116515	0.265004	0.21468	CXCL12	1	geneontology_Biological_Process	0.015873	Down
GO:1904950	GO:1904950	negative regulation of establishment of protein localization	4/245	155/18866	0.143278	0.419718	0.35423	RAB11FIP1/CD36/BMP8A/ANGPT1	4	geneontology_Biological_Process	0.0163265	Up
GO:1904948	GO:1904948	midbrain dopaminergic neuron differentiation	1/245	17/18866	0.199332	0.453455	0.382704	DKK1	1	geneontology_Biological_Process	0.00408163	Up
GO:1904889	GO:1904889	regulation of excitatory synapse assembly	2/245	15/18866	0.0157769	0.12309	0.103885	PTPRS/NRXN1	2	geneontology_Biological_Process	0.00816326	Up
GO:1904888	GO:1904888	cranial skeletal system development	4/245	68/18866	0.0118126	0.105613	0.0891343	DLX2/MEF2C/IRX5/BMP4	4	geneontology_Biological_Process	0.0163265	Up
GO:1904888	GO:1904888	cranial skeletal system development	1/63	68/18866	0.203765	0.3314	0.268468	FGF8	1	geneontology_Biological_Process	0.015873	Down
GO:1904861	GO:1904861	excitatory synapse assembly	2/245	26/18866	0.0444942	0.232722	0.196411	PTPRS/NRXN1	2	geneontology_Biological_Process	0.00816326	Up
GO:1904753	GO:1904753	negative regulation of vascular associated smooth muscle cell migration	1/245	22/18866	0.250037	0.498094	0.420378	MEF2C	1	geneontology_Biological_Process	0.00408163	Up
GO:1904752	GO:1904752	regulation of vascular associated smooth muscle cell migration	2/245	47/18866	0.124302	0.415084	0.35032	MEF2C/IGFBP5	2	geneontology_Biological_Process	0.00816326	Up
GO:1904748	GO:1904748	regulation of apoptotic process involved in development	1/245	14/18866	0.167284	0.436434	0.368339	BMP7	1	geneontology_Biological_Process	0.00408163	Up
GO:1904738	GO:1904738	vascular associated smooth muscle cell migration	2/245	47/18866	0.124302	0.415084	0.35032	MEF2C/IGFBP5	2	geneontology_Biological_Process	0.00816326	Up
GO:1904707	GO:1904707	positive regulation of vascular associated smooth muscle cell proliferation	2/245	50/18866	0.137441	0.419718	0.35423	BMPR1A/IGFBP5	2	geneontology_Biological_Process	0.00816326	Up
GO:1904705	GO:1904705	regulation of vascular associated smooth muscle cell proliferation	3/245	87/18866	0.104059	0.395085	0.333441	BMPR1A/MEF2C/IGFBP5	3	geneontology_Biological_Process	0.0122449	Up
GO:1904672	GO:1904672	regulation of somatic stem cell population maintenance	1/245	10/18866	0.122559	0.415084	0.35032	BMP7	1	geneontology_Biological_Process	0.00408163	Up
GO:1904646	GO:1904646	cellular response to amyloid-beta	1/63	45/18866	0.139893	0.278456	0.225578	VCAM1	1	geneontology_Biological_Process	0.015873	Down
GO:1904645	GO:1904645	response to amyloid-beta	1/63	56/18866	0.171045	0.306753	0.248501	VCAM1	1	geneontology_Biological_Process	0.015873	Down
GO:1904590	GO:1904590	negative regulation of protein import	2/245	13/18866	0.0119214	0.105613	0.0891343	CD36/ANGPT1	2	geneontology_Biological_Process	0.00816326	Up
GO:1904589	GO:1904589	regulation of protein import	3/245	62/18866	0.0467467	0.241082	0.203466	CD36/BMP4/ANGPT1	3	geneontology_Biological_Process	0.0122449	Up
GO:1904407	GO:1904407	positive regulation of nitric oxide metabolic process	4/245	46/18866	0.00295269	0.0444808	0.0375406	KLF4/CD36/KLF2/CLU	4	geneontology_Biological_Process	0.0163265	Up
GO:1904396	GO:1904396	regulation of neuromuscular junction development	1/63	11/18866	0.0361349	0.212459	0.172114	PTN	1	geneontology_Biological_Process	0.015873	Down
GO:1904377	GO:1904377	positive regulation of protein localization to cell periphery	2/245	68/18866	0.220956	0.471479	0.397916	GNAI1/PLS1	2	geneontology_Biological_Process	0.00816326	Up
GO:1904376	GO:1904376	negative regulation of protein localization to cell periphery	1/63	25/18866	0.0802713	0.237678	0.192544	GBP1	1	geneontology_Biological_Process	0.015873	Down
GO:1904375	GO:1904375	regulation of protein localization to cell periphery	3/245	123/18866	0.214908	0.471479	0.397916	ARHGAP44/GNAI1/PLS1	3	geneontology_Biological_Process	0.0122449	Up
GO:1904375	GO:1904375	regulation of protein localization to cell periphery	1/63	123/18866	0.338182	0.440207	0.356613	GBP1	1	geneontology_Biological_Process	0.015873	Down
GO:1904338	GO:1904338	regulation of dopaminergic neuron differentiation	1/245	10/18866	0.122559	0.415084	0.35032	DKK1	1	geneontology_Biological_Process	0.00408163	Up
GO:1904322	GO:1904322	cellular response to forskolin	1/245	11/18866	0.13396	0.415084	0.35032	GNAI1	1	geneontology_Biological_Process	0.00408163	Up
GO:1904321	GO:1904321	response to forskolin	1/245	11/18866	0.13396	0.415084	0.35032	GNAI1	1	geneontology_Biological_Process	0.00408163	Up
GO:1904181	GO:1904181	positive regulation of membrane depolarization	1/63	12/18866	0.0393555	0.212459	0.172114	DCN	1	geneontology_Biological_Process	0.015873	Down
GO:1904037	GO:1904037	positive regulation of epithelial cell apoptotic process	1/63	42/18866	0.131198	0.274902	0.222699	SFRP4	1	geneontology_Biological_Process	0.015873	Down
GO:1904036	GO:1904036	negative regulation of epithelial cell apoptotic process	2/245	48/18866	0.128647	0.415084	0.35032	TCF7L2/ANGPT1	2	geneontology_Biological_Process	0.00816326	Up
GO:1904035	GO:1904035	regulation of epithelial cell apoptotic process	3/245	94/18866	0.123473	0.415084	0.35032	TCF7L2/BOK/ANGPT1	3	geneontology_Biological_Process	0.0122449	Up
GO:1904035	GO:1904035	regulation of epithelial cell apoptotic process	1/63	94/18866	0.270359	0.38732	0.313769	SFRP4	1	geneontology_Biological_Process	0.015873	Down
GO:1904019	GO:1904019	epithelial cell apoptotic process	3/245	117/18866	0.194847	0.453455	0.382704	TCF7L2/BOK/ANGPT1	3	geneontology_Biological_Process	0.0122449	Up
GO:1904019	GO:1904019	epithelial cell apoptotic process	1/63	117/18866	0.324679	0.431826	0.349823	SFRP4	1	geneontology_Biological_Process	0.015873	Down
GO:1904018	GO:1904018	positive regulation of vasculature development	3/63	235/18866	0.0438967	0.212459	0.172114	HGF/CCBE1/SMOC2	3	geneontology_Biological_Process	0.0476191	Down
GO:1903909	GO:1903909	regulation of receptor clustering	1/63	12/18866	0.0393555	0.212459	0.172114	PTN	1	geneontology_Biological_Process	0.015873	Down
GO:1903897	GO:1903897	regulation of PERK-mediated unfolded protein response	1/245	10/18866	0.122559	0.415084	0.35032	BOK	1	geneontology_Biological_Process	0.00408163	Up
GO:1903862	GO:1903862	positive regulation of oxidative phosphorylation	1/63	10/18866	0.0329038	0.212459	0.172114	MYOG	1	geneontology_Biological_Process	0.015873	Down
GO:1903845	GO:1903845	negative regulation of cellular response to transforming growth factor beta stimulus	4/245	89/18866	0.0287384	0.179286	0.151312	BAMBI/SMAD6/HSPA1A/FBN2	4	geneontology_Biological_Process	0.0163265	Up
GO:1903844	GO:1903844	regulation of cellular response to transforming growth factor beta stimulus	5/245	129/18866	0.0266562	0.172421	0.145519	BAMBI/SMAD6/FOLR1/HSPA1A/FBN2	5	geneontology_Biological_Process	0.0204082	Up
GO:1903830	GO:1903830	magnesium ion transmembrane transport	1/245	16/18866	0.188788	0.447858	0.37798	CNNM2	1	geneontology_Biological_Process	0.00408163	Up
GO:1903828	GO:1903828	negative regulation of cellular protein localization	1/63	116/18866	0.322402	0.431143	0.34927	GBP1	1	geneontology_Biological_Process	0.015873	Down
GO:1903825	GO:1903825	organic acid transmembrane transport	7/245	151/18866	0.00362662	0.0522265	0.0440777	SLC25A10/LRRC8E/FOLR1/SLC36A2/SLC16A8/SLC6A15/SLC7A10	7	geneontology_Biological_Process	0.0285714	Up
GO:1903800	GO:1903800	positive regulation of production of miRNAs involved in gene silencing by miRNA	1/245	11/18866	0.13396	0.415084	0.35032	BMP4	1	geneontology_Biological_Process	0.00408163	Up
GO:1903792	GO:1903792	negative regulation of anion transport	1/63	31/18866	0.0985723	0.249751	0.202324	SFRP4	1	geneontology_Biological_Process	0.015873	Down
GO:1903779	GO:1903779	regulation of cardiac conduction	4/245	73/18866	0.0150187	0.120039	0.10131	FXYD6/SLC8A3/CXADR/ATP2A1	4	geneontology_Biological_Process	0.0163265	Up
GO:1903708	GO:1903708	positive regulation of hemopoiesis	5/245	204/18866	0.127263	0.415084	0.35032	ID2/GLI2/TRIM58/HSPA1A/FOS	5	geneontology_Biological_Process	0.0204082	Up
GO:1903599	GO:1903599	positive regulation of autophagy of mitochondrion	1/245	21/18866	0.240159	0.490147	0.413671	BNIP3	1	geneontology_Biological_Process	0.00408163	Up
GO:1903580	GO:1903580	positive regulation of ATP metabolic process	1/63	50/18866	0.154193	0.290374	0.235233	MYOG	1	geneontology_Biological_Process	0.015873	Down
GO:1903579	GO:1903579	negative regulation of ATP metabolic process	1/63	28/18866	0.0894671	0.241265	0.195449	MYOG	1	geneontology_Biological_Process	0.015873	Down
GO:1903578	GO:1903578	regulation of ATP metabolic process	1/63	125/18866	0.342624	0.442066	0.358119	MYOG	1	geneontology_Biological_Process	0.015873	Down
GO:1903573	GO:1903573	negative regulation of response to endoplasmic reticulum stress	2/245	51/18866	0.141886	0.419718	0.35423	HSPA1A/CLU	2	geneontology_Biological_Process	0.00816326	Up
GO:1903557	GO:1903557	positive regulation of tumor necrosis factor superfamily cytokine production	2/245	52/18866	0.146362	0.420807	0.35515	CD36/CLU	2	geneontology_Biological_Process	0.00816326	Up
GO:1903556	GO:1903556	negative regulation of tumor necrosis factor superfamily cytokine production	1/63	57/18866	0.173822	0.308713	0.250089	AXL	1	geneontology_Biological_Process	0.015873	Down
GO:1903555	GO:1903555	regulation of tumor necrosis factor superfamily cytokine production	3/245	113/18866	0.181748	0.446047	0.376452	CD36/ANGPT1/CLU	3	geneontology_Biological_Process	0.0122449	Up
GO:1903555	GO:1903555	regulation of tumor necrosis factor superfamily cytokine production	1/63	113/18866	0.315526	0.426615	0.345602	AXL	1	geneontology_Biological_Process	0.015873	Down
GO:1903543	GO:1903543	positive regulation of exosomal secretion	1/245	15/18866	0.178106	0.44042	0.371702	SMPD3	1	geneontology_Biological_Process	0.00408163	Up
GO:1903541	GO:1903541	regulation of exosomal secretion	1/245	16/18866	0.188788	0.447858	0.37798	SMPD3	1	geneontology_Biological_Process	0.00408163	Up
GO:1903540	GO:1903540	establishment of protein localization to postsynaptic membrane	1/245	18/18866	0.209739	0.463894	0.391514	ARHGAP44	1	geneontology_Biological_Process	0.00408163	Up
GO:1903539	GO:1903539	protein localization to postsynaptic membrane	2/245	44/18866	0.111495	0.413238	0.348762	ARHGAP44/CACNG4	2	geneontology_Biological_Process	0.00816326	Up
GO:1903532	GO:1903532	positive regulation of secretion by cell	2/63	313/18866	0.281017	0.396397	0.321122	C1QTNF3/CXCL12	2	geneontology_Biological_Process	0.031746	Down
GO:1903522	GO:1903522	regulation of blood circulation	8/245	303/18866	0.0448305	0.234099	0.197573	FXYD6/SLC8A3/CXADR/TBX2/CACNG4/IRX5/HSPB7/ATP2A1	8	geneontology_Biological_Process	0.0326531	Up
GO:1903510	GO:1903510	mucopolysaccharide metabolic process	4/245	113/18866	0.0598479	0.278694	0.23521	SMPD3/CHST3/CHST13/ANGPT1	4	geneontology_Biological_Process	0.0163265	Up
GO:1903510	GO:1903510	mucopolysaccharide metabolic process	4/63	113/18866	0.000553645	0.0263176	0.02132	HAS2/HGF/DCN/OGN	4	geneontology_Biological_Process	0.0634921	Down
GO:1903431	GO:1903431	positive regulation of cell maturation	1/245	10/18866	0.122559	0.415084	0.35032	TRIM58	1	geneontology_Biological_Process	0.00408163	Up
GO:1903428	GO:1903428	positive regulation of reactive oxygen species biosynthetic process	4/245	60/18866	0.00766332	0.0843482	0.0711876	KLF4/CD36/KLF2/CLU	4	geneontology_Biological_Process	0.0163265	Up
GO:1903426	GO:1903426	regulation of reactive oxygen species biosynthetic process	4/245	107/18866	0.0508702	0.250156	0.211125	KLF4/CD36/KLF2/CLU	4	geneontology_Biological_Process	0.0163265	Up
GO:1903409	GO:1903409	reactive oxygen species biosynthetic process	4/245	128/18866	0.0856854	0.346237	0.292215	KLF4/CD36/KLF2/CLU	4	geneontology_Biological_Process	0.0163265	Up
GO:1903319	GO:1903319	positive regulation of protein maturation	1/63	27/18866	0.0864119	0.241001	0.195235	CCBE1	1	geneontology_Biological_Process	0.015873	Down
GO:1903317	GO:1903317	regulation of protein maturation	1/63	69/18866	0.206433	0.333155	0.26989	CCBE1	1	geneontology_Biological_Process	0.015873	Down
GO:1903265	GO:1903265	positive regulation of tumor necrosis factor-mediated signaling pathway	1/245	11/18866	0.13396	0.415084	0.35032	HSPA1A	1	geneontology_Biological_Process	0.00408163	Up
GO:1903236	GO:1903236	regulation of leukocyte tethering or rolling	1/63	13/18866	0.0425655	0.212459	0.172114	CXCL12	1	geneontology_Biological_Process	0.015873	Down
GO:1903206	GO:1903206	negative regulation of hydrogen peroxide-induced cell death	1/63	23/18866	0.0740901	0.232741	0.188544	HGF	1	geneontology_Biological_Process	0.015873	Down
GO:1903205	GO:1903205	regulation of hydrogen peroxide-induced cell death	1/63	30/18866	0.0955472	0.248601	0.201393	HGF	1	geneontology_Biological_Process	0.015873	Down
GO:1903202	GO:1903202	negative regulation of oxidative stress-induced cell death	1/63	58/18866	0.176589	0.310796	0.251777	HGF	1	geneontology_Biological_Process	0.015873	Down
GO:1903201	GO:1903201	regulation of oxidative stress-induced cell death	1/63	77/18866	0.227467	0.350519	0.283957	HGF	1	geneontology_Biological_Process	0.015873	Down
GO:1903131	GO:1903131	mononuclear cell differentiation	2/245	38/18866	0.0870671	0.347949	0.29366	MEF2C/BMP4	2	geneontology_Biological_Process	0.00816326	Up
GO:1903077	GO:1903077	negative regulation of protein localization to plasma membrane	1/63	23/18866	0.0740901	0.232741	0.188544	GBP1	1	geneontology_Biological_Process	0.015873	Down
GO:1903076	GO:1903076	regulation of protein localization to plasma membrane	1/63	102/18866	0.289723	0.4044	0.327605	GBP1	1	geneontology_Biological_Process	0.015873	Down
GO:1903054	GO:1903054	negative regulation of extracellular matrix organization	1/63	14/18866	0.0457649	0.212459	0.172114	FAP	1	geneontology_Biological_Process	0.015873	Down
GO:1903053	GO:1903053	regulation of extracellular matrix organization	3/63	44/18866	0.000426268	0.0240513	0.0194841	FAP/HAS2/AEBP1	3	geneontology_Biological_Process	0.0476191	Down
GO:1903039	GO:1903039	positive regulation of leukocyte cell-cell adhesion	2/63	235/18866	0.185107	0.315758	0.255797	VCAM1/HAS2	2	geneontology_Biological_Process	0.031746	Down
GO:1903038	GO:1903038	negative regulation of leukocyte cell-cell adhesion	1/63	137/18866	0.368664	0.459109	0.371926	CXCL12	1	geneontology_Biological_Process	0.015873	Down
GO:1903037	GO:1903037	regulation of leukocyte cell-cell adhesion	3/63	329/18866	0.0973945	0.249751	0.202324	VCAM1/HAS2/CXCL12	3	geneontology_Biological_Process	0.0476191	Down
GO:1903036	GO:1903036	positive regulation of response to wounding	2/245	74/18866	0.249755	0.498094	0.420378	CD36/CCN4	2	geneontology_Biological_Process	0.00816326	Up
GO:1903036	GO:1903036	positive regulation of response to wounding	2/63	74/18866	0.0254097	0.199337	0.161484	PTN/SMOC2	2	geneontology_Biological_Process	0.031746	Down
GO:1903035	GO:1903035	negative regulation of response to wounding	1/63	93/18866	0.267902	0.384928	0.311832	FAP	1	geneontology_Biological_Process	0.015873	Down
GO:1903034	GO:1903034	regulation of response to wounding	5/245	183/18866	0.0906501	0.358471	0.30254	KLF4/CD36/PTPRS/C1QTNF1/CCN4	5	geneontology_Biological_Process	0.0204082	Up
GO:1903034	GO:1903034	regulation of response to wounding	3/63	183/18866	0.0233078	0.19102	0.154746	FAP/PTN/SMOC2	3	geneontology_Biological_Process	0.0476191	Down
GO:1903025	GO:1903025	regulation of RNA polymerase II regulatory region sequence-specific DNA binding	1/245	13/18866	0.15632	0.42803	0.361246	ZBTB7C	1	geneontology_Biological_Process	0.00408163	Up
GO:1903020	GO:1903020	positive regulation of glycoprotein metabolic process	2/245	26/18866	0.0444942	0.232722	0.196411	TCF7L2/RAMP1	2	geneontology_Biological_Process	0.00816326	Up
GO:1903018	GO:1903018	regulation of glycoprotein metabolic process	2/245	54/18866	0.155399	0.42803	0.361246	TCF7L2/RAMP1	2	geneontology_Biological_Process	0.00816326	Up
GO:1903011	GO:1903011	negative regulation of bone development	1/245	11/18866	0.13396	0.415084	0.35032	RFLNA	1	geneontology_Biological_Process	0.00408163	Up
GO:1903010	GO:1903010	regulation of bone development	2/245	26/18866	0.0444942	0.232722	0.196411	RFLNA/TMEM119	2	geneontology_Biological_Process	0.00816326	Up
GO:1902992	GO:1902992	negative regulation of amyloid precursor protein catabolic process	1/245	17/18866	0.199332	0.453455	0.382704	CLU	1	geneontology_Biological_Process	0.00408163	Up
GO:1902947	GO:1902947	regulation of tau-protein kinase activity	2/245	13/18866	0.0119214	0.105613	0.0891343	DKK1/CLU	2	geneontology_Biological_Process	0.00816326	Up
GO:1902947	GO:1902947	regulation of tau-protein kinase activity	1/63	13/18866	0.0425655	0.212459	0.172114	HGF	1	geneontology_Biological_Process	0.015873	Down
GO:1902931	GO:1902931	negative regulation of alcohol biosynthetic process	1/245	17/18866	0.199332	0.453455	0.382704	BMP2	1	geneontology_Biological_Process	0.00408163	Up
GO:1902930	GO:1902930	regulation of alcohol biosynthetic process	3/245	82/18866	0.0910095	0.358471	0.30254	BMP2/SCD/DHCR7	3	geneontology_Biological_Process	0.0122449	Up
GO:1902905	GO:1902905	positive regulation of supramolecular fiber organization	5/245	208/18866	0.134909	0.416686	0.351672	ABI2/LIMCH1/BAIAP2L2/HSPA1A/CLU	5	geneontology_Biological_Process	0.0204082	Up
GO:1902903	GO:1902903	regulation of supramolecular fiber organization	9/245	373/18866	0.0553126	0.265517	0.224089	ABI2/PREX1/CYFIP2/MEF2C/LIMCH1/BAIAP2L2/HSPA1A/CRYAB/CLU	9	geneontology_Biological_Process	0.0367347	Up
GO:1902903	GO:1902903	regulation of supramolecular fiber organization	2/63	373/18866	0.354788	0.450319	0.364805	CXCL12/AEBP1	2	geneontology_Biological_Process	0.031746	Down
GO:1902895	GO:1902895	positive regulation of pri-miRNA transcription by RNA polymerase II	6/245	40/18866	1.19635e-05	0.000592115	0.000499729	BMPR1A/KLF4/SMAD6/BMP2/ATOH8/FOS	6	geneontology_Biological_Process	0.0244898	Up
GO:1902895	GO:1902895	positive regulation of pri-miRNA transcription by RNA polymerase II	1/63	40/18866	0.125354	0.268851	0.217797	FOSL1	1	geneontology_Biological_Process	0.015873	Down
GO:1902894	GO:1902894	negative regulation of pri-miRNA transcription by RNA polymerase II	1/245	14/18866	0.167284	0.436434	0.368339	BMP4	1	geneontology_Biological_Process	0.00408163	Up
GO:1902893	GO:1902893	regulation of pri-miRNA transcription by RNA polymerase II	7/245	51/18866	4.06801e-06	0.000260208	0.000219608	BMPR1A/KLF4/SMAD6/BMP2/BMP4/ATOH8/FOS	7	geneontology_Biological_Process	0.0285714	Up
GO:1902893	GO:1902893	regulation of pri-miRNA transcription by RNA polymerase II	1/63	51/18866	0.157025	0.293447	0.237722	FOSL1	1	geneontology_Biological_Process	0.015873	Down
GO:1902883	GO:1902883	negative regulation of response to oxidative stress	1/63	60/18866	0.182096	0.314647	0.254897	HGF	1	geneontology_Biological_Process	0.015873	Down
GO:1902882	GO:1902882	regulation of response to oxidative stress	3/245	101/18866	0.144083	0.419718	0.35423	CD36/GPR37/BMP7	3	geneontology_Biological_Process	0.0122449	Up
GO:1902882	GO:1902882	regulation of response to oxidative stress	1/63	101/18866	0.287331	0.402592	0.326141	HGF	1	geneontology_Biological_Process	0.015873	Down
GO:1902850	GO:1902850	microtubule cytoskeleton organization involved in mitosis	5/245	144/18866	0.0399627	0.219559	0.185302	SPDL1/GNAI1/CHMP4C/INSC/HSPA1A	5	geneontology_Biological_Process	0.0204082	Up
GO:1902742	GO:1902742	apoptotic process involved in development	3/245	40/18866	0.0150085	0.120039	0.10131	ROBO2/BMP7/CRYAB	3	geneontology_Biological_Process	0.0122449	Up
GO:1902692	GO:1902692	regulation of neuroblast proliferation	1/63	34/18866	0.107588	0.260371	0.210927	PTN	1	geneontology_Biological_Process	0.015873	Down
GO:1902686	GO:1902686	mitochondrial outer membrane permeabilization involved in programmed cell death	3/245	63/18866	0.0486299	0.246085	0.207689	BOK/BNIP3/HSPA1A	3	geneontology_Biological_Process	0.0122449	Up
GO:1902683	GO:1902683	regulation of receptor localization to synapse	1/245	18/18866	0.209739	0.463894	0.391514	ARHGAP44	1	geneontology_Biological_Process	0.00408163	Up
GO:1902667	GO:1902667	regulation of axon guidance	1/63	44/18866	0.137004	0.276838	0.224268	CXCL12	1	geneontology_Biological_Process	0.015873	Down
GO:1902656	GO:1902656	calcium ion import into cytosol	1/245	21/18866	0.240159	0.490147	0.413671	SLC8A3	1	geneontology_Biological_Process	0.00408163	Up
GO:1902645	GO:1902645	tertiary alcohol biosynthetic process	1/245	10/18866	0.122559	0.415084	0.35032	BMP2	1	geneontology_Biological_Process	0.00408163	Up
GO:1902644	GO:1902644	tertiary alcohol metabolic process	1/245	20/18866	0.230151	0.48154	0.406407	BMP2	1	geneontology_Biological_Process	0.00408163	Up
GO:1902548	GO:1902548	negative regulation of cellular response to vascular endothelial growth factor stimulus	1/63	21/18866	0.067868	0.232741	0.188544	DCN	1	geneontology_Biological_Process	0.015873	Down
GO:1902547	GO:1902547	regulation of cellular response to vascular endothelial growth factor stimulus	3/63	32/18866	0.000164264	0.0150609	0.0122009	DCN/CCBE1/SMOC2	3	geneontology_Biological_Process	0.0476191	Down
GO:1902513	GO:1902513	regulation of organelle transport along microtubule	1/245	11/18866	0.13396	0.415084	0.35032	TRIM58	1	geneontology_Biological_Process	0.00408163	Up
GO:1902430	GO:1902430	negative regulation of amyloid-beta formation	1/245	14/18866	0.167284	0.436434	0.368339	CLU	1	geneontology_Biological_Process	0.00408163	Up
GO:1902414	GO:1902414	protein localization to cell junction	3/245	105/18866	0.156338	0.42803	0.361246	ARHGAP44/CACNG4/NRXN1	3	geneontology_Biological_Process	0.0122449	Up
GO:1902414	GO:1902414	protein localization to cell junction	1/63	105/18866	0.296854	0.408906	0.331256	ANKS1B	1	geneontology_Biological_Process	0.015873	Down
GO:1902358	GO:1902358	sulfate transmembrane transport	1/245	17/18866	0.199332	0.453455	0.382704	SLC25A10	1	geneontology_Biological_Process	0.00408163	Up
GO:1902337	GO:1902337	regulation of apoptotic process involved in morphogenesis	1/245	12/18866	0.145213	0.419718	0.35423	BMP7	1	geneontology_Biological_Process	0.00408163	Up
GO:1902287	GO:1902287	semaphorin-plexin signaling pathway involved in axon guidance	1/245	12/18866	0.145213	0.419718	0.35423	PLXNA3	1	geneontology_Biological_Process	0.00408163	Up
GO:1902285	GO:1902285	semaphorin-plexin signaling pathway involved in neuron projection guidance	1/245	13/18866	0.15632	0.42803	0.361246	PLXNA3	1	geneontology_Biological_Process	0.00408163	Up
GO:1902284	GO:1902284	neuron projection extension involved in neuron projection guidance	1/63	37/18866	0.116515	0.265004	0.21468	CXCL12	1	geneontology_Biological_Process	0.015873	Down
GO:1902237	GO:1902237	positive regulation of endoplasmic reticulum stress-induced intrinsic apoptotic signaling pathway	1/245	10/18866	0.122559	0.415084	0.35032	BOK	1	geneontology_Biological_Process	0.00408163	Up
GO:1902236	GO:1902236	negative regulation of endoplasmic reticulum stress-induced intrinsic apoptotic signaling pathway	1/245	20/18866	0.230151	0.48154	0.406407	HSPA1A	1	geneontology_Biological_Process	0.00408163	Up
GO:1902235	GO:1902235	regulation of endoplasmic reticulum stress-induced intrinsic apoptotic signaling pathway	2/245	32/18866	0.0645753	0.289429	0.24427	BOK/HSPA1A	2	geneontology_Biological_Process	0.00816326	Up
GO:1902230	GO:1902230	negative regulation of intrinsic apoptotic signaling pathway in response to DNA damage	1/63	31/18866	0.0985723	0.249751	0.202324	CXCL12	1	geneontology_Biological_Process	0.015873	Down
GO:1902229	GO:1902229	regulation of intrinsic apoptotic signaling pathway in response to DNA damage	1/63	39/18866	0.122417	0.267819	0.216961	CXCL12	1	geneontology_Biological_Process	0.015873	Down
GO:1902188	GO:1902188	positive regulation of viral release from host cell	1/245	14/18866	0.167284	0.436434	0.368339	CHMP4C	1	geneontology_Biological_Process	0.00408163	Up
GO:1902187	GO:1902187	negative regulation of viral release from host cell	1/245	15/18866	0.178106	0.44042	0.371702	TRIM8	1	geneontology_Biological_Process	0.00408163	Up
GO:1902186	GO:1902186	regulation of viral release from host cell	2/245	30/18866	0.0575886	0.269709	0.227627	TRIM8/CHMP4C	2	geneontology_Biological_Process	0.00816326	Up
GO:1902115	GO:1902115	regulation of organelle assembly	5/245	194/18866	0.109067	0.40794	0.34429	MEF2C/PTPRS/CHMP4C/HSPA1A/NRXN1	5	geneontology_Biological_Process	0.0204082	Up
GO:1902110	GO:1902110	positive regulation of mitochondrial membrane permeability involved in apoptotic process	3/245	61/18866	0.0449006	0.234099	0.197573	BOK/BNIP3/HSPA1A	3	geneontology_Biological_Process	0.0122449	Up
GO:1902108	GO:1902108	regulation of mitochondrial membrane permeability involved in apoptotic process	3/245	66/18866	0.0544985	0.262379	0.221441	BOK/BNIP3/HSPA1A	3	geneontology_Biological_Process	0.0122449	Up
GO:1902107	GO:1902107	positive regulation of leukocyte differentiation	1/63	159/18866	0.413796	0.492326	0.398835	AXL	1	geneontology_Biological_Process	0.015873	Down
GO:1902042	GO:1902042	negative regulation of extrinsic apoptotic signaling pathway via death domain receptors	1/63	41/18866	0.128281	0.271948	0.220306	HGF	1	geneontology_Biological_Process	0.015873	Down
GO:1902041	GO:1902041	regulation of extrinsic apoptotic signaling pathway via death domain receptors	1/63	61/18866	0.184836	0.315758	0.255797	HGF	1	geneontology_Biological_Process	0.015873	Down
GO:1902004	GO:1902004	positive regulation of amyloid-beta formation	1/245	20/18866	0.230151	0.48154	0.406407	CLU	1	geneontology_Biological_Process	0.00408163	Up
GO:1901894	GO:1901894	regulation of ATPase-coupled calcium transmembrane transporter activity	1/245	10/18866	0.122559	0.415084	0.35032	ATP2A1	1	geneontology_Biological_Process	0.00408163	Up
GO:1901890	GO:1901890	positive regulation of cell junction assembly	2/63	103/18866	0.046479	0.213101	0.172634	LRTM1/THBS2	2	geneontology_Biological_Process	0.031746	Down
GO:1901889	GO:1901889	negative regulation of cell junction assembly	2/245	32/18866	0.0645753	0.289429	0.24427	DKK1/ROBO2	2	geneontology_Biological_Process	0.00816326	Up
GO:1901888	GO:1901888	regulation of cell junction assembly	6/245	200/18866	0.0467561	0.241082	0.203466	MEF2C/PTPRS/DKK1/LIMCH1/ROBO2/NRXN1	6	geneontology_Biological_Process	0.0244898	Up
GO:1901888	GO:1901888	regulation of cell junction assembly	2/63	200/18866	0.143906	0.282233	0.228638	LRTM1/THBS2	2	geneontology_Biological_Process	0.031746	Down
GO:1901863	GO:1901863	positive regulation of muscle tissue development	4/245	86/18866	0.0257485	0.16936	0.142935	BMPR1A/MEF2C/TBX2/BMP4	4	geneontology_Biological_Process	0.0163265	Up
GO:1901863	GO:1901863	positive regulation of muscle tissue development	1/63	86/18866	0.250474	0.370036	0.299768	MYOG	1	geneontology_Biological_Process	0.015873	Down
GO:1901862	GO:1901862	negative regulation of muscle tissue development	6/245	64/18866	0.000180219	0.00579408	0.00489005	AKIRIN1/BMP2/DKK1/CXADR/BMP4/IGFBP5	6	geneontology_Biological_Process	0.0244898	Up
GO:1901862	GO:1901862	negative regulation of muscle tissue development	1/63	64/18866	0.193002	0.323213	0.261835	FGF8	1	geneontology_Biological_Process	0.015873	Down
GO:1901861	GO:1901861	regulation of muscle tissue development	9/245	156/18866	0.00020649	0.00642871	0.00542565	BMPR1A/AKIRIN1/MEF2C/BMP2/DKK1/CXADR/TBX2/BMP4/IGFBP5	9	geneontology_Biological_Process	0.0367347	Up
GO:1901861	GO:1901861	regulation of muscle tissue development	2/63	156/18866	0.0957462	0.248601	0.201393	MYOG/FGF8	2	geneontology_Biological_Process	0.031746	Down
GO:1901741	GO:1901741	positive regulation of myoblast fusion	1/63	20/18866	0.0647415	0.232215	0.188118	MYOG	1	geneontology_Biological_Process	0.015873	Down
GO:1901739	GO:1901739	regulation of myoblast fusion	1/63	22/18866	0.0709842	0.232741	0.188544	MYOG	1	geneontology_Biological_Process	0.015873	Down
GO:1901722	GO:1901722	regulation of cell proliferation involved in kidney development	2/245	14/18866	0.0137903	0.114905	0.0969763	BMP4/BMP7	2	geneontology_Biological_Process	0.00816326	Up
GO:1901681	GO:1901681	sulfur compound binding	9/242	262/18352	0.00816971	0.178177	0.164213	PTPRS/LGR6/LPL/BMP4/PCOLCE2/BMP7/COL13A1/SOST/CCN4	9	geneontology_Molecular_Function	0.0371901	Up
GO:1901681	GO:1901681	sulfur compound binding	9/62	262/18352	2.25109e-07	4.5665e-06	3.52051e-06	POSTN/CRISPLD2/ECM2/PTN/SOD3/COMP/LRTM1/SMOC2/THBS2	9	geneontology_Molecular_Function	0.145161	Down
GO:1901673	GO:1901673	regulation of mitotic spindle assembly	2/245	17/18866	0.0200904	0.144342	0.12182	CHMP4C/HSPA1A	2	geneontology_Biological_Process	0.00816326	Up
GO:1901660	GO:1901660	calcium ion export	2/245	12/18866	0.0101738	0.0989826	0.0835387	SLC35G1/SLC8A3	2	geneontology_Biological_Process	0.00816326	Up
GO:1901655	GO:1901655	cellular response to ketone	3/245	97/18866	0.132169	0.415084	0.35032	KLF4/KLF2/GNAI1	3	geneontology_Biological_Process	0.0122449	Up
GO:1901655	GO:1901655	cellular response to ketone	1/63	97/18866	0.277681	0.393202	0.318534	PTGFR	1	geneontology_Biological_Process	0.015873	Down
GO:1901654	GO:1901654	response to ketone	3/63	200/18866	0.0292846	0.212459	0.172114	PTGFR/FOSL1/PTN	3	geneontology_Biological_Process	0.0476191	Down
GO:1901626	GO:1901626	regulation of postsynaptic membrane organization	1/63	14/18866	0.0457649	0.212459	0.172114	PTN	1	geneontology_Biological_Process	0.015873	Down
GO:1901612	GO:1901612	cardiolipin binding	1/62	11/18352	0.0365505	0.17036	0.131338	MME	1	geneontology_Molecular_Function	0.016129	Down
GO:1901611	GO:1901611	phosphatidylglycerol binding	1/62	15/18352	0.0495131	0.185023	0.142642	MME	1	geneontology_Molecular_Function	0.016129	Down
GO:1901522	GO:1901522	positive regulation of transcription from RNA polymerase II promoter involved in cellular response to chemical stimulus	2/245	23/18866	0.0355233	0.200076	0.168859	BMP2/SMAD9	2	geneontology_Biological_Process	0.00816326	Up
GO:1901343	GO:1901343	negative regulation of vasculature development	5/245	207/18866	0.132979	0.415084	0.35032	ISM1/KLF4/KLF2/BMP4/BMP7	5	geneontology_Biological_Process	0.0204082	Up
GO:1901343	GO:1901343	negative regulation of vasculature development	3/63	207/18866	0.0319601	0.212459	0.172114	PTN/DCN/THBS2	3	geneontology_Biological_Process	0.0476191	Down
GO:1901342	GO:1901342	regulation of vasculature development	6/63	444/18866	0.00359761	0.0676627	0.0548137	PTN/HGF/DCN/CCBE1/SMOC2/THBS2	6	geneontology_Biological_Process	0.0952381	Down
GO:1901298	GO:1901298	regulation of hydrogen peroxide-mediated programmed cell death	1/63	12/18866	0.0393555	0.212459	0.172114	HGF	1	geneontology_Biological_Process	0.015873	Down
GO:1901223	GO:1901223	negative regulation of NIK/NF-kappaB signaling	1/63	35/18866	0.110573	0.260371	0.210927	C1QTNF3	1	geneontology_Biological_Process	0.015873	Down
GO:1901222	GO:1901222	regulation of NIK/NF-kappaB signaling	1/63	119/18866	0.32921	0.434308	0.351834	C1QTNF3	1	geneontology_Biological_Process	0.015873	Down
GO:1901216	GO:1901216	positive regulation of neuron death	3/245	97/18866	0.132169	0.415084	0.35032	DKK1/FOS/CLU	3	geneontology_Biological_Process	0.0122449	Up
GO:1901215	GO:1901215	negative regulation of neuron death	6/245	212/18866	0.0588015	0.274211	0.231427	UNC5B/PTPRZ1/MEF2C/BTG2/BOK/ANGPT1	6	geneontology_Biological_Process	0.0244898	Up
GO:1901215	GO:1901215	negative regulation of neuron death	2/63	212/18866	0.157809	0.294163	0.238302	AXL/FGF8	2	geneontology_Biological_Process	0.031746	Down
GO:1901214	GO:1901214	regulation of neuron death	9/245	321/18866	0.0248282	0.16569	0.139838	UNC5B/PTPRZ1/MEF2C/DKK1/BTG2/BOK/FOS/ANGPT1/CLU	9	geneontology_Biological_Process	0.0367347	Up
GO:1901214	GO:1901214	regulation of neuron death	2/63	321/18866	0.290933	0.405702	0.32866	AXL/FGF8	2	geneontology_Biological_Process	0.031746	Down
GO:1901201	GO:1901201	regulation of extracellular matrix assembly	1/63	16/18866	0.0521322	0.213588	0.173028	HAS2	1	geneontology_Biological_Process	0.015873	Down
GO:1901136	GO:1901136	carbohydrate derivative catabolic process	2/63	195/18866	0.138196	0.278097	0.225288	DCN/OGN	2	geneontology_Biological_Process	0.031746	Down
GO:1901099	GO:1901099	negative regulation of signal transduction in absence of ligand	2/245	36/18866	0.0793326	0.328276	0.277056	UNC5B/HSPA1A	2	geneontology_Biological_Process	0.00816326	Up
GO:1901032	GO:1901032	negative regulation of response to reactive oxygen species	1/63	23/18866	0.0740901	0.232741	0.188544	HGF	1	geneontology_Biological_Process	0.015873	Down
GO:1901031	GO:1901031	regulation of response to reactive oxygen species	3/245	43/18866	0.0182237	0.135087	0.11401	CD36/GPR37/BMP7	3	geneontology_Biological_Process	0.0122449	Up
GO:1901031	GO:1901031	regulation of response to reactive oxygen species	1/63	43/18866	0.134106	0.275537	0.223213	HGF	1	geneontology_Biological_Process	0.015873	Down
GO:1901028	GO:1901028	regulation of mitochondrial outer membrane permeabilization involved in apoptotic signaling pathway	2/245	45/18866	0.115724	0.415084	0.35032	BOK/HSPA1A	2	geneontology_Biological_Process	0.00816326	Up
GO:1901016	GO:1901016	regulation of potassium ion transmembrane transporter activity	2/245	66/18866	0.211415	0.466601	0.393798	KCNG1/GAL	2	geneontology_Biological_Process	0.00816326	Up
GO:1900747	GO:1900747	negative regulation of vascular endothelial growth factor signaling pathway	1/63	19/18866	0.0616047	0.227071	0.183951	DCN	1	geneontology_Biological_Process	0.015873	Down
GO:1900746	GO:1900746	regulation of vascular endothelial growth factor signaling pathway	3/63	30/18866	0.000135099	0.0132127	0.0107037	DCN/CCBE1/SMOC2	3	geneontology_Biological_Process	0.0476191	Down
GO:1900744	GO:1900744	regulation of p38MAPK cascade	1/63	46/18866	0.142772	0.280759	0.227443	HGF	1	geneontology_Biological_Process	0.015873	Down
GO:1900543	GO:1900543	negative regulation of purine nucleotide metabolic process	1/63	21/18866	0.067868	0.232741	0.188544	MYOG	1	geneontology_Biological_Process	0.015873	Down
GO:1900542	GO:1900542	regulation of purine nucleotide metabolic process	1/63	121/18866	0.333711	0.437883	0.354731	MYOG	1	geneontology_Biological_Process	0.015873	Down
GO:1900451	GO:1900451	positive regulation of glutamate receptor signaling pathway	1/245	16/18866	0.188788	0.447858	0.37798	CACNG4	1	geneontology_Biological_Process	0.00408163	Up
GO:1900449	GO:1900449	regulation of glutamate receptor signaling pathway	2/245	64/18866	0.201917	0.457744	0.386323	MEF2C/CACNG4	2	geneontology_Biological_Process	0.00816326	Up
GO:1900408	GO:1900408	negative regulation of cellular response to oxidative stress	1/63	58/18866	0.176589	0.310796	0.251777	HGF	1	geneontology_Biological_Process	0.015873	Down
GO:1900407	GO:1900407	regulation of cellular response to oxidative stress	3/245	92/18866	0.117797	0.415084	0.35032	CD36/GPR37/BMP7	3	geneontology_Biological_Process	0.0122449	Up
GO:1900407	GO:1900407	regulation of cellular response to oxidative stress	1/63	92/18866	0.265437	0.383264	0.310483	HGF	1	geneontology_Biological_Process	0.015873	Down
GO:1900273	GO:1900273	positive regulation of long-term synaptic potentiation	1/63	23/18866	0.0740901	0.232741	0.188544	MME	1	geneontology_Biological_Process	0.015873	Down
GO:1900272	GO:1900272	negative regulation of long-term synaptic potentiation	1/63	13/18866	0.0425655	0.212459	0.172114	PTN	1	geneontology_Biological_Process	0.015873	Down
GO:1900271	GO:1900271	regulation of long-term synaptic potentiation	2/63	48/18866	0.0112155	0.129552	0.10495	PTN/MME	2	geneontology_Biological_Process	0.031746	Down
GO:1900225	GO:1900225	regulation of NLRP3 inflammasome complex assembly	1/245	15/18866	0.178106	0.44042	0.371702	CD36	1	geneontology_Biological_Process	0.00408163	Up
GO:1900221	GO:1900221	regulation of amyloid-beta clearance	1/245	18/18866	0.209739	0.463894	0.391514	CLU	1	geneontology_Biological_Process	0.00408163	Up
GO:1900181	GO:1900181	negative regulation of protein localization to nucleus	2/245	31/18866	0.0610474	0.279501	0.235891	CD36/ANGPT1	2	geneontology_Biological_Process	0.00816326	Up
GO:1900180	GO:1900180	regulation of protein localization to nucleus	4/245	127/18866	0.0838168	0.340096	0.287032	TRIM8/CD36/BMP4/ANGPT1	4	geneontology_Biological_Process	0.0163265	Up
GO:1900153	GO:1900153	positive regulation of nuclear-transcribed mRNA catabolic process, deadenylation-dependent decay	1/245	18/18866	0.209739	0.463894	0.391514	BTG2	1	geneontology_Biological_Process	0.00408163	Up
GO:1900151	GO:1900151	regulation of nuclear-transcribed mRNA catabolic process, deadenylation-dependent decay	1/245	20/18866	0.230151	0.48154	0.406407	BTG2	1	geneontology_Biological_Process	0.00408163	Up
GO:1900119	GO:1900119	positive regulation of execution phase of apoptosis	1/245	15/18866	0.178106	0.44042	0.371702	BOK	1	geneontology_Biological_Process	0.00408163	Up
GO:1900119	GO:1900119	positive regulation of execution phase of apoptosis	1/63	15/18866	0.0489537	0.213101	0.172634	FAP	1	geneontology_Biological_Process	0.015873	Down
GO:1900117	GO:1900117	regulation of execution phase of apoptosis	1/63	41/18866	0.128281	0.271948	0.220306	FAP	1	geneontology_Biological_Process	0.015873	Down
GO:1900116	GO:1900116	extracellular negative regulation of signal transduction	1/245	12/18866	0.145213	0.419718	0.35423	FBN2	1	geneontology_Biological_Process	0.00408163	Up
GO:1900115	GO:1900115	extracellular regulation of signal transduction	1/245	12/18866	0.145213	0.419718	0.35423	FBN2	1	geneontology_Biological_Process	0.00408163	Up
GO:1900103	GO:1900103	positive regulation of endoplasmic reticulum unfolded protein response	1/245	13/18866	0.15632	0.42803	0.361246	BOK	1	geneontology_Biological_Process	0.00408163	Up
GO:1900047	GO:1900047	negative regulation of hemostasis	2/63	51/18866	0.0125961	0.133902	0.108475	FAP/COMP	2	geneontology_Biological_Process	0.031746	Down
GO:1900046	GO:1900046	regulation of hemostasis	2/63	83/18866	0.0314089	0.212459	0.172114	FAP/COMP	2	geneontology_Biological_Process	0.031746	Down
GO:1900034	GO:1900034	regulation of cellular response to heat	3/245	79/18866	0.0835335	0.339641	0.286647	NUP210/HSPA1A/CRYAB	3	geneontology_Biological_Process	0.0122449	Up
GO:1900026	GO:1900026	positive regulation of substrate adhesion-dependent cell spreading	1/63	38/18866	0.119471	0.266764	0.216106	HAS2	1	geneontology_Biological_Process	0.015873	Down
GO:1900025	GO:1900025	negative regulation of substrate adhesion-dependent cell spreading	3/63	13/18866	9.91038e-06	0.00161539	0.00130863	GBP1/POSTN/FBLN1	3	geneontology_Biological_Process	0.0476191	Down
GO:1900024	GO:1900024	regulation of substrate adhesion-dependent cell spreading	4/63	53/18866	2.92416e-05	0.00428974	0.00347513	GBP1/HAS2/POSTN/FBLN1	4	geneontology_Biological_Process	0.0634921	Down
GO:1900006	GO:1900006	positive regulation of dendrite development	1/63	75/18866	0.222261	0.345765	0.280105	PTN	1	geneontology_Biological_Process	0.015873	Down
GO:0150146	GO:0150146	cell junction disassembly	1/245	19/18866	0.220011	0.471479	0.397916	DKK1	1	geneontology_Biological_Process	0.00408163	Up
GO:0150104	GO:0150104	transport across blood-brain barrier	1/245	11/18866	0.13396	0.415084	0.35032	CD36	1	geneontology_Biological_Process	0.00408163	Up
GO:0150063	GO:0150063	visual system development	11/245	388/18866	0.0128799	0.111376	0.0939981	ABI2/DLX2/KLF4/SDK2/TBX2/IRX5/BMP4/BMP7/FBN2/CRYAB/EFEMP1	11	geneontology_Biological_Process	0.044898	Up
GO:0150063	GO:0150063	visual system development	2/63	388/18866	0.372889	0.461647	0.373981	PTN/COL8A2	2	geneontology_Biological_Process	0.031746	Down
GO:0150052	GO:0150052	regulation of postsynapse assembly	2/245	13/18866	0.0119214	0.105613	0.0891343	PTPRS/NRXN1	2	geneontology_Biological_Process	0.00816326	Up
GO:0150011	GO:0150011	regulation of neuron projection arborization	1/63	14/18866	0.0457649	0.212459	0.172114	NTNG1	1	geneontology_Biological_Process	0.015873	Down
GO:0140467	GO:0140467	integrated stress response signaling	1/245	21/18866	0.240159	0.490147	0.413671	BOK	1	geneontology_Biological_Process	0.00408163	Up
GO:0140448	GO:0140448	signaling receptor ligand precursor processing	1/63	35/18866	0.110573	0.260371	0.210927	MME	1	geneontology_Biological_Process	0.015873	Down
GO:0140354	GO:0140354	lipid import into cell	1/245	17/18866	0.199332	0.453455	0.382704	CD36	1	geneontology_Biological_Process	0.00408163	Up
GO:0140353	GO:0140353	lipid export from cell	2/245	40/18866	0.0950163	0.370212	0.312449	C1QTNF1/GAL	2	geneontology_Biological_Process	0.00816326	Up
GO:0140272	GO:0140272	exogenous protein binding	3/242	74/18352	0.0743055	0.479323	0.441757	XPR1/CXADR/HSPA1A	3	geneontology_Molecular_Function	0.0123967	Up
GO:0140272	GO:0140272	exogenous protein binding	1/62	74/18352	0.221918	0.379667	0.292701	AXL	1	geneontology_Molecular_Function	0.016129	Down
GO:0140253	GO:0140253	cell-cell fusion	1/63	58/18866	0.176589	0.310796	0.251777	MYOG	1	geneontology_Biological_Process	0.015873	Down
GO:0140115	GO:0140115	export across plasma membrane	2/245	62/18866	0.192471	0.453455	0.382704	SLC35G1/SLC8A3	2	geneontology_Biological_Process	0.00816326	Up
GO:0140112	GO:0140112	extracellular vesicle biogenesis	1/245	22/18866	0.250037	0.498094	0.420378	SMPD3	1	geneontology_Biological_Process	0.00408163	Up
GO:0140058	GO:0140058	neuron projection arborization	2/63	26/18866	0.00338723	0.0645334	0.0522787	PTN/NTNG1	2	geneontology_Biological_Process	0.031746	Down
GO:0140052	GO:0140052	cellular response to oxidised low-density lipoprotein particle stimulus	2/245	11/18866	0.00855091	0.089022	0.0751322	SMPD3/CD36	2	geneontology_Biological_Process	0.00816326	Up
GO:0140014	GO:0140014	mitotic nuclear division	7/245	286/18866	0.0801759	0.330928	0.279294	SMPD3/SPDL1/SH2B1/CHMP4C/BMP4/BMP7/HSPA1A	7	geneontology_Biological_Process	0.0285714	Up
GO:0120178	GO:0120178	steroid hormone biosynthetic process	2/245	49/18866	0.133027	0.415084	0.35032	BMP2/DHCR7	2	geneontology_Biological_Process	0.00816326	Up
GO:0120162	GO:0120162	positive regulation of cold-induced thermogenesis	3/245	97/18866	0.132169	0.415084	0.35032	CD36/SCD/KDM6B	3	geneontology_Biological_Process	0.0122449	Up
GO:0120033	GO:0120033	negative regulation of plasma membrane bounded cell projection assembly	2/245	30/18866	0.0575886	0.269709	0.227627	ARHGAP44/SRGAP2C	2	geneontology_Biological_Process	0.00816326	Up
GO:0110151	GO:0110151	positive regulation of biomineralization	7/245	48/18866	2.67423e-06	0.000190045	0.000160393	BMPR1A/MEF2C/BMP2/BMP4/BMP7/TMEM119/FBN2	7	geneontology_Biological_Process	0.0285714	Up
GO:0110151	GO:0110151	positive regulation of biomineralization	1/63	48/18866	0.148501	0.28627	0.231908	PTN	1	geneontology_Biological_Process	0.015873	Down
GO:0110150	GO:0110150	negative regulation of biomineralization	2/245	30/18866	0.0575886	0.269709	0.227627	RFLNA/HEY1	2	geneontology_Biological_Process	0.00816326	Up
GO:0110149	GO:0110149	regulation of biomineralization	13/245	95/18866	2.95232e-10	1.60852e-07	1.35755e-07	BMPR1A/PHOSPHO1/MEF2C/BMP2/RFLNA/SGMS2/BMP4/BMP7/TMEM119/HEY1/DMP1/IFITM5/FBN2	13	geneontology_Biological_Process	0.0530612	Up
GO:0110149	GO:0110149	regulation of biomineralization	2/63	95/18866	0.0401788	0.212459	0.172114	PTN/COMP	2	geneontology_Biological_Process	0.031746	Down
GO:0110148	GO:0110148	biomineralization	19/245	163/18866	4.01938e-13	4.37978e-10	3.69642e-10	SMPD3/BMPR1A/PHOSPHO1/MEF2C/BMP2/RFLNA/SGMS2/WDR72/BMP4/BMP7/ALPL/TMEM119/HEY1/DMP1/IFITM5/FBN2/MEPE/FGFR3/IBSP	19	geneontology_Biological_Process	0.077551	Up
GO:0110148	GO:0110148	biomineralization	2/63	163/18866	0.103052	0.254937	0.206525	PTN/COMP	2	geneontology_Biological_Process	0.031746	Down
GO:0110111	GO:0110111	negative regulation of animal organ morphogenesis	3/245	35/18866	0.0104239	0.100223	0.0845856	TBX2/BMP4/BMP7	3	geneontology_Biological_Process	0.0122449	Up
GO:0110110	GO:0110110	positive regulation of animal organ morphogenesis	6/245	85/18866	0.000838462	0.0181519	0.0153197	ROBO1/BMP2/DKK1/ROBO2/BMP4/BMP7	6	geneontology_Biological_Process	0.0244898	Up
GO:0110110	GO:0110110	positive regulation of animal organ morphogenesis	3/63	85/18866	0.00288451	0.0596908	0.0483557	PTN/BASP1/FGF8	3	geneontology_Biological_Process	0.0476191	Down
GO:0106118	GO:0106118	regulation of sterol biosynthetic process	2/245	50/18866	0.137441	0.419718	0.35423	SCD/DHCR7	2	geneontology_Biological_Process	0.00816326	Up
GO:0106057	GO:0106057	negative regulation of calcineurin-mediated signaling	1/245	15/18866	0.178106	0.44042	0.371702	HOMER2	1	geneontology_Biological_Process	0.00408163	Up
GO:0106049	GO:0106049	regulation of cellular response to osmotic stress	1/245	11/18866	0.13396	0.415084	0.35032	EFHD1	1	geneontology_Biological_Process	0.00408163	Up
GO:0106030	GO:0106030	neuron projection fasciculation	2/245	23/18866	0.0355233	0.200076	0.168859	CNTN4/NDN	2	geneontology_Biological_Process	0.00816326	Up
GO:0106027	GO:0106027	neuron projection organization	3/245	92/18866	0.117797	0.415084	0.35032	ABI2/ARHGAP44/NGEF	3	geneontology_Biological_Process	0.0122449	Up
GO:0104004	GO:0104004	cellular response to environmental stimulus	4/63	331/18866	0.0246614	0.196621	0.159284	PTN/MME/MYOG/MFAP4	4	geneontology_Biological_Process	0.0634921	Down
GO:0099699	GO:0099699	integral component of synaptic membrane	5/251	154/19559	0.0486881	0.498806	0.481173	PTPRS/FXYD6/SLC8A3/CACNG4/NRXN1	5	geneontology_Cellular_Component	0.0199203	Up
GO:0099645	GO:0099645	neurotransmitter receptor localization to postsynaptic specialization membrane	1/245	22/18866	0.250037	0.498094	0.420378	CACNG4	1	geneontology_Biological_Process	0.00408163	Up
GO:0099643	GO:0099643	signal release from synapse	6/245	175/18866	0.0269551	0.172421	0.145519	MEF2C/SNPH/SEPTIN5/SNCAIP/SYT12/NRXN1	6	geneontology_Biological_Process	0.0244898	Up
GO:0099639	GO:0099639	neurotransmitter receptor transport, endosome to plasma membrane	1/245	10/18866	0.122559	0.415084	0.35032	ARHGAP44	1	geneontology_Biological_Process	0.00408163	Up
GO:0099638	GO:0099638	endosome to plasma membrane protein transport	1/245	13/18866	0.15632	0.42803	0.361246	ARHGAP44	1	geneontology_Biological_Process	0.00408163	Up
GO:0099637	GO:0099637	neurotransmitter receptor transport	2/245	48/18866	0.128647	0.415084	0.35032	ARHGAP44/CACNG4	2	geneontology_Biological_Process	0.00816326	Up
GO:0099633	GO:0099633	protein localization to postsynaptic specialization membrane	1/245	22/18866	0.250037	0.498094	0.420378	CACNG4	1	geneontology_Biological_Process	0.00408163	Up
GO:0099601	GO:0099601	regulation of neurotransmitter receptor activity	3/245	79/18866	0.0835335	0.339641	0.286647	MEF2C/CACNG4/LYNX1	3	geneontology_Biological_Process	0.0122449	Up
GO:0099572	GO:0099572	postsynaptic specialization	11/251	361/19559	0.00717739	0.267158	0.257715	INPP4A/PTPRS/PLCB4/ARHGAP44/HOMER2/PSD/SLC8A3/CACNG4/BNIP3/IGSF11/CRYAB	11	geneontology_Cellular_Component	0.0438247	Up
GO:0099566	GO:0099566	regulation of postsynaptic cytosolic calcium ion concentration	1/245	13/18866	0.15632	0.42803	0.361246	SLC8A3	1	geneontology_Biological_Process	0.00408163	Up
GO:0099565	GO:0099565	chemical synaptic transmission, postsynaptic	4/245	112/18866	0.0582967	0.272246	0.229768	MEF2C/SLC8A3/IGSF11/NRXN1	4	geneontology_Biological_Process	0.0163265	Up
GO:0099560	GO:0099560	synaptic membrane adhesion	2/245	28/18866	0.0508882	0.250156	0.211125	PTPRS/NRXN1	2	geneontology_Biological_Process	0.00816326	Up
GO:0099560	GO:0099560	synaptic membrane adhesion	1/63	28/18866	0.0894671	0.241265	0.195449	NTNG1	1	geneontology_Biological_Process	0.015873	Down
GO:0099515	GO:0099515	actin filament-based transport	1/245	21/18866	0.240159	0.490147	0.413671	MYO6	1	geneontology_Biological_Process	0.00408163	Up
GO:0099240	GO:0099240	intrinsic component of synaptic membrane	5/251	166/19559	0.0631288	0.498806	0.481173	PTPRS/FXYD6/SLC8A3/CACNG4/NRXN1	5	geneontology_Cellular_Component	0.0199203	Up
GO:0099177	GO:0099177	regulation of trans-synaptic signaling	13/245	455/18866	0.00673119	0.0791453	0.0667965	MEF2C/PTPRS/PLCB4/GNAI1/DKK1/SLC8A3/SEPTIN5/CACNG4/SNCAIP/CNTN4/IGSF11/SYT12/NRXN1	13	geneontology_Biological_Process	0.0530612	Up
GO:0099177	GO:0099177	regulation of trans-synaptic signaling	3/63	455/18866	0.194316	0.323676	0.262211	PTN/MME/NTNG1	3	geneontology_Biological_Process	0.0476191	Down
GO:0099175	GO:0099175	regulation of postsynapse organization	5/245	107/18866	0.0129126	0.111376	0.0939981	ABI2/PTPRS/ARHGAP44/NGEF/NRXN1	5	geneontology_Biological_Process	0.0204082	Up
GO:0099175	GO:0099175	regulation of postsynapse organization	1/63	107/18866	0.301569	0.413459	0.334944	PTN	1	geneontology_Biological_Process	0.015873	Down
GO:0099174	GO:0099174	regulation of presynapse organization	2/245	36/18866	0.0793326	0.328276	0.277056	DKK1/NRXN1	2	geneontology_Biological_Process	0.00816326	Up
GO:0099173	GO:0099173	postsynapse organization	5/245	173/18866	0.0754396	0.317859	0.268264	ABI2/PTPRS/ARHGAP44/NGEF/NRXN1	5	geneontology_Biological_Process	0.0204082	Up
GO:0099172	GO:0099172	presynapse organization	2/245	53/18866	0.150867	0.42803	0.361246	DKK1/NRXN1	2	geneontology_Biological_Process	0.00816326	Up
GO:0099151	GO:0099151	regulation of postsynaptic density assembly	2/245	12/18866	0.0101738	0.0989826	0.0835387	PTPRS/NRXN1	2	geneontology_Biological_Process	0.00816326	Up
GO:0099150	GO:0099150	regulation of postsynaptic specialization assembly	2/245	13/18866	0.0119214	0.105613	0.0891343	PTPRS/NRXN1	2	geneontology_Biological_Process	0.00816326	Up
GO:0099144	GO:0099144	anchored component of synaptic membrane	1/63	12/19559	0.0379853	0.264226	0.230453	NTNG1	1	geneontology_Cellular_Component	0.015873	Down
GO:0099106	GO:0099106	ion channel regulator activity	4/242	119/18352	0.0727237	0.479323	0.441757	FXYD6/CACNG4/LYNX1/NRXN1	4	geneontology_Molecular_Function	0.0165289	Up
GO:0099084	GO:0099084	postsynaptic specialization organization	2/245	34/18866	0.0718294	0.311833	0.263179	PTPRS/NRXN1	2	geneontology_Biological_Process	0.00816326	Up
GO:0099072	GO:0099072	regulation of postsynaptic membrane neurotransmitter receptor levels	2/245	68/18866	0.220956	0.471479	0.397916	ARHGAP44/CACNG4	2	geneontology_Biological_Process	0.00816326	Up
GO:0099068	GO:0099068	postsynapse assembly	2/245	31/18866	0.0610474	0.279501	0.235891	PTPRS/NRXN1	2	geneontology_Biological_Process	0.00816326	Up
GO:0099056	GO:0099056	integral component of presynaptic membrane	3/251	74/19559	0.069737	0.498806	0.481173	PTPRS/FXYD6/NRXN1	3	geneontology_Cellular_Component	0.0119522	Up
GO:0099055	GO:0099055	integral component of postsynaptic membrane	4/251	117/19559	0.0640414	0.498806	0.481173	PTPRS/FXYD6/SLC8A3/CACNG4	4	geneontology_Cellular_Component	0.0159363	Up
GO:0099054	GO:0099054	presynapse assembly	2/245	50/18866	0.137441	0.419718	0.35423	DKK1/NRXN1	2	geneontology_Biological_Process	0.00816326	Up
GO:0099010	GO:0099010	modification of postsynaptic structure	1/245	18/18866	0.209739	0.463894	0.391514	ARHGAP44	1	geneontology_Biological_Process	0.00408163	Up
GO:0098984	GO:0098984	neuron to neuron synapse	12/251	368/19559	0.00297082	0.248806	0.240011	INPP4A/PTPRS/PLCB4/ARHGAP44/HOMER2/PSD/SLC8A3/CACNG4/BNIP3/IGSF11/SYT12/CRYAB	12	geneontology_Cellular_Component	0.0478088	Up
GO:0098969	GO:0098969	neurotransmitter receptor transport to postsynaptic membrane	1/245	17/18866	0.199332	0.453455	0.382704	ARHGAP44	1	geneontology_Biological_Process	0.00408163	Up
GO:0098962	GO:0098962	regulation of postsynaptic neurotransmitter receptor activity	1/245	17/18866	0.199332	0.453455	0.382704	CACNG4	1	geneontology_Biological_Process	0.00408163	Up
GO:0098945	GO:0098945	intrinsic component of presynaptic active zone membrane	1/63	19/19559	0.0594839	0.2839	0.247612	NTNG1	1	geneontology_Cellular_Component	0.015873	Down
GO:0098936	GO:0098936	intrinsic component of postsynaptic membrane	4/251	122/19559	0.0723044	0.498806	0.481173	PTPRS/FXYD6/SLC8A3/CACNG4	4	geneontology_Cellular_Component	0.0159363	Up
GO:0098900	GO:0098900	regulation of action potential	2/245	57/18866	0.169145	0.438141	0.369779	CD36/CXADR	2	geneontology_Biological_Process	0.00816326	Up
GO:0098887	GO:0098887	neurotransmitter receptor transport, endosome to postsynaptic membrane	1/245	10/18866	0.122559	0.415084	0.35032	ARHGAP44	1	geneontology_Biological_Process	0.00408163	Up
GO:0098883	GO:0098883	synapse pruning	1/245	11/18866	0.13396	0.415084	0.35032	DKK1	1	geneontology_Biological_Process	0.00408163	Up
GO:0098877	GO:0098877	neurotransmitter receptor transport to plasma membrane	1/245	17/18866	0.199332	0.453455	0.382704	ARHGAP44	1	geneontology_Biological_Process	0.00408163	Up
GO:0098869	GO:0098869	cellular oxidant detoxification	1/63	103/18866	0.292108	0.405798	0.328738	SOD3	1	geneontology_Biological_Process	0.015873	Down
GO:0098868	GO:0098868	bone growth	2/245	31/18866	0.0610474	0.279501	0.235891	SMPD3/FGFR3	2	geneontology_Biological_Process	0.00816326	Up
GO:0098868	GO:0098868	bone growth	1/63	31/18866	0.0985723	0.249751	0.202324	COMP	1	geneontology_Biological_Process	0.015873	Down
GO:0098862	GO:0098862	cluster of actin-based cell projections	5/251	159/19559	0.0544407	0.498806	0.481173	CD36/HOMER2/PLS1/MYO3A/FOLR1	5	geneontology_Cellular_Component	0.0199203	Up
GO:0098858	GO:0098858	actin-based cell projection	6/251	220/19559	0.0648185	0.498806	0.481173	ABI2/HOMER2/MYO6/CXADR/MYO3A/ANGPT1	6	geneontology_Cellular_Component	0.0239044	Up
GO:0098858	GO:0098858	actin-based cell projection	2/63	220/19559	0.158055	0.460995	0.402071	VCAM1/ACTA2	2	geneontology_Cellular_Component	0.031746	Down
GO:0098857	GO:0098857	membrane microdomain	9/251	330/19559	0.0271496	0.498806	0.481173	UNC5B/BMPR1A/CD36/GNAI1/CXADR/MLC1/KCNMA1/ANGPT1/CDH15	9	geneontology_Cellular_Component	0.0358566	Up
GO:0098856	GO:0098856	intestinal lipid absorption	1/245	19/18866	0.220011	0.471479	0.397916	CD36	1	geneontology_Biological_Process	0.00408163	Up
GO:0098827	GO:0098827	endoplasmic reticulum subcompartment	2/251	26/19559	0.0435563	0.498806	0.481173	ZFYVE27/REEP1	2	geneontology_Cellular_Component	0.00796813	Up
GO:0098815	GO:0098815	modulation of excitatory postsynaptic potential	3/245	45/18866	0.0205631	0.146132	0.123332	SLC8A3/IGSF11/NRXN1	3	geneontology_Biological_Process	0.0122449	Up
GO:0098791	GO:0098791	Golgi apparatus subcompartment	3/63	368/19559	0.115383	0.367127	0.320201	TGFBI/POSTN/MME	3	geneontology_Cellular_Component	0.0476191	Down
GO:0098773	GO:0098773	skin epidermis development	5/245	90/18866	0.00636685	0.0766068	0.0646541	APCDD1/GLI2/DKK1/GAL/IGFBP5	5	geneontology_Biological_Process	0.0204082	Up
GO:0098754	GO:0098754	detoxification	1/63	138/18866	0.370788	0.461362	0.373751	SOD3	1	geneontology_Biological_Process	0.015873	Down
GO:0098742	GO:0098742	cell-cell adhesion via plasma-membrane adhesion molecules	13/245	277/18866	7.17542e-05	0.0027275	0.00230193	KLF4/PTPRS/ROBO1/BMP2/CXADR/SDK2/FAT3/ROBO2/CNTN4/IGSF11/CADM1/NRXN1/CDH15	13	geneontology_Biological_Process	0.0530612	Up
GO:0098742	GO:0098742	cell-cell adhesion via plasma-membrane adhesion molecules	2/63	277/18866	0.236409	0.35939	0.291143	VCAM1/NTNG1	2	geneontology_Biological_Process	0.031746	Down
GO:0098727	GO:0098727	maintenance of cell number	5/245	164/18866	0.0630422	0.286627	0.241905	TRIM8/BMPR1A/SALL1/KLF4/BMP7	5	geneontology_Biological_Process	0.0204082	Up
GO:0098727	GO:0098727	maintenance of cell number	1/63	164/18866	0.423601	0.499536	0.404676	PTN	1	geneontology_Biological_Process	0.015873	Down
GO:0098703	GO:0098703	calcium ion import across plasma membrane	1/245	20/18866	0.230151	0.48154	0.406407	SLC8A3	1	geneontology_Biological_Process	0.00408163	Up
GO:0098698	GO:0098698	postsynaptic specialization assembly	2/245	21/18866	0.029988	0.182216	0.153786	PTPRS/NRXN1	2	geneontology_Biological_Process	0.00816326	Up
GO:0098661	GO:0098661	inorganic anion transmembrane transport	3/245	121/18866	0.208171	0.463894	0.391514	ANO5/XPR1/SLC25A10	3	geneontology_Biological_Process	0.0122449	Up
GO:0098656	GO:0098656	anion transmembrane transport	9/245	315/18866	0.0223236	0.155542	0.131273	ANO5/XPR1/SLC25A10/LRRC8E/FOLR1/SLC36A2/SLC16A8/SLC6A15/SLC7A10	9	geneontology_Biological_Process	0.0367347	Up
GO:0098644	GO:0098644	complex of collagen trimers	1/63	21/19559	0.065539	0.283968	0.247671	COL3A1	1	geneontology_Cellular_Component	0.015873	Down
GO:0098643	GO:0098643	banded collagen fibril	1/63	12/19559	0.0379853	0.264226	0.230453	COL3A1	1	geneontology_Cellular_Component	0.015873	Down
GO:0098632	GO:0098632	cell-cell adhesion mediator activity	1/62	51/18352	0.158715	0.326631	0.251814	NTNG1	1	geneontology_Molecular_Function	0.016129	Down
GO:0098631	GO:0098631	cell adhesion mediator activity	1/62	60/18352	0.184027	0.35797	0.275974	NTNG1	1	geneontology_Molecular_Function	0.016129	Down
GO:0098598	GO:0098598	learned vocalization behavior or vocal learning	1/245	10/18866	0.122559	0.415084	0.35032	NRXN1	1	geneontology_Biological_Process	0.00408163	Up
GO:0098589	GO:0098589	membrane region	9/251	343/19559	0.0335495	0.498806	0.481173	UNC5B/BMPR1A/CD36/GNAI1/CXADR/MLC1/KCNMA1/ANGPT1/CDH15	9	geneontology_Cellular_Component	0.0358566	Up
GO:0097756	GO:0097756	negative regulation of blood vessel diameter	2/63	86/18866	0.0335213	0.212459	0.172114	ACTA2/COMP	2	geneontology_Biological_Process	0.031746	Down
GO:0097746	GO:0097746	regulation of blood vessel diameter	2/63	143/18866	0.0826114	0.237678	0.192544	ACTA2/COMP	2	geneontology_Biological_Process	0.031746	Down
GO:0097734	GO:0097734	extracellular exosome biogenesis	1/245	20/18866	0.230151	0.48154	0.406407	SMPD3	1	geneontology_Biological_Process	0.00408163	Up
GO:0097581	GO:0097581	lamellipodium organization	4/245	87/18866	0.0267232	0.172421	0.145519	ABLIM1/AKIRIN1/MTSS2/SH2B1	4	geneontology_Biological_Process	0.0163265	Up
GO:0097502	GO:0097502	mannosylation	2/245	37/18866	0.083172	0.339641	0.286647	TMTC1/TMTC2	2	geneontology_Biological_Process	0.00816326	Up
GO:0097485	GO:0097485	neuron projection guidance	12/245	285/18866	0.000367991	0.00984455	0.00830853	UNC5B/DOK6/DOK5/ROBO1/LGR6/GLI2/PLXNA3/BOC/ROBO2/CNTN4/BMP7/NRXN1	12	geneontology_Biological_Process	0.0489796	Up
GO:0097485	GO:0097485	neuron projection guidance	3/63	285/18866	0.0699257	0.232741	0.188544	CXCL12/LRTM1/FGF8	3	geneontology_Biological_Process	0.0476191	Down
GO:0097484	GO:0097484	dendrite extension	2/245	36/18866	0.0793326	0.328276	0.277056	CYFIP2/CPNE5	2	geneontology_Biological_Process	0.00816326	Up
GO:0097468	GO:0097468	programmed cell death in response to reactive oxygen species	1/63	14/18866	0.0457649	0.212459	0.172114	HGF	1	geneontology_Biological_Process	0.015873	Down
GO:0097345	GO:0097345	mitochondrial outer membrane permeabilization	3/245	55/18866	0.0346141	0.198864	0.167836	BOK/BNIP3/HSPA1A	3	geneontology_Biological_Process	0.0122449	Up
GO:0097306	GO:0097306	cellular response to alcohol	5/245	91/18866	0.00666736	0.0786845	0.0664076	KLF4/KLF2/GNAI1/MLC1/GRAMD1B	5	geneontology_Biological_Process	0.0204082	Up
GO:0097306	GO:0097306	cellular response to alcohol	1/63	91/18866	0.262964	0.380441	0.308197	PTGFR	1	geneontology_Biological_Process	0.015873	Down
GO:0097305	GO:0097305	response to alcohol	8/245	234/18866	0.0116445	0.105613	0.0891343	KLF4/KLF2/GNAI1/MLC1/GRAMD1B/FOS/CDO1/CA3	8	geneontology_Biological_Process	0.0326531	Up
GO:0097305	GO:0097305	response to alcohol	2/63	234/18866	0.183905	0.315758	0.255797	PTGFR/FOSL1	2	geneontology_Biological_Process	0.031746	Down
GO:0097300	GO:0097300	programmed necrotic cell death	2/245	50/18866	0.137441	0.419718	0.35423	BOK/SLC25A4	2	geneontology_Biological_Process	0.00816326	Up
GO:0097242	GO:0097242	amyloid-beta clearance	2/245	37/18866	0.083172	0.339641	0.286647	CD36/CLU	2	geneontology_Biological_Process	0.00816326	Up
GO:0097242	GO:0097242	amyloid-beta clearance	1/63	37/18866	0.116515	0.265004	0.21468	MME	1	geneontology_Biological_Process	0.015873	Down
GO:0097237	GO:0097237	cellular response to toxic substance	1/63	122/18866	0.33595	0.439642	0.356155	SOD3	1	geneontology_Biological_Process	0.015873	Down
GO:0097202	GO:0097202	activation of cysteine-type endopeptidase activity	1/245	15/18866	0.178106	0.44042	0.371702	CYFIP2	1	geneontology_Biological_Process	0.00408163	Up
GO:0097201	GO:0097201	negative regulation of transcription from RNA polymerase II promoter in response to stress	1/245	12/18866	0.145213	0.419718	0.35423	HSPA1A	1	geneontology_Biological_Process	0.00408163	Up
GO:0097194	GO:0097194	execution phase of apoptosis	1/63	95/18866	0.272807	0.389687	0.315686	FAP	1	geneontology_Biological_Process	0.015873	Down
GO:0097192	GO:0097192	extrinsic apoptotic signaling pathway in absence of ligand	3/245	75/18866	0.0740015	0.316637	0.267233	UNC5B/BOK/HSPA1A	3	geneontology_Biological_Process	0.0122449	Up
GO:0097191	GO:0097191	extrinsic apoptotic signaling pathway	6/245	230/18866	0.0800472	0.330814	0.279198	UNC5B/TCF7L2/BOK/BMP4/HSPA1A/FGFR3	6	geneontology_Biological_Process	0.0244898	Up
GO:0097186	GO:0097186	amelogenesis	2/245	24/18866	0.0384273	0.211836	0.178784	WDR72/DMP1	2	geneontology_Biological_Process	0.00816326	Up
GO:0097154	GO:0097154	GABAergic neuron differentiation	1/245	14/18866	0.167284	0.436434	0.368339	DLX2	1	geneontology_Biological_Process	0.00408163	Up
GO:0097152	GO:0097152	mesenchymal cell apoptotic process	1/245	13/18866	0.15632	0.42803	0.361246	BMP7	1	geneontology_Biological_Process	0.00408163	Up
GO:0097120	GO:0097120	receptor localization to synapse	2/245	57/18866	0.169145	0.438141	0.369779	ARHGAP44/CACNG4	2	geneontology_Biological_Process	0.00816326	Up
GO:0097120	GO:0097120	receptor localization to synapse	1/63	57/18866	0.173822	0.308713	0.250089	ANKS1B	1	geneontology_Biological_Process	0.015873	Down
GO:0097107	GO:0097107	postsynaptic density assembly	2/245	18/18866	0.0224106	0.155542	0.131273	PTPRS/NRXN1	2	geneontology_Biological_Process	0.00816326	Up
GO:0097106	GO:0097106	postsynaptic density organization	2/245	32/18866	0.0645753	0.289429	0.24427	PTPRS/NRXN1	2	geneontology_Biological_Process	0.00816326	Up
GO:0097104	GO:0097104	postsynaptic membrane assembly	1/245	12/18866	0.145213	0.419718	0.35423	NRXN1	1	geneontology_Biological_Process	0.00408163	Up
GO:0097094	GO:0097094	craniofacial suture morphogenesis	1/245	17/18866	0.199332	0.453455	0.382704	BMP4	1	geneontology_Biological_Process	0.00408163	Up
GO:0097061	GO:0097061	dendritic spine organization	3/245	84/18866	0.096143	0.373711	0.315402	ABI2/ARHGAP44/NGEF	3	geneontology_Biological_Process	0.0122449	Up
GO:0097060	GO:0097060	synaptic membrane	10/251	387/19559	0.0283241	0.498806	0.481173	PTPRS/SNPH/FXYD6/SLC8A3/CACNG4/SNCAIP/COL13A1/KCNMA1/CRYAB/NRXN1	10	geneontology_Cellular_Component	0.0398406	Up
GO:0097050	GO:0097050	type B pancreatic cell apoptotic process	1/245	10/18866	0.122559	0.415084	0.35032	TCF7L2	1	geneontology_Biological_Process	0.00408163	Up
GO:0097048	GO:0097048	dendritic cell apoptotic process	2/63	11/18866	0.000592012	0.0263176	0.02132	AXL/CXCL12	2	geneontology_Biological_Process	0.031746	Down
GO:0097028	GO:0097028	dendritic cell differentiation	1/63	44/18866	0.137004	0.276838	0.224268	AXL	1	geneontology_Biological_Process	0.015873	Down
GO:0097009	GO:0097009	energy homeostasis	2/245	35/18866	0.075551	0.317859	0.268264	CD36/BMP8A	2	geneontology_Biological_Process	0.00816326	Up
GO:0090649	GO:0090649	response to oxygen-glucose deprivation	1/245	10/18866	0.122559	0.415084	0.35032	BNIP3	1	geneontology_Biological_Process	0.00408163	Up
GO:0090596	GO:0090596	sensory organ morphogenesis	13/245	269/18866	5.325e-05	0.00223172	0.00188351	ABI2/SALL1/GLI2/MYO6/SDK2/MYO3A/TBX2/IRX5/BMP4/BMP7/FBN2/FRZB/EFEMP1	13	geneontology_Biological_Process	0.0530612	Up
GO:0090596	GO:0090596	sensory organ morphogenesis	3/63	269/18866	0.0609646	0.227071	0.183951	PTN/COL8A2/FGF8	3	geneontology_Biological_Process	0.0476191	Down
GO:0090575	GO:0090575	RNA polymerase II transcription regulator complex	5/251	161/19559	0.0568476	0.498806	0.481173	MXI1/SMAD6/TCF7L2/SMAD9/FOS	5	geneontology_Cellular_Component	0.0199203	Up
GO:0090559	GO:0090559	regulation of membrane permeability	3/245	88/18866	0.106753	0.40228	0.339513	BOK/BNIP3/HSPA1A	3	geneontology_Biological_Process	0.0122449	Up
GO:0090557	GO:0090557	establishment of endothelial intestinal barrier	1/245	11/18866	0.13396	0.415084	0.35032	PTPRS	1	geneontology_Biological_Process	0.00408163	Up
GO:0090520	GO:0090520	sphingolipid mediated signaling pathway	2/245	12/18866	0.0101738	0.0989826	0.0835387	SMPD3/SPNS2	2	geneontology_Biological_Process	0.00816326	Up
GO:0090399	GO:0090399	replicative senescence	1/63	14/18866	0.0457649	0.212459	0.172114	MME	1	geneontology_Biological_Process	0.015873	Down
GO:0090398	GO:0090398	cellular senescence	3/245	79/18866	0.0835335	0.339641	0.286647	ID2/BMPR1A/TBX2	3	geneontology_Biological_Process	0.0122449	Up
GO:0090336	GO:0090336	positive regulation of brown fat cell differentiation	1/245	17/18866	0.199332	0.453455	0.382704	BMP7	1	geneontology_Biological_Process	0.00408163	Up
GO:0090331	GO:0090331	negative regulation of platelet aggregation	1/245	12/18866	0.145213	0.419718	0.35423	C1QTNF1	1	geneontology_Biological_Process	0.00408163	Up
GO:0090330	GO:0090330	regulation of platelet aggregation	1/245	21/18866	0.240159	0.490147	0.413671	C1QTNF1	1	geneontology_Biological_Process	0.00408163	Up
GO:0090322	GO:0090322	regulation of superoxide metabolic process	2/245	37/18866	0.083172	0.339641	0.286647	CD36/BMP7	2	geneontology_Biological_Process	0.00816326	Up
GO:0090317	GO:0090317	negative regulation of intracellular protein transport	2/245	43/18866	0.107307	0.40228	0.339513	CD36/ANGPT1	2	geneontology_Biological_Process	0.00816326	Up
GO:0090307	GO:0090307	mitotic spindle assembly	2/245	65/18866	0.20666	0.463894	0.391514	CHMP4C/HSPA1A	2	geneontology_Biological_Process	0.00816326	Up
GO:0090303	GO:0090303	positive regulation of wound healing	2/245	61/18866	0.18777	0.447858	0.37798	CD36/CCN4	2	geneontology_Biological_Process	0.00816326	Up
GO:0090303	GO:0090303	positive regulation of wound healing	1/63	61/18866	0.184836	0.315758	0.255797	SMOC2	1	geneontology_Biological_Process	0.015873	Down
GO:0090288	GO:0090288	negative regulation of cellular response to growth factor stimulus	6/245	182/18866	0.0318006	0.191096	0.161279	BAMBI/SMAD6/DKK1/SOST/HSPA1A/FBN2	6	geneontology_Biological_Process	0.0244898	Up
GO:0090287	GO:0090287	regulation of cellular response to growth factor stimulus	11/245	310/18866	0.00252025	0.0399937	0.0337536	BAMBI/CYFIP2/SMAD6/DOK5/ROBO1/DKK1/FOLR1/BMP4/SOST/HSPA1A/FBN2	11	geneontology_Biological_Process	0.044898	Up
GO:0090287	GO:0090287	regulation of cellular response to growth factor stimulus	4/63	310/18866	0.0199498	0.177372	0.143689	DCN/SFRP4/CCBE1/SMOC2	4	geneontology_Biological_Process	0.0634921	Down
GO:0090280	GO:0090280	positive regulation of calcium ion import	1/245	21/18866	0.240159	0.490147	0.413671	ATP2A1	1	geneontology_Biological_Process	0.00408163	Up
GO:0090280	GO:0090280	positive regulation of calcium ion import	1/63	21/18866	0.067868	0.232741	0.188544	CXCL12	1	geneontology_Biological_Process	0.015873	Down
GO:0090279	GO:0090279	regulation of calcium ion import	2/245	42/18866	0.103164	0.393975	0.332505	ATP2A1/PLPP4	2	geneontology_Biological_Process	0.00816326	Up
GO:0090279	GO:0090279	regulation of calcium ion import	1/63	42/18866	0.131198	0.274902	0.222699	CXCL12	1	geneontology_Biological_Process	0.015873	Down
GO:0090263	GO:0090263	positive regulation of canonical Wnt signaling pathway	1/63	150/18866	0.39573	0.47899	0.388031	SFRP4	1	geneontology_Biological_Process	0.015873	Down
GO:0090257	GO:0090257	regulation of muscle system process	5/245	256/18866	0.240201	0.490147	0.413671	KLF4/SLC8A3/ATP2A1/KCNMA1/IGFBP5	5	geneontology_Biological_Process	0.0204082	Up
GO:0090257	GO:0090257	regulation of muscle system process	2/63	256/18866	0.210587	0.33763	0.273515	MYOG/TNNT3	2	geneontology_Biological_Process	0.031746	Down
GO:0090224	GO:0090224	regulation of spindle organization	3/245	38/18866	0.0130594	0.111757	0.0943202	GNAI1/CHMP4C/HSPA1A	3	geneontology_Biological_Process	0.0122449	Up
GO:0090201	GO:0090201	negative regulation of release of cytochrome c from mitochondria	1/245	21/18866	0.240159	0.490147	0.413671	CLU	1	geneontology_Biological_Process	0.00408163	Up
GO:0090201	GO:0090201	negative regulation of release of cytochrome c from mitochondria	1/63	21/18866	0.067868	0.232741	0.188544	HGF	1	geneontology_Biological_Process	0.015873	Down
GO:0090199	GO:0090199	regulation of release of cytochrome c from mitochondria	2/245	49/18866	0.133027	0.415084	0.35032	BNIP3/CLU	2	geneontology_Biological_Process	0.00816326	Up
GO:0090199	GO:0090199	regulation of release of cytochrome c from mitochondria	1/63	49/18866	0.151352	0.287608	0.232992	HGF	1	geneontology_Biological_Process	0.015873	Down
GO:0090192	GO:0090192	regulation of glomerulus development	2/245	15/18866	0.0157769	0.12309	0.103885	BMP4/BMP7	2	geneontology_Biological_Process	0.00816326	Up
GO:0090189	GO:0090189	regulation of branching involved in ureteric bud morphogenesis	1/245	22/18866	0.250037	0.498094	0.420378	BMP4	1	geneontology_Biological_Process	0.00408163	Up
GO:0090185	GO:0090185	negative regulation of kidney development	2/245	17/18866	0.0200904	0.144342	0.12182	BMP4/BMP7	2	geneontology_Biological_Process	0.00816326	Up
GO:0090184	GO:0090184	positive regulation of kidney development	1/63	40/18866	0.125354	0.268851	0.217797	BASP1	1	geneontology_Biological_Process	0.015873	Down
GO:0090183	GO:0090183	regulation of kidney development	3/245	56/18866	0.0362333	0.20282	0.171174	PRKX/BMP4/BMP7	3	geneontology_Biological_Process	0.0122449	Up
GO:0090183	GO:0090183	regulation of kidney development	1/63	56/18866	0.171045	0.306753	0.248501	BASP1	1	geneontology_Biological_Process	0.015873	Down
GO:0090181	GO:0090181	regulation of cholesterol metabolic process	2/245	65/18866	0.20666	0.463894	0.391514	SCD/DHCR7	2	geneontology_Biological_Process	0.00816326	Up
GO:0090169	GO:0090169	regulation of spindle assembly	2/245	24/18866	0.0384273	0.211836	0.178784	CHMP4C/HSPA1A	2	geneontology_Biological_Process	0.00816326	Up
GO:0090154	GO:0090154	positive regulation of sphingolipid biosynthetic process	1/245	12/18866	0.145213	0.419718	0.35423	SMPD3	1	geneontology_Biological_Process	0.00408163	Up
GO:0090153	GO:0090153	regulation of sphingolipid biosynthetic process	1/245	19/18866	0.220011	0.471479	0.397916	SMPD3	1	geneontology_Biological_Process	0.00408163	Up
GO:0090141	GO:0090141	positive regulation of mitochondrial fission	1/245	17/18866	0.199332	0.453455	0.382704	BNIP3	1	geneontology_Biological_Process	0.00408163	Up
GO:0090141	GO:0090141	positive regulation of mitochondrial fission	1/63	17/18866	0.0553001	0.218666	0.177142	DCN	1	geneontology_Biological_Process	0.015873	Down
GO:0090140	GO:0090140	regulation of mitochondrial fission	1/63	27/18866	0.0864119	0.241001	0.195235	DCN	1	geneontology_Biological_Process	0.015873	Down
GO:0090132	GO:0090132	epithelium migration	8/245	368/18866	0.10786	0.403887	0.340869	KLF4/MEF2C/ROBO1/PRKX/BMP4/ATOH8/NR4A1/ANGPT1	8	geneontology_Biological_Process	0.0326531	Up
GO:0090132	GO:0090132	epithelium migration	7/63	368/18866	0.00021958	0.0178958	0.0144974	FAP/HAS2/PTN/DCN/FGF8/CCBE1/SMOC2	7	geneontology_Biological_Process	0.111111	Down
GO:0090130	GO:0090130	tissue migration	8/245	374/18866	0.115354	0.415084	0.35032	KLF4/MEF2C/ROBO1/PRKX/BMP4/ATOH8/NR4A1/ANGPT1	8	geneontology_Biological_Process	0.0326531	Up
GO:0090130	GO:0090130	tissue migration	8/63	374/18866	3.31047e-05	0.00441497	0.00357658	FAP/HAS2/PTN/DCN/ACTA2/FGF8/CCBE1/SMOC2	8	geneontology_Biological_Process	0.126984	Down
GO:0090128	GO:0090128	regulation of synapse maturation	1/245	14/18866	0.167284	0.436434	0.368339	NRXN1	1	geneontology_Biological_Process	0.00408163	Up
GO:0090103	GO:0090103	cochlea morphogenesis	3/245	24/18866	0.00357905	0.0517695	0.0436921	GLI2/MYO3A/FRZB	3	geneontology_Biological_Process	0.0122449	Up
GO:0090102	GO:0090102	cochlea development	3/245	51/18866	0.0285244	0.178393	0.150559	GLI2/MYO3A/FRZB	3	geneontology_Biological_Process	0.0122449	Up
GO:0090101	GO:0090101	negative regulation of transmembrane receptor protein serine/threonine kinase signaling pathway	6/245	133/18866	0.00787127	0.0863463	0.0728739	BAMBI/SMAD6/DKK1/SOST/HSPA1A/FBN2	6	geneontology_Biological_Process	0.0244898	Up
GO:0090100	GO:0090100	positive regulation of transmembrane receptor protein serine/threonine kinase signaling pathway	7/245	110/18866	0.000584804	0.0134628	0.0113623	BMPR1A/BMP2/SH2B1/BMP8A/BMP4/BMP7/BMP8B	7	geneontology_Biological_Process	0.0285714	Up
GO:0090092	GO:0090092	regulation of transmembrane receptor protein serine/threonine kinase signaling pathway	14/245	254/18866	6.27671e-06	0.000345441	0.000291543	BMPR1A/BAMBI/SMAD6/BMP2/SH2B1/DKK1/BMP8A/FOLR1/BMP4/BMP7/BMP8B/SOST/HSPA1A/FBN2	14	geneontology_Biological_Process	0.0571429	Up
GO:0090090	GO:0090090	negative regulation of canonical Wnt signaling pathway	7/245	184/18866	0.0103891	0.100223	0.0845856	TCF7L2/BMP2/DKK1/SOST/FRZB/NOTUM/IGFBP2	7	geneontology_Biological_Process	0.0285714	Up
GO:0090084	GO:0090084	negative regulation of inclusion body assembly	1/245	11/18866	0.13396	0.415084	0.35032	HSPA1A	1	geneontology_Biological_Process	0.00408163	Up
GO:0090083	GO:0090083	regulation of inclusion body assembly	3/245	16/18866	0.00106904	0.0208448	0.0175924	SNCAIP/HSPA1A/CLU	3	geneontology_Biological_Process	0.0122449	Up
GO:0090077	GO:0090077	foam cell differentiation	2/245	38/18866	0.0870671	0.347949	0.29366	CD36/LPL	2	geneontology_Biological_Process	0.00816326	Up
GO:0090075	GO:0090075	relaxation of muscle	2/245	31/18866	0.0610474	0.279501	0.235891	ATP2A1/KCNMA1	2	geneontology_Biological_Process	0.00816326	Up
GO:0090068	GO:0090068	positive regulation of cell cycle process	3/63	302/18866	0.0800634	0.237678	0.192544	FAP/MYOG/FGF8	3	geneontology_Biological_Process	0.0476191	Down
GO:0090030	GO:0090030	regulation of steroid hormone biosynthetic process	1/245	11/18866	0.13396	0.415084	0.35032	BMP2	1	geneontology_Biological_Process	0.00408163	Up
GO:0090026	GO:0090026	positive regulation of monocyte chemotaxis	1/63	19/18866	0.0616047	0.227071	0.183951	CXCL12	1	geneontology_Biological_Process	0.015873	Down
GO:0090025	GO:0090025	regulation of monocyte chemotaxis	1/63	26/18866	0.0833467	0.237678	0.192544	CXCL12	1	geneontology_Biological_Process	0.015873	Down
GO:0086067	GO:0086067	AV node cell to bundle of His cell communication	1/245	12/18866	0.145213	0.419718	0.35423	CXADR	1	geneontology_Biological_Process	0.00408163	Up
GO:0086027	GO:0086027	AV node cell to bundle of His cell signaling	1/245	11/18866	0.13396	0.415084	0.35032	CXADR	1	geneontology_Biological_Process	0.00408163	Up
GO:0086016	GO:0086016	AV node cell action potential	1/245	11/18866	0.13396	0.415084	0.35032	CXADR	1	geneontology_Biological_Process	0.00408163	Up
GO:0085029	GO:0085029	extracellular matrix assembly	3/63	44/18866	0.000426268	0.0240513	0.0194841	HAS2/NTNG1/MFAP4	3	geneontology_Biological_Process	0.0476191	Down
GO:0072697	GO:0072697	protein localization to cell cortex	1/245	11/18866	0.13396	0.415084	0.35032	GNAI1	1	geneontology_Biological_Process	0.00408163	Up
GO:0072678	GO:0072678	T cell migration	1/63	67/18866	0.201088	0.328869	0.266418	CXCL12	1	geneontology_Biological_Process	0.015873	Down
GO:0072676	GO:0072676	lymphocyte migration	1/63	117/18866	0.324679	0.431826	0.349823	CXCL12	1	geneontology_Biological_Process	0.015873	Down
GO:0072666	GO:0072666	establishment of protein localization to vacuole	2/245	52/18866	0.146362	0.420807	0.35515	CACNG4/CLU	2	geneontology_Biological_Process	0.00816326	Up
GO:0072665	GO:0072665	protein localization to vacuole	2/245	68/18866	0.220956	0.471479	0.397916	CACNG4/CLU	2	geneontology_Biological_Process	0.00816326	Up
GO:0072665	GO:0072665	protein localization to vacuole	1/63	68/18866	0.203765	0.3314	0.268468	GBP1	1	geneontology_Biological_Process	0.015873	Down
GO:0072659	GO:0072659	protein localization to plasma membrane	6/245	281/18866	0.160026	0.431766	0.364399	ZFYVE27/TSPAN14/ARHGAP44/PLS1/WDR72/RAMP1	6	geneontology_Biological_Process	0.0244898	Up
GO:0072593	GO:0072593	reactive oxygen species metabolic process	8/245	288/18866	0.0349289	0.19997	0.168769	PREX1/KLF4/CD36/KLF2/BMP7/BNIP3/CRYAB/CLU	8	geneontology_Biological_Process	0.0326531	Up
GO:0072584	GO:0072584	caveolin-mediated endocytosis	1/245	12/18866	0.145213	0.419718	0.35423	MLC1	1	geneontology_Biological_Process	0.00408163	Up
GO:0072576	GO:0072576	liver morphogenesis	1/63	22/18866	0.0709842	0.232741	0.188544	PTN	1	geneontology_Biological_Process	0.015873	Down
GO:0072575	GO:0072575	epithelial cell proliferation involved in liver morphogenesis	1/63	21/18866	0.067868	0.232741	0.188544	PTN	1	geneontology_Biological_Process	0.015873	Down
GO:0072574	GO:0072574	hepatocyte proliferation	1/63	21/18866	0.067868	0.232741	0.188544	PTN	1	geneontology_Biological_Process	0.015873	Down
GO:0072567	GO:0072567	chemokine (C-X-C motif) ligand 2 production	2/245	15/18866	0.0157769	0.12309	0.103885	KLF4/LPL	2	geneontology_Biological_Process	0.00816326	Up
GO:0072525	GO:0072525	pyridine-containing compound biosynthetic process	1/63	35/18866	0.110573	0.260371	0.210927	NNMT	1	geneontology_Biological_Process	0.015873	Down
GO:0072524	GO:0072524	pyridine-containing compound metabolic process	1/63	41/18866	0.128281	0.271948	0.220306	NNMT	1	geneontology_Biological_Process	0.015873	Down
GO:0072511	GO:0072511	divalent inorganic cation transport	9/245	478/18866	0.171041	0.44042	0.371702	CNNM2/SLC35G1/HOMER2/SLC8A3/CACNG4/LPAR3/ATP2A1/PLPP4/RAMP1	9	geneontology_Biological_Process	0.0367347	Up
GO:0072506	GO:0072506	trivalent inorganic anion homeostasis	1/245	12/18866	0.145213	0.419718	0.35423	XPR1	1	geneontology_Biological_Process	0.00408163	Up
GO:0072506	GO:0072506	trivalent inorganic anion homeostasis	1/63	12/18866	0.0393555	0.212459	0.172114	SFRP4	1	geneontology_Biological_Process	0.015873	Down
GO:0072505	GO:0072505	divalent inorganic anion homeostasis	1/245	12/18866	0.145213	0.419718	0.35423	XPR1	1	geneontology_Biological_Process	0.00408163	Up
GO:0072505	GO:0072505	divalent inorganic anion homeostasis	1/63	12/18866	0.0393555	0.212459	0.172114	SFRP4	1	geneontology_Biological_Process	0.015873	Down
GO:0072498	GO:0072498	embryonic skeletal joint development	2/245	15/18866	0.0157769	0.12309	0.103885	BMP4/BMP7	2	geneontology_Biological_Process	0.00816326	Up
GO:0072378	GO:0072378	blood coagulation, fibrin clot formation	1/63	28/18866	0.0894671	0.241265	0.195449	FBLN1	1	geneontology_Biological_Process	0.015873	Down
GO:0072376	GO:0072376	protein activation cascade	1/63	28/18866	0.0894671	0.241265	0.195449	FBLN1	1	geneontology_Biological_Process	0.015873	Down
GO:0072341	GO:0072341	modified amino acid binding	4/242	90/18352	0.0312394	0.332736	0.306659	FOLR1/GRAMD1B/SYT15/SYT12	4	geneontology_Molecular_Function	0.0165289	Up
GO:0072341	GO:0072341	modified amino acid binding	2/62	90/18352	0.0371914	0.17036	0.131338	AXL/MME	2	geneontology_Molecular_Function	0.0322581	Down
GO:0072321	GO:0072321	chaperone-mediated protein transport	1/245	11/18866	0.13396	0.415084	0.35032	CLU	1	geneontology_Biological_Process	0.00408163	Up
GO:0072311	GO:0072311	glomerular epithelial cell differentiation	1/245	20/18866	0.230151	0.48154	0.406407	BMP4	1	geneontology_Biological_Process	0.00408163	Up
GO:0072311	GO:0072311	glomerular epithelial cell differentiation	1/63	20/18866	0.0647415	0.232215	0.188118	BASP1	1	geneontology_Biological_Process	0.015873	Down
GO:0072310	GO:0072310	glomerular epithelial cell development	1/245	13/18866	0.15632	0.42803	0.361246	BMP4	1	geneontology_Biological_Process	0.00408163	Up
GO:0072283	GO:0072283	metanephric renal vesicle morphogenesis	2/245	16/18866	0.017878	0.134226	0.113283	SALL1/BMP4	2	geneontology_Biological_Process	0.00816326	Up
GO:0072273	GO:0072273	metanephric nephron morphogenesis	2/245	26/18866	0.0444942	0.232722	0.196411	SALL1/BMP4	2	geneontology_Biological_Process	0.00816326	Up
GO:0072216	GO:0072216	positive regulation of metanephros development	1/63	14/18866	0.0457649	0.212459	0.172114	BASP1	1	geneontology_Biological_Process	0.015873	Down
GO:0072215	GO:0072215	regulation of metanephros development	1/63	23/18866	0.0740901	0.232741	0.188544	BASP1	1	geneontology_Biological_Process	0.015873	Down
GO:0072210	GO:0072210	metanephric nephron development	2/245	40/18866	0.0950163	0.370212	0.312449	SALL1/BMP4	2	geneontology_Biological_Process	0.00816326	Up
GO:0072205	GO:0072205	metanephric collecting duct development	1/245	11/18866	0.13396	0.415084	0.35032	BMP4	1	geneontology_Biological_Process	0.00408163	Up
GO:0072203	GO:0072203	cell proliferation involved in metanephros development	1/245	10/18866	0.122559	0.415084	0.35032	BMP7	1	geneontology_Biological_Process	0.00408163	Up
GO:0072202	GO:0072202	cell differentiation involved in metanephros development	2/245	26/18866	0.0444942	0.232722	0.196411	SALL1/BMP4	2	geneontology_Biological_Process	0.00816326	Up
GO:0072189	GO:0072189	ureter development	1/245	18/18866	0.209739	0.463894	0.391514	BMP4	1	geneontology_Biological_Process	0.00408163	Up
GO:0072178	GO:0072178	nephric duct morphogenesis	1/245	12/18866	0.145213	0.419718	0.35423	BMP4	1	geneontology_Biological_Process	0.00408163	Up
GO:0072176	GO:0072176	nephric duct development	1/245	16/18866	0.188788	0.447858	0.37798	BMP4	1	geneontology_Biological_Process	0.00408163	Up
GO:0072175	GO:0072175	epithelial tube formation	3/245	133/18866	0.249219	0.498094	0.420378	FOLR1/BMP4/BMP7	3	geneontology_Biological_Process	0.0122449	Up
GO:0072175	GO:0072175	epithelial tube formation	1/63	133/18866	0.360099	0.454226	0.36797	FGF8	1	geneontology_Biological_Process	0.015873	Down
GO:0072171	GO:0072171	mesonephric tubule morphogenesis	3/245	66/18866	0.0544985	0.262379	0.221441	SALL1/BMP2/BMP4	3	geneontology_Biological_Process	0.0122449	Up
GO:0072171	GO:0072171	mesonephric tubule morphogenesis	1/63	66/18866	0.198401	0.326294	0.264332	FGF8	1	geneontology_Biological_Process	0.015873	Down
GO:0072164	GO:0072164	mesonephric tubule development	6/245	99/18866	0.00184861	0.0315254	0.0266066	SALL1/SMAD6/BMP2/ROBO2/BMP4/BMP7	6	geneontology_Biological_Process	0.0244898	Up
GO:0072164	GO:0072164	mesonephric tubule development	2/63	99/18866	0.0432855	0.212459	0.172114	BASP1/FGF8	2	geneontology_Biological_Process	0.031746	Down
GO:0072163	GO:0072163	mesonephric epithelium development	6/245	99/18866	0.00184861	0.0315254	0.0266066	SALL1/SMAD6/BMP2/ROBO2/BMP4/BMP7	6	geneontology_Biological_Process	0.0244898	Up
GO:0072163	GO:0072163	mesonephric epithelium development	2/63	99/18866	0.0432855	0.212459	0.172114	BASP1/FGF8	2	geneontology_Biological_Process	0.031746	Down
GO:0072160	GO:0072160	nephron tubule epithelial cell differentiation	1/245	15/18866	0.178106	0.44042	0.371702	MEF2C	1	geneontology_Biological_Process	0.00408163	Up
GO:0072132	GO:0072132	mesenchyme morphogenesis	7/245	52/18866	4.64922e-06	0.00028145	0.000237536	BMPR1A/ROBO1/BMP2/TBX2/ROBO2/BMP7/HEY1	7	geneontology_Biological_Process	0.0285714	Up
GO:0072132	GO:0072132	mesenchyme morphogenesis	2/63	52/18866	0.0130721	0.136005	0.110178	ACTA2/FGF8	2	geneontology_Biological_Process	0.031746	Down
GO:0072124	GO:0072124	regulation of glomerular mesangial cell proliferation	2/245	10/18866	0.00705629	0.0802223	0.0677055	BMP4/BMP7	2	geneontology_Biological_Process	0.00816326	Up
GO:0072112	GO:0072112	glomerular visceral epithelial cell differentiation	1/245	19/18866	0.220011	0.471479	0.397916	BMP4	1	geneontology_Biological_Process	0.00408163	Up
GO:0072112	GO:0072112	glomerular visceral epithelial cell differentiation	1/63	19/18866	0.0616047	0.227071	0.183951	BASP1	1	geneontology_Biological_Process	0.015873	Down
GO:0072111	GO:0072111	cell proliferation involved in kidney development	3/245	21/18866	0.00242023	0.038783	0.0327318	BMP2/BMP4/BMP7	3	geneontology_Biological_Process	0.0122449	Up
GO:0072110	GO:0072110	glomerular mesangial cell proliferation	2/245	11/18866	0.00855091	0.089022	0.0751322	BMP4/BMP7	2	geneontology_Biological_Process	0.00816326	Up
GO:0072109	GO:0072109	glomerular mesangium development	2/245	16/18866	0.017878	0.134226	0.113283	BMP4/BMP7	2	geneontology_Biological_Process	0.00816326	Up
GO:0072109	GO:0072109	glomerular mesangium development	1/63	16/18866	0.0521322	0.213588	0.173028	ACTA2	1	geneontology_Biological_Process	0.015873	Down
GO:0072091	GO:0072091	regulation of stem cell proliferation	2/63	76/18866	0.0266979	0.206136	0.166991	PTN/FBLN1	2	geneontology_Biological_Process	0.031746	Down
GO:0072089	GO:0072089	stem cell proliferation	2/63	128/18866	0.0682396	0.232741	0.188544	PTN/FBLN1	2	geneontology_Biological_Process	0.031746	Down
GO:0072088	GO:0072088	nephron epithelium morphogenesis	3/245	75/18866	0.0740015	0.316637	0.267233	SALL1/BMP2/BMP4	3	geneontology_Biological_Process	0.0122449	Up
GO:0072088	GO:0072088	nephron epithelium morphogenesis	1/63	75/18866	0.222261	0.345765	0.280105	FGF8	1	geneontology_Biological_Process	0.015873	Down
GO:0072087	GO:0072087	renal vesicle development	2/245	20/18866	0.0273625	0.172421	0.145519	SALL1/BMP4	2	geneontology_Biological_Process	0.00816326	Up
GO:0072080	GO:0072080	nephron tubule development	4/245	93/18866	0.0330331	0.193872	0.163622	SALL1/MEF2C/BMP2/BMP4	4	geneontology_Biological_Process	0.0163265	Up
GO:0072080	GO:0072080	nephron tubule development	1/63	93/18866	0.267902	0.384928	0.311832	FGF8	1	geneontology_Biological_Process	0.015873	Down
GO:0072078	GO:0072078	nephron tubule morphogenesis	3/245	73/18866	0.0694296	0.305472	0.25781	SALL1/BMP2/BMP4	3	geneontology_Biological_Process	0.0122449	Up
GO:0072078	GO:0072078	nephron tubule morphogenesis	1/63	73/18866	0.21702	0.341596	0.276728	FGF8	1	geneontology_Biological_Process	0.015873	Down
GO:0072077	GO:0072077	renal vesicle morphogenesis	2/245	19/18866	0.0248357	0.16569	0.139838	SALL1/BMP4	2	geneontology_Biological_Process	0.00816326	Up
GO:0072075	GO:0072075	metanephric mesenchyme development	1/245	15/18866	0.178106	0.44042	0.371702	BMP7	1	geneontology_Biological_Process	0.00408163	Up
GO:0072075	GO:0072075	metanephric mesenchyme development	1/63	15/18866	0.0489537	0.213101	0.172634	BASP1	1	geneontology_Biological_Process	0.015873	Down
GO:0072074	GO:0072074	kidney mesenchyme development	2/245	19/18866	0.0248357	0.16569	0.139838	BMP4/BMP7	2	geneontology_Biological_Process	0.00816326	Up
GO:0072074	GO:0072074	kidney mesenchyme development	1/63	19/18866	0.0616047	0.227071	0.183951	BASP1	1	geneontology_Biological_Process	0.015873	Down
GO:0072073	GO:0072073	kidney epithelium development	7/245	142/18866	0.00257734	0.0401206	0.0338607	SALL1/MEF2C/SMAD6/BMP2/ROBO2/BMP4/BMP7	7	geneontology_Biological_Process	0.0285714	Up
GO:0072073	GO:0072073	kidney epithelium development	2/63	142/18866	0.081626	0.237678	0.192544	BASP1/FGF8	2	geneontology_Biological_Process	0.031746	Down
GO:0072044	GO:0072044	collecting duct development	1/245	15/18866	0.178106	0.44042	0.371702	BMP4	1	geneontology_Biological_Process	0.00408163	Up
GO:0072028	GO:0072028	nephron morphogenesis	4/245	77/18866	0.0179434	0.134226	0.113283	SALL1/BMP2/BMP4/BMP7	4	geneontology_Biological_Process	0.0163265	Up
GO:0072028	GO:0072028	nephron morphogenesis	1/63	77/18866	0.227467	0.350519	0.283957	FGF8	1	geneontology_Biological_Process	0.015873	Down
GO:0072015	GO:0072015	glomerular visceral epithelial cell development	1/245	12/18866	0.145213	0.419718	0.35423	BMP4	1	geneontology_Biological_Process	0.00408163	Up
GO:0072012	GO:0072012	glomerulus vasculature development	3/245	26/18866	0.00451071	0.0601182	0.0507381	BMP4/BMP7/ANGPT1	3	geneontology_Biological_Process	0.0122449	Up
GO:0072012	GO:0072012	glomerulus vasculature development	1/63	26/18866	0.0833467	0.237678	0.192544	ACTA2	1	geneontology_Biological_Process	0.015873	Down
GO:0072010	GO:0072010	glomerular epithelium development	1/63	23/18866	0.0740901	0.232741	0.188544	BASP1	1	geneontology_Biological_Process	0.015873	Down
GO:0072009	GO:0072009	nephron epithelium development	4/245	110/18866	0.05526	0.265517	0.224089	SALL1/MEF2C/BMP2/BMP4	4	geneontology_Biological_Process	0.0163265	Up
GO:0072009	GO:0072009	nephron epithelium development	2/63	110/18866	0.0522686	0.213588	0.173028	BASP1/FGF8	2	geneontology_Biological_Process	0.031746	Down
GO:0072006	GO:0072006	nephron development	6/245	143/18866	0.0110259	0.105084	0.088688	SALL1/MEF2C/BMP2/BMP4/BMP7/ANGPT1	6	geneontology_Biological_Process	0.0244898	Up
GO:0072006	GO:0072006	nephron development	3/63	143/18866	0.0121562	0.133902	0.108475	ACTA2/BASP1/FGF8	3	geneontology_Biological_Process	0.0476191	Down
GO:0072001	GO:0072001	renal system development	11/245	292/18866	0.00158051	0.0287038	0.0242252	ID2/SALL1/MEF2C/SMAD6/GLI2/BMP2/PRKX/ROBO2/BMP4/BMP7/ANGPT1	11	geneontology_Biological_Process	0.044898	Up
GO:0072001	GO:0072001	renal system development	6/63	292/18866	0.000423261	0.0240513	0.0194841	HAS2/MME/DCN/ACTA2/BASP1/FGF8	6	geneontology_Biological_Process	0.0952381	Down
GO:0071902	GO:0071902	positive regulation of protein serine/threonine kinase activity	7/245	345/18866	0.163351	0.436434	0.368339	ROBO1/KIDINS220/BMP2/DKK1/LPAR3/BMP4/CCND2	7	geneontology_Biological_Process	0.0285714	Up
GO:0071901	GO:0071901	negative regulation of protein serine/threonine kinase activity	4/245	148/18866	0.127108	0.415084	0.35032	SLC8A3/BMP4/BMP7/UCHL1	4	geneontology_Biological_Process	0.0163265	Up
GO:0071897	GO:0071897	DNA biosynthetic process	2/63	196/18866	0.139334	0.278456	0.225578	HGF/SMOC2	2	geneontology_Biological_Process	0.031746	Down
GO:0071888	GO:0071888	macrophage apoptotic process	1/245	12/18866	0.145213	0.419718	0.35423	MEF2C	1	geneontology_Biological_Process	0.00408163	Up
GO:0071887	GO:0071887	leukocyte apoptotic process	3/63	108/18866	0.00564707	0.0887525	0.0718987	AXL/CXCL12/CD3G	3	geneontology_Biological_Process	0.0476191	Down
GO:0071863	GO:0071863	regulation of cell proliferation in bone marrow	1/245	10/18866	0.122559	0.415084	0.35032	MEF2C	1	geneontology_Biological_Process	0.00408163	Up
GO:0071850	GO:0071850	mitotic cell cycle arrest	1/63	17/18866	0.0553001	0.218666	0.177142	FAP	1	geneontology_Biological_Process	0.015873	Down
GO:0071838	GO:0071838	cell proliferation in bone marrow	1/245	11/18866	0.13396	0.415084	0.35032	MEF2C	1	geneontology_Biological_Process	0.00408163	Up
GO:0071814	GO:0071814	protein-lipid complex binding	2/242	34/18352	0.0737547	0.479323	0.441757	CD36/LPL	2	geneontology_Molecular_Function	0.00826446	Up
GO:0071813	GO:0071813	lipoprotein particle binding	2/242	34/18352	0.0737547	0.479323	0.441757	CD36/LPL	2	geneontology_Molecular_Function	0.00826446	Up
GO:0071806	GO:0071806	protein transmembrane transport	2/245	60/18866	0.183086	0.44698	0.377239	TIMM23B/CLU	2	geneontology_Biological_Process	0.00816326	Up
GO:0071786	GO:0071786	endoplasmic reticulum tubular network organization	2/245	18/18866	0.0224106	0.155542	0.131273	ZFYVE27/REEP1	2	geneontology_Biological_Process	0.00816326	Up
GO:0071782	GO:0071782	endoplasmic reticulum tubular network	2/251	22/19559	0.0320075	0.498806	0.481173	ZFYVE27/REEP1	2	geneontology_Cellular_Component	0.00796813	Up
GO:0071774	GO:0071774	response to fibroblast growth factor	3/63	153/18866	0.0145641	0.146339	0.11855	POSTN/FGF8/SMOC2	3	geneontology_Biological_Process	0.0476191	Down
GO:0071773	GO:0071773	cellular response to BMP stimulus	11/245	168/18866	1.27344e-05	0.000594698	0.000501909	SMPD3/BMPR1A/SMAD6/BMP2/SMAD9/DKK1/BMP8A/BMP4/BMP7/BMP8B/SOST	11	geneontology_Biological_Process	0.044898	Up
GO:0071773	GO:0071773	cellular response to BMP stimulus	2/63	168/18866	0.108363	0.260371	0.210927	SFRP4/COMP	2	geneontology_Biological_Process	0.031746	Down
GO:0071772	GO:0071772	response to BMP	11/245	168/18866	1.27344e-05	0.000594698	0.000501909	SMPD3/BMPR1A/SMAD6/BMP2/SMAD9/DKK1/BMP8A/BMP4/BMP7/BMP8B/SOST	11	geneontology_Biological_Process	0.044898	Up
GO:0071772	GO:0071772	response to BMP	2/63	168/18866	0.108363	0.260371	0.210927	SFRP4/COMP	2	geneontology_Biological_Process	0.031746	Down
GO:0071711	GO:0071711	basement membrane organization	1/63	30/18866	0.0955472	0.248601	0.201393	NTNG1	1	geneontology_Biological_Process	0.015873	Down
GO:0071706	GO:0071706	tumor necrosis factor superfamily cytokine production	3/245	119/18866	0.201482	0.457393	0.386027	CD36/ANGPT1/CLU	3	geneontology_Biological_Process	0.0122449	Up
GO:0071706	GO:0071706	tumor necrosis factor superfamily cytokine production	1/63	119/18866	0.32921	0.434308	0.351834	AXL	1	geneontology_Biological_Process	0.015873	Down
GO:0071697	GO:0071697	ectodermal placode morphogenesis	1/245	12/18866	0.145213	0.419718	0.35423	TBX2	1	geneontology_Biological_Process	0.00408163	Up
GO:0071696	GO:0071696	ectodermal placode development	1/245	13/18866	0.15632	0.42803	0.361246	TBX2	1	geneontology_Biological_Process	0.00408163	Up
GO:0071695	GO:0071695	anatomical structure maturation	9/245	235/18866	0.00370754	0.0530944	0.0448102	ID2/PHOSPHO1/KLF2/BMP2/RFLNA/TRIM58/IRX5/FGFR3/GAL	9	geneontology_Biological_Process	0.0367347	Up
GO:0071692	GO:0071692	protein localization to extracellular region	9/245	470/18866	0.159724	0.431766	0.364399	RAB11FIP1/TCF7L2/ILDR2/BMP8A/SLC25A4/CADM1/FBN2/CCN4/GAL	9	geneontology_Biological_Process	0.0367347	Up
GO:0071677	GO:0071677	positive regulation of mononuclear cell migration	1/63	25/18866	0.0802713	0.237678	0.192544	CXCL12	1	geneontology_Biological_Process	0.015873	Down
GO:0071675	GO:0071675	regulation of mononuclear cell migration	1/63	51/18866	0.157025	0.293447	0.237722	CXCL12	1	geneontology_Biological_Process	0.015873	Down
GO:0071674	GO:0071674	mononuclear cell migration	1/63	97/18866	0.277681	0.393202	0.318534	CXCL12	1	geneontology_Biological_Process	0.015873	Down
GO:0071637	GO:0071637	regulation of monocyte chemotactic protein-1 production	1/63	18/18866	0.0584576	0.223909	0.18139	C1QTNF3	1	geneontology_Biological_Process	0.015873	Down
GO:0071625	GO:0071625	vocalization behavior	1/245	19/18866	0.220011	0.471479	0.397916	NRXN1	1	geneontology_Biological_Process	0.00408163	Up
GO:0071621	GO:0071621	granulocyte chemotaxis	3/245	127/18866	0.228517	0.48154	0.406407	AKIRIN1/PREX1/CXADR	3	geneontology_Biological_Process	0.0122449	Up
GO:0071605	GO:0071605	monocyte chemotactic protein-1 production	1/63	18/18866	0.0584576	0.223909	0.18139	C1QTNF3	1	geneontology_Biological_Process	0.015873	Down
GO:0071600	GO:0071600	otic vesicle morphogenesis	1/63	10/18866	0.0329038	0.212459	0.172114	FGF8	1	geneontology_Biological_Process	0.015873	Down
GO:0071599	GO:0071599	otic vesicle development	1/63	16/18866	0.0521322	0.213588	0.173028	FGF8	1	geneontology_Biological_Process	0.015873	Down
GO:0071560	GO:0071560	cellular response to transforming growth factor beta stimulus	9/245	252/18866	0.0058205	0.0715309	0.0603701	BMPR1A/BAMBI/MEF2C/SMAD6/SMAD9/FOLR1/HSPA1A/FOS/FBN2	9	geneontology_Biological_Process	0.0367347	Up
GO:0071560	GO:0071560	cellular response to transforming growth factor beta stimulus	2/63	252/18866	0.205702	0.333155	0.26989	COL3A1/POSTN	2	geneontology_Biological_Process	0.031746	Down
GO:0071559	GO:0071559	response to transforming growth factor beta	9/245	258/18866	0.00675483	0.0791453	0.0667965	BMPR1A/BAMBI/MEF2C/SMAD6/SMAD9/FOLR1/HSPA1A/FOS/FBN2	9	geneontology_Biological_Process	0.0367347	Up
GO:0071559	GO:0071559	response to transforming growth factor beta	3/63	258/18866	0.0551429	0.218666	0.177142	MXRA5/COL3A1/POSTN	3	geneontology_Biological_Process	0.0476191	Down
GO:0071545	GO:0071545	inositol phosphate catabolic process	1/245	18/18866	0.209739	0.463894	0.391514	INPP5A	1	geneontology_Biological_Process	0.00408163	Up
GO:0071542	GO:0071542	dopaminergic neuron differentiation	1/63	37/18866	0.116515	0.265004	0.21468	FGF8	1	geneontology_Biological_Process	0.015873	Down
GO:0071498	GO:0071498	cellular response to fluid shear stress	3/245	21/18866	0.00242023	0.038783	0.0327318	KLF4/MEF2C/KLF2	3	geneontology_Biological_Process	0.0122449	Up
GO:0071498	GO:0071498	cellular response to fluid shear stress	1/63	21/18866	0.067868	0.232741	0.188544	HAS2	1	geneontology_Biological_Process	0.015873	Down
GO:0071496	GO:0071496	cellular response to external stimulus	6/245	326/18866	0.250393	0.498499	0.42072	XPR1/FOLR1/LPL/BNIP3/FOS/KIF26A	6	geneontology_Biological_Process	0.0244898	Up
GO:0071496	GO:0071496	cellular response to external stimulus	5/63	326/18866	0.00463067	0.0799199	0.0647433	VCAM1/AXL/FOSL1/POSTN/PTN	5	geneontology_Biological_Process	0.0793651	Down
GO:0071482	GO:0071482	cellular response to light stimulus	3/63	129/18866	0.00920111	0.120518	0.0976321	PTN/MME/MFAP4	3	geneontology_Biological_Process	0.0476191	Down
GO:0071480	GO:0071480	cellular response to gamma radiation	2/245	30/18866	0.0575886	0.269709	0.227627	CRYAB/TSPYL5	2	geneontology_Biological_Process	0.00816326	Up
GO:0071479	GO:0071479	cellular response to ionizing radiation	2/245	68/18866	0.220956	0.471479	0.397916	CRYAB/TSPYL5	2	geneontology_Biological_Process	0.00816326	Up
GO:0071478	GO:0071478	cellular response to radiation	3/63	188/18866	0.0249889	0.198155	0.160526	PTN/MME/MFAP4	3	geneontology_Biological_Process	0.0476191	Down
GO:0071474	GO:0071474	cellular hyperosmotic response	1/245	15/18866	0.178106	0.44042	0.371702	EFHD1	1	geneontology_Biological_Process	0.00408163	Up
GO:0071472	GO:0071472	cellular response to salt stress	1/245	12/18866	0.145213	0.419718	0.35423	EFHD1	1	geneontology_Biological_Process	0.00408163	Up
GO:0071470	GO:0071470	cellular response to osmotic stress	2/245	42/18866	0.103164	0.393975	0.332505	EFHD1/LRRC8E	2	geneontology_Biological_Process	0.00816326	Up
GO:0071466	GO:0071466	cellular response to xenobiotic stimulus	1/63	123/18866	0.338182	0.440207	0.356613	FMO1	1	geneontology_Biological_Process	0.015873	Down
GO:0071459	GO:0071459	protein localization to chromosome, centromeric region	1/245	22/18866	0.250037	0.498094	0.420378	SPDL1	1	geneontology_Biological_Process	0.00408163	Up
GO:0071451	GO:0071451	cellular response to superoxide	2/245	28/18866	0.0508882	0.250156	0.211125	CD36/BMP7	2	geneontology_Biological_Process	0.00816326	Up
GO:0071451	GO:0071451	cellular response to superoxide	1/63	28/18866	0.0894671	0.241265	0.195449	SOD3	1	geneontology_Biological_Process	0.015873	Down
GO:0071450	GO:0071450	cellular response to oxygen radical	2/245	28/18866	0.0508882	0.250156	0.211125	CD36/BMP7	2	geneontology_Biological_Process	0.00816326	Up
GO:0071450	GO:0071450	cellular response to oxygen radical	1/63	28/18866	0.0894671	0.241265	0.195449	SOD3	1	geneontology_Biological_Process	0.015873	Down
GO:0071437	GO:0071437	invadopodium	1/63	16/19559	0.0503287	0.264226	0.230453	FAP	1	geneontology_Cellular_Component	0.015873	Down
GO:0071404	GO:0071404	cellular response to low-density lipoprotein particle stimulus	2/245	23/18866	0.0355233	0.200076	0.168859	CD36/LPL	2	geneontology_Biological_Process	0.00816326	Up
GO:0071402	GO:0071402	cellular response to lipoprotein particle stimulus	3/245	36/18866	0.0112643	0.105613	0.0891343	SMPD3/CD36/LPL	3	geneontology_Biological_Process	0.0122449	Up
GO:0071398	GO:0071398	cellular response to fatty acid	1/63	57/18866	0.173822	0.308713	0.250089	PTGFR	1	geneontology_Biological_Process	0.015873	Down
GO:0071397	GO:0071397	cellular response to cholesterol	2/245	21/18866	0.029988	0.182216	0.153786	MLC1/GRAMD1B	2	geneontology_Biological_Process	0.00816326	Up
GO:0071392	GO:0071392	cellular response to estradiol stimulus	1/63	38/18866	0.119471	0.266764	0.216106	MYOG	1	geneontology_Biological_Process	0.015873	Down
GO:0071379	GO:0071379	cellular response to prostaglandin stimulus	1/63	22/18866	0.0709842	0.232741	0.188544	PTGFR	1	geneontology_Biological_Process	0.015873	Down
GO:0071356	GO:0071356	cellular response to tumor necrosis factor	6/63	297/18866	0.000463041	0.02426	0.0196531	GBP1/AIM2/HAS2/POSTN/TNFRSF6B/MYOG	6	geneontology_Biological_Process	0.0952381	Down
GO:0071347	GO:0071347	cellular response to interleukin-1	2/63	183/18866	0.124713	0.268851	0.217797	GBP1/HAS2	2	geneontology_Biological_Process	0.031746	Down
GO:0071346	GO:0071346	cellular response to interferon-gamma	2/63	182/18866	0.123605	0.268851	0.217797	GBP1/VCAM1	2	geneontology_Biological_Process	0.031746	Down
GO:0071340	GO:0071340	skeletal muscle acetylcholine-gated channel clustering	1/63	12/18866	0.0393555	0.212459	0.172114	PTN	1	geneontology_Biological_Process	0.015873	Down
GO:0071320	GO:0071320	cellular response to cAMP	2/245	53/18866	0.150867	0.42803	0.361246	SLC8A3/IGFBP5	2	geneontology_Biological_Process	0.00816326	Up
GO:0071305	GO:0071305	cellular response to vitamin D	1/63	23/18866	0.0740901	0.232741	0.188544	PTN	1	geneontology_Biological_Process	0.015873	Down
GO:0071300	GO:0071300	cellular response to retinoic acid	1/63	67/18866	0.201088	0.328869	0.266418	MYOG	1	geneontology_Biological_Process	0.015873	Down
GO:0071295	GO:0071295	cellular response to vitamin	2/63	32/18866	0.00510334	0.0835583	0.0676908	POSTN/PTN	2	geneontology_Biological_Process	0.031746	Down
GO:0071285	GO:0071285	cellular response to lithium ion	1/245	14/18866	0.167284	0.436434	0.368339	ID2	1	geneontology_Biological_Process	0.00408163	Up
GO:0071285	GO:0071285	cellular response to lithium ion	1/63	14/18866	0.0457649	0.212459	0.172114	MYOG	1	geneontology_Biological_Process	0.015873	Down
GO:0071277	GO:0071277	cellular response to calcium ion	5/245	83/18866	0.00452403	0.0601182	0.0507381	MEF2C/CPNE5/SYT15/FOS/SYT12	5	geneontology_Biological_Process	0.0204082	Up
GO:0071248	GO:0071248	cellular response to metal ion	8/245	193/18866	0.00380466	0.0540758	0.0456385	ID2/SMPD3/MEF2C/CPNE5/BNIP3/SYT15/FOS/SYT12	8	geneontology_Biological_Process	0.0326531	Up
GO:0071241	GO:0071241	cellular response to inorganic substance	8/245	221/18866	0.00843361	0.089022	0.0751322	ID2/SMPD3/MEF2C/CPNE5/BNIP3/SYT15/FOS/SYT12	8	geneontology_Biological_Process	0.0326531	Up
GO:0071236	GO:0071236	cellular response to antibiotic	1/245	14/18866	0.167284	0.436434	0.368339	MEF2C	1	geneontology_Biological_Process	0.00408163	Up
GO:0071230	GO:0071230	cellular response to amino acid stimulus	1/63	69/18866	0.206433	0.333155	0.26989	COL3A1	1	geneontology_Biological_Process	0.015873	Down
GO:0071229	GO:0071229	cellular response to acid chemical	1/63	76/18866	0.224868	0.348712	0.282493	COL3A1	1	geneontology_Biological_Process	0.015873	Down
GO:0071223	GO:0071223	cellular response to lipoteichoic acid	1/245	10/18866	0.122559	0.415084	0.35032	CD36	1	geneontology_Biological_Process	0.00408163	Up
GO:0071221	GO:0071221	cellular response to bacterial lipopeptide	1/245	11/18866	0.13396	0.415084	0.35032	CD36	1	geneontology_Biological_Process	0.00408163	Up
GO:0071220	GO:0071220	cellular response to bacterial lipoprotein	1/245	11/18866	0.13396	0.415084	0.35032	CD36	1	geneontology_Biological_Process	0.00408163	Up
GO:0071214	GO:0071214	cellular response to abiotic stimulus	4/63	331/18866	0.0246614	0.196621	0.159284	PTN/MME/MYOG/MFAP4	4	geneontology_Biological_Process	0.0634921	Down
GO:0071158	GO:0071158	positive regulation of cell cycle arrest	2/63	81/18866	0.0300314	0.212459	0.172114	FAP/MYOG	2	geneontology_Biological_Process	0.031746	Down
GO:0071156	GO:0071156	regulation of cell cycle arrest	2/63	106/18866	0.0489296	0.213101	0.172634	FAP/MYOG	2	geneontology_Biological_Process	0.031746	Down
GO:0071107	GO:0071107	response to parathyroid hormone	2/245	12/18866	0.0101738	0.0989826	0.0835387	MEF2C/SOST	2	geneontology_Biological_Process	0.00816326	Up
GO:0070997	GO:0070997	neuron death	10/245	360/18866	0.0196432	0.143015	0.120701	UNC5B/PTPRZ1/MEF2C/DKK1/BTG2/BOK/BNIP3/FOS/ANGPT1/CLU	10	geneontology_Biological_Process	0.0408163	Up
GO:0070997	GO:0070997	neuron death	2/63	360/18866	0.338963	0.440833	0.35712	AXL/FGF8	2	geneontology_Biological_Process	0.031746	Down
GO:0070977	GO:0070977	bone maturation	4/245	23/18866	0.000202352	0.00640472	0.00540541	PHOSPHO1/BMP2/RFLNA/FGFR3	4	geneontology_Biological_Process	0.0163265	Up
GO:0070888	GO:0070888	E-box binding	1/62	50/18352	0.155856	0.325463	0.250913	MYOG	1	geneontology_Molecular_Function	0.016129	Down
GO:0070885	GO:0070885	negative regulation of calcineurin-NFAT signaling cascade	1/245	15/18866	0.178106	0.44042	0.371702	HOMER2	1	geneontology_Biological_Process	0.00408163	Up
GO:0070841	GO:0070841	inclusion body assembly	3/245	24/18866	0.00357905	0.0517695	0.0436921	SNCAIP/HSPA1A/CLU	3	geneontology_Biological_Process	0.0122449	Up
GO:0070839	GO:0070839	divalent metal ion export	2/245	13/18866	0.0119214	0.105613	0.0891343	SLC35G1/SLC8A3	2	geneontology_Biological_Process	0.00816326	Up
GO:0070838	GO:0070838	divalent metal ion transport	9/245	471/18866	0.161118	0.433495	0.365858	CNNM2/SLC35G1/HOMER2/SLC8A3/CACNG4/LPAR3/ATP2A1/PLPP4/RAMP1	9	geneontology_Biological_Process	0.0367347	Up
GO:0070831	GO:0070831	basement membrane assembly	1/63	15/18866	0.0489537	0.213101	0.172634	NTNG1	1	geneontology_Biological_Process	0.015873	Down
GO:0070723	GO:0070723	response to cholesterol	2/245	30/18866	0.0575886	0.269709	0.227627	MLC1/GRAMD1B	2	geneontology_Biological_Process	0.00816326	Up
GO:0070700	GO:0070700	BMP receptor binding	5/242	13/18352	4.51699e-07	0.00012484	0.000115056	BMP2/BMP8A/BMP4/BMP7/BMP8B	5	geneontology_Molecular_Function	0.0206612	Up
GO:0070696	GO:0070696	transmembrane receptor protein serine/threonine kinase binding	6/242	24/18352	5.45154e-07	0.00012484	0.000115056	SMAD6/BMP2/BMP8A/BMP4/BMP7/BMP8B	6	geneontology_Molecular_Function	0.0247934	Up
GO:0070665	GO:0070665	positive regulation of leukocyte proliferation	1/63	150/18866	0.39573	0.47899	0.388031	VCAM1	1	geneontology_Biological_Process	0.015873	Down
GO:0070613	GO:0070613	regulation of protein processing	1/63	67/18866	0.201088	0.328869	0.266418	CCBE1	1	geneontology_Biological_Process	0.015873	Down
GO:0070593	GO:0070593	dendrite self-avoidance	1/245	16/18866	0.188788	0.447858	0.37798	CNTN4	1	geneontology_Biological_Process	0.00408163	Up
GO:0070587	GO:0070587	regulation of cell-cell adhesion involved in gastrulation	1/245	11/18866	0.13396	0.415084	0.35032	KLF4	1	geneontology_Biological_Process	0.00408163	Up
GO:0070586	GO:0070586	cell-cell adhesion involved in gastrulation	1/245	12/18866	0.145213	0.419718	0.35423	KLF4	1	geneontology_Biological_Process	0.00408163	Up
GO:0070572	GO:0070572	positive regulation of neuron projection regeneration	2/63	12/18866	0.000708886	0.0273667	0.0221699	PTN/HGF	2	geneontology_Biological_Process	0.031746	Down
GO:0070571	GO:0070571	negative regulation of neuron projection regeneration	1/245	15/18866	0.178106	0.44042	0.371702	PTPRS	1	geneontology_Biological_Process	0.00408163	Up
GO:0070570	GO:0070570	regulation of neuron projection regeneration	2/245	32/18866	0.0645753	0.289429	0.24427	KLF4/PTPRS	2	geneontology_Biological_Process	0.00816326	Up
GO:0070570	GO:0070570	regulation of neuron projection regeneration	2/63	32/18866	0.00510334	0.0835583	0.0676908	PTN/HGF	2	geneontology_Biological_Process	0.031746	Down
GO:0070555	GO:0070555	response to interleukin-1	2/63	211/18866	0.156641	0.293447	0.237722	GBP1/HAS2	2	geneontology_Biological_Process	0.031746	Down
GO:0070542	GO:0070542	response to fatty acid	3/245	90/18866	0.112223	0.415084	0.35032	CD36/LPL/SCD	3	geneontology_Biological_Process	0.0122449	Up
GO:0070542	GO:0070542	response to fatty acid	1/63	90/18866	0.260482	0.380441	0.308197	PTGFR	1	geneontology_Biological_Process	0.015873	Down
GO:0070527	GO:0070527	platelet aggregation	1/63	62/18866	0.187567	0.317372	0.257104	COMP	1	geneontology_Biological_Process	0.015873	Down
GO:0070509	GO:0070509	calcium ion import	3/245	85/18866	0.0987532	0.380689	0.321291	SLC8A3/ATP2A1/PLPP4	3	geneontology_Biological_Process	0.0122449	Up
GO:0070509	GO:0070509	calcium ion import	1/63	85/18866	0.247952	0.369285	0.299158	CXCL12	1	geneontology_Biological_Process	0.015873	Down
GO:0070508	GO:0070508	cholesterol import	1/245	10/18866	0.122559	0.415084	0.35032	CD36	1	geneontology_Biological_Process	0.00408163	Up
GO:0070486	GO:0070486	leukocyte aggregation	1/245	14/18866	0.167284	0.436434	0.368339	BMP7	1	geneontology_Biological_Process	0.00408163	Up
GO:0070486	GO:0070486	leukocyte aggregation	1/63	14/18866	0.0457649	0.212459	0.172114	HAS2	1	geneontology_Biological_Process	0.015873	Down
GO:0070482	GO:0070482	response to oxygen levels	4/63	396/18866	0.0432478	0.212459	0.172114	CXCL12/POSTN/PTN/SOD3	4	geneontology_Biological_Process	0.0634921	Down
GO:0070431	GO:0070431	nucleotide-binding oligomerization domain containing 2 signaling pathway	1/245	14/18866	0.167284	0.436434	0.368339	HSPA1A	1	geneontology_Biological_Process	0.00408163	Up
GO:0070424	GO:0070424	regulation of nucleotide-binding oligomerization domain containing signaling pathway	1/245	10/18866	0.122559	0.415084	0.35032	HSPA1A	1	geneontology_Biological_Process	0.00408163	Up
GO:0070412	GO:0070412	R-SMAD binding	2/242	23/18352	0.0365257	0.354786	0.32698	SMAD6/FOS	2	geneontology_Molecular_Function	0.00826446	Up
GO:0070411	GO:0070411	I-SMAD binding	2/242	14/18352	0.0141958	0.250064	0.230466	SMAD6/SMAD9	2	geneontology_Molecular_Function	0.00826446	Up
GO:0070391	GO:0070391	response to lipoteichoic acid	1/245	10/18866	0.122559	0.415084	0.35032	CD36	1	geneontology_Biological_Process	0.00408163	Up
GO:0070374	GO:0070374	positive regulation of ERK1 and ERK2 cascade	5/245	215/18866	0.148768	0.427349	0.360671	CD36/BMP2/BMP4/ANGPT1/FGFR3	5	geneontology_Biological_Process	0.0204082	Up
GO:0070373	GO:0070373	negative regulation of ERK1 and ERK2 cascade	3/63	79/18866	0.00234246	0.0565449	0.0458072	GBP1/LMO3/FBLN1	3	geneontology_Biological_Process	0.0476191	Down
GO:0070372	GO:0070372	regulation of ERK1 and ERK2 cascade	6/245	306/18866	0.208412	0.463894	0.391514	KLF4/CD36/BMP2/BMP4/ANGPT1/FGFR3	6	geneontology_Biological_Process	0.0244898	Up
GO:0070372	GO:0070372	regulation of ERK1 and ERK2 cascade	4/63	306/18866	0.0191216	0.1742	0.14112	GBP1/FGF8/LMO3/FBLN1	4	geneontology_Biological_Process	0.0634921	Down
GO:0070371	GO:0070371	ERK1 and ERK2 cascade	6/245	325/18866	0.248237	0.498094	0.420378	KLF4/CD36/BMP2/BMP4/ANGPT1/FGFR3	6	geneontology_Biological_Process	0.0244898	Up
GO:0070371	GO:0070371	ERK1 and ERK2 cascade	4/63	325/18866	0.0232524	0.19102	0.154746	GBP1/FGF8/LMO3/FBLN1	4	geneontology_Biological_Process	0.0634921	Down
GO:0070365	GO:0070365	hepatocyte differentiation	1/245	15/18866	0.178106	0.44042	0.371702	FRZB	1	geneontology_Biological_Process	0.00408163	Up
GO:0070339	GO:0070339	response to bacterial lipopeptide	1/245	11/18866	0.13396	0.415084	0.35032	CD36	1	geneontology_Biological_Process	0.00408163	Up
GO:0070328	GO:0070328	triglyceride homeostasis	1/63	39/18866	0.122417	0.267819	0.216961	C1QTNF3	1	geneontology_Biological_Process	0.015873	Down
GO:0070325	GO:0070325	lipoprotein particle receptor binding	2/242	26/18352	0.0457324	0.374026	0.344712	DKK1/CLU	2	geneontology_Molecular_Function	0.00826446	Up
GO:0070314	GO:0070314	G1 to G0 transition	1/245	10/18866	0.122559	0.415084	0.35032	SMPD3	1	geneontology_Biological_Process	0.00408163	Up
GO:0070307	GO:0070307	lens fiber cell development	1/245	14/18866	0.167284	0.436434	0.368339	ABI2	1	geneontology_Biological_Process	0.00408163	Up
GO:0070301	GO:0070301	cellular response to hydrogen peroxide	6/245	100/18866	0.00194565	0.0327853	0.0276699	SMPD3/KLF4/KLF2/GPR37/BNIP3/KDM6B	6	geneontology_Biological_Process	0.0244898	Up
GO:0070301	GO:0070301	cellular response to hydrogen peroxide	2/63	100/18866	0.0440758	0.212459	0.172114	AXL/HGF	2	geneontology_Biological_Process	0.031746	Down
GO:0070293	GO:0070293	renal absorption	1/63	17/18866	0.0553001	0.218666	0.177142	HAS2	1	geneontology_Biological_Process	0.015873	Down
GO:0070269	GO:0070269	pyroptosis	1/63	12/18866	0.0393555	0.212459	0.172114	AIM2	1	geneontology_Biological_Process	0.015873	Down
GO:0070266	GO:0070266	necroptotic process	2/245	45/18866	0.115724	0.415084	0.35032	BOK/SLC25A4	2	geneontology_Biological_Process	0.00816326	Up
GO:0070265	GO:0070265	necrotic cell death	3/245	64/18866	0.0505498	0.250156	0.211125	BOK/SLC25A4/BNIP3	3	geneontology_Biological_Process	0.0122449	Up
GO:0070252	GO:0070252	actin-mediated cell contraction	1/63	123/18866	0.338182	0.440207	0.356613	TNNT3	1	geneontology_Biological_Process	0.015873	Down
GO:0070243	GO:0070243	regulation of thymocyte apoptotic process	1/245	12/18866	0.145213	0.419718	0.35423	BMP4	1	geneontology_Biological_Process	0.00408163	Up
GO:0070242	GO:0070242	thymocyte apoptotic process	1/245	17/18866	0.199332	0.453455	0.382704	BMP4	1	geneontology_Biological_Process	0.00408163	Up
GO:0070233	GO:0070233	negative regulation of T cell apoptotic process	1/245	19/18866	0.220011	0.471479	0.397916	BMP4	1	geneontology_Biological_Process	0.00408163	Up
GO:0070228	GO:0070228	regulation of lymphocyte apoptotic process	1/63	56/18866	0.171045	0.306753	0.248501	CD3G	1	geneontology_Biological_Process	0.015873	Down
GO:0070227	GO:0070227	lymphocyte apoptotic process	1/63	73/18866	0.21702	0.341596	0.276728	CD3G	1	geneontology_Biological_Process	0.015873	Down
GO:0070170	GO:0070170	regulation of tooth mineralization	1/245	10/18866	0.122559	0.415084	0.35032	DMP1	1	geneontology_Biological_Process	0.00408163	Up
GO:0070169	GO:0070169	positive regulation of biomineral tissue development	7/245	48/18866	2.67423e-06	0.000190045	0.000160393	BMPR1A/MEF2C/BMP2/BMP4/BMP7/TMEM119/FBN2	7	geneontology_Biological_Process	0.0285714	Up
GO:0070169	GO:0070169	positive regulation of biomineral tissue development	1/63	48/18866	0.148501	0.28627	0.231908	PTN	1	geneontology_Biological_Process	0.015873	Down
GO:0070168	GO:0070168	negative regulation of biomineral tissue development	2/245	30/18866	0.0575886	0.269709	0.227627	RFLNA/HEY1	2	geneontology_Biological_Process	0.00816326	Up
GO:0070167	GO:0070167	regulation of biomineral tissue development	13/245	95/18866	2.95232e-10	1.60852e-07	1.35755e-07	BMPR1A/PHOSPHO1/MEF2C/BMP2/RFLNA/SGMS2/BMP4/BMP7/TMEM119/HEY1/DMP1/IFITM5/FBN2	13	geneontology_Biological_Process	0.0530612	Up
GO:0070167	GO:0070167	regulation of biomineral tissue development	2/63	95/18866	0.0401788	0.212459	0.172114	PTN/COMP	2	geneontology_Biological_Process	0.031746	Down
GO:0070166	GO:0070166	enamel mineralization	2/245	17/18866	0.0200904	0.144342	0.12182	WDR72/DMP1	2	geneontology_Biological_Process	0.00816326	Up
GO:0070099	GO:0070099	regulation of chemokine-mediated signaling pathway	1/245	10/18866	0.122559	0.415084	0.35032	ROBO1	1	geneontology_Biological_Process	0.00408163	Up
GO:0070098	GO:0070098	chemokine-mediated signaling pathway	1/63	88/18866	0.255495	0.375562	0.304244	CXCL12	1	geneontology_Biological_Process	0.015873	Down
GO:0070059	GO:0070059	intrinsic apoptotic signaling pathway in response to endoplasmic reticulum stress	3/245	63/18866	0.0486299	0.246085	0.207689	BOK/ATP2A1/HSPA1A	3	geneontology_Biological_Process	0.0122449	Up
GO:0062237	GO:0062237	protein localization to postsynapse	2/245	48/18866	0.128647	0.415084	0.35032	ARHGAP44/CACNG4	2	geneontology_Biological_Process	0.00816326	Up
GO:0062207	GO:0062207	regulation of pattern recognition receptor signaling pathway	3/245	99/18866	0.138082	0.419718	0.35423	CD36/PTPRS/HSPA1A	3	geneontology_Biological_Process	0.0122449	Up
GO:0062197	GO:0062197	cellular response to chemical stress	12/245	360/18866	0.0027282	0.0418708	0.0353378	SMPD3/EFHD1/KLF4/CD36/KLF2/LRRC8E/GPR37/BMP7/BNIP3/KDM6B/HSPA1A/FOS	12	geneontology_Biological_Process	0.0489796	Up
GO:0062197	GO:0062197	cellular response to chemical stress	3/63	360/18866	0.119	0.266764	0.216106	AXL/HGF/SOD3	3	geneontology_Biological_Process	0.0476191	Down
GO:0062149	GO:0062149	detection of stimulus involved in sensory perception of pain	1/63	25/18866	0.0802713	0.237678	0.192544	CXCL12	1	geneontology_Biological_Process	0.015873	Down
GO:0062099	GO:0062099	negative regulation of programmed necrotic cell death	2/245	20/18866	0.0273625	0.172421	0.145519	BOK/SLC25A4	2	geneontology_Biological_Process	0.00816326	Up
GO:0062098	GO:0062098	regulation of programmed necrotic cell death	2/245	27/18866	0.0476516	0.243016	0.205099	BOK/SLC25A4	2	geneontology_Biological_Process	0.00816326	Up
GO:0062023	GO:0062023	collagen-containing extracellular matrix	14/251	427/19559	0.00130415	0.248806	0.240011	KAZALD1/PTPRZ1/COL24A1/ADAMTS10/COL11A2/BMP7/COL13A1/SOST/FBN2/ANGPT1/COCH/CLU/EFEMP1/SNORC	14	geneontology_Cellular_Component	0.0557769	Up
GO:0062023	GO:0062023	collagen-containing extracellular matrix	25/63	427/19559	1.70089e-25	1.78594e-23	1.55766e-23	COL6A3/LOXL1/MXRA5/COL3A1/COL6A2/TGFBI/CXCL12/ANGPTL2/POSTN/COL14A1/COL12A1/EGFL6/ECM2/PTN/AEBP1/SOD3/DCN/OGN/NTNG1/MFAP4/COL8A2/COMP/SMOC2/THBS2/FBLN1	25	geneontology_Cellular_Component	0.396825	Down
GO:0062014	GO:0062014	negative regulation of small molecule metabolic process	2/63	105/18866	0.0481076	0.213101	0.172634	C1QTNF3/MYOG	2	geneontology_Biological_Process	0.031746	Down
GO:0062013	GO:0062013	positive regulation of small molecule metabolic process	1/63	154/18866	0.403826	0.485187	0.393051	HAS2	1	geneontology_Biological_Process	0.015873	Down
GO:0062012	GO:0062012	regulation of small molecule metabolic process	3/63	456/18866	0.195167	0.323676	0.262211	C1QTNF3/HAS2/MYOG	3	geneontology_Biological_Process	0.0476191	Down
GO:0061952	GO:0061952	midbody abscission	1/245	17/18866	0.199332	0.453455	0.382704	CHMP4C	1	geneontology_Biological_Process	0.00408163	Up
GO:0061756	GO:0061756	leukocyte adhesion to vascular endothelial cell	2/245	53/18866	0.150867	0.42803	0.361246	KLF4/PODXL2	2	geneontology_Biological_Process	0.00816326	Up
GO:0061756	GO:0061756	leukocyte adhesion to vascular endothelial cell	2/63	53/18866	0.0135558	0.140044	0.11345	VCAM1/CXCL12	2	geneontology_Biological_Process	0.031746	Down
GO:0061702	GO:0061702	inflammasome complex	1/63	17/19559	0.0533901	0.266951	0.232829	AIM2	1	geneontology_Cellular_Component	0.015873	Down
GO:0061684	GO:0061684	chaperone-mediated autophagy	1/245	16/18866	0.188788	0.447858	0.37798	CLU	1	geneontology_Biological_Process	0.00408163	Up
GO:0061614	GO:0061614	pri-miRNA transcription by RNA polymerase II	7/245	53/18866	5.29792e-06	0.000314889	0.000265758	BMPR1A/KLF4/SMAD6/BMP2/BMP4/ATOH8/FOS	7	geneontology_Biological_Process	0.0285714	Up
GO:0061614	GO:0061614	pri-miRNA transcription by RNA polymerase II	1/63	53/18866	0.162661	0.29828	0.241637	FOSL1	1	geneontology_Biological_Process	0.015873	Down
GO:0061572	GO:0061572	actin filament bundle organization	4/245	161/18866	0.157749	0.431171	0.363896	RFLNA/PLS1/LIMCH1/BAIAP2L2	4	geneontology_Biological_Process	0.0163265	Up
GO:0061517	GO:0061517	macrophage proliferation	1/245	12/18866	0.145213	0.419718	0.35423	CLU	1	geneontology_Biological_Process	0.00408163	Up
GO:0061515	GO:0061515	myeloid cell development	2/245	72/18866	0.240134	0.490147	0.413671	KLF2/TRIM58	2	geneontology_Biological_Process	0.00816326	Up
GO:0061469	GO:0061469	regulation of type B pancreatic cell proliferation	1/245	13/18866	0.15632	0.42803	0.361246	NR4A1	1	geneontology_Biological_Process	0.00408163	Up
GO:0061462	GO:0061462	protein localization to lysosome	2/245	43/18866	0.107307	0.40228	0.339513	CACNG4/CLU	2	geneontology_Biological_Process	0.00816326	Up
GO:0061458	GO:0061458	reproductive system development	11/245	447/18866	0.0323237	0.193174	0.163034	DLX3/SALL1/GLI2/PLCD1/BOK/IRX5/ROBO2/BMP4/BMP7/HEY1/LDOC1	11	geneontology_Biological_Process	0.044898	Up
GO:0061458	GO:0061458	reproductive system development	7/63	447/18866	0.000704641	0.0273667	0.0221699	AXL/FOSL1/PTN/MME/DCN/BASP1/FGF8	7	geneontology_Biological_Process	0.111111	Down
GO:0061448	GO:0061448	connective tissue development	19/245	262/18866	1.62e-09	6.61973e-07	5.58687e-07	ID2/SMPD3/SATB2/BMPR1A/DLX2/MEF2C/GLI2/BMP2/RFLNA/BMP8A/COL11A2/BMP4/BMP7/BMP8B/FRZB/CCN4/FGFR3/EFEMP1/SNORC	19	geneontology_Biological_Process	0.077551	Up
GO:0061448	GO:0061448	connective tissue development	3/63	262/18866	0.0572273	0.222686	0.180398	TGFBI/ACTA2/COMP	3	geneontology_Biological_Process	0.0476191	Down
GO:0061440	GO:0061440	kidney vasculature development	3/245	28/18866	0.00557624	0.0693107	0.0584964	BMP4/BMP7/ANGPT1	3	geneontology_Biological_Process	0.0122449	Up
GO:0061440	GO:0061440	kidney vasculature development	1/63	28/18866	0.0894671	0.241265	0.195449	ACTA2	1	geneontology_Biological_Process	0.015873	Down
GO:0061437	GO:0061437	renal system vasculature development	3/245	28/18866	0.00557624	0.0693107	0.0584964	BMP4/BMP7/ANGPT1	3	geneontology_Biological_Process	0.0122449	Up
GO:0061437	GO:0061437	renal system vasculature development	1/63	28/18866	0.0894671	0.241265	0.195449	ACTA2	1	geneontology_Biological_Process	0.015873	Down
GO:0061430	GO:0061430	bone trabecula morphogenesis	1/245	13/18866	0.15632	0.42803	0.361246	FBN2	1	geneontology_Biological_Process	0.00408163	Up
GO:0061387	GO:0061387	regulation of extent of cell growth	4/245	111/18866	0.0567674	0.269709	0.227627	ZFYVE27/PTPRS/PLXNA3/LPAR3	4	geneontology_Biological_Process	0.0163265	Up
GO:0061387	GO:0061387	regulation of extent of cell growth	1/63	111/18866	0.310905	0.422312	0.342116	CXCL12	1	geneontology_Biological_Process	0.015873	Down
GO:0061384	GO:0061384	heart trabecula morphogenesis	3/245	34/18866	0.00962123	0.0967748	0.0816753	BMPR1A/BMP7/HEY1	3	geneontology_Biological_Process	0.0122449	Up
GO:0061383	GO:0061383	trabecula morphogenesis	4/245	49/18866	0.00371937	0.0530944	0.0448102	BMPR1A/BMP7/HEY1/FBN2	4	geneontology_Biological_Process	0.0163265	Up
GO:0061377	GO:0061377	mammary gland lobule development	1/245	19/18866	0.220011	0.471479	0.397916	ID2	1	geneontology_Biological_Process	0.00408163	Up
GO:0061371	GO:0061371	determination of heart left/right asymmetry	3/245	69/18866	0.0606893	0.279501	0.235891	MEF2C/TBX2/FOLR1	3	geneontology_Biological_Process	0.0122449	Up
GO:0061371	GO:0061371	determination of heart left/right asymmetry	1/63	69/18866	0.206433	0.333155	0.26989	FGF8	1	geneontology_Biological_Process	0.015873	Down
GO:0061351	GO:0061351	neural precursor cell proliferation	4/245	154/18866	0.14092	0.419718	0.35423	ID2/PTPRZ1/GLI2/BTG2	4	geneontology_Biological_Process	0.0163265	Up
GO:0061351	GO:0061351	neural precursor cell proliferation	2/63	154/18866	0.0936877	0.247639	0.200613	PTN/FGF8	2	geneontology_Biological_Process	0.031746	Down
GO:0061337	GO:0061337	cardiac conduction	5/245	148/18866	0.0440849	0.232722	0.196411	FXYD6/SLC8A3/CXADR/CACNG4/ATP2A1	5	geneontology_Biological_Process	0.0204082	Up
GO:0061333	GO:0061333	renal tubule morphogenesis	4/245	77/18866	0.0179434	0.134226	0.113283	SALL1/MEF2C/BMP2/BMP4	4	geneontology_Biological_Process	0.0163265	Up
GO:0061333	GO:0061333	renal tubule morphogenesis	1/63	77/18866	0.227467	0.350519	0.283957	FGF8	1	geneontology_Biological_Process	0.015873	Down
GO:0061326	GO:0061326	renal tubule development	4/245	95/18866	0.0353136	0.200076	0.168859	SALL1/MEF2C/BMP2/BMP4	4	geneontology_Biological_Process	0.0163265	Up
GO:0061326	GO:0061326	renal tubule development	1/63	95/18866	0.272807	0.389687	0.315686	FGF8	1	geneontology_Biological_Process	0.015873	Down
GO:0061323	GO:0061323	cell proliferation involved in heart morphogenesis	1/245	18/18866	0.209739	0.463894	0.391514	BMP4	1	geneontology_Biological_Process	0.00408163	Up
GO:0061318	GO:0061318	renal filtration cell differentiation	1/245	19/18866	0.220011	0.471479	0.397916	BMP4	1	geneontology_Biological_Process	0.00408163	Up
GO:0061318	GO:0061318	renal filtration cell differentiation	1/63	19/18866	0.0616047	0.227071	0.183951	BASP1	1	geneontology_Biological_Process	0.015873	Down
GO:0061314	GO:0061314	Notch signaling involved in heart development	1/245	11/18866	0.13396	0.415084	0.35032	HEY1	1	geneontology_Biological_Process	0.00408163	Up
GO:0061311	GO:0061311	cell surface receptor signaling pathway involved in heart development	5/245	33/18866	6.25209e-05	0.00244915	0.00206702	BMPR1A/BMP2/DKK1/BMP4/HEY1	5	geneontology_Biological_Process	0.0204082	Up
GO:0061308	GO:0061308	cardiac neural crest cell development involved in heart development	3/245	11/18866	0.000330488	0.00902639	0.00761802	FOLR1/BMP4/BMP7	3	geneontology_Biological_Process	0.0122449	Up
GO:0061307	GO:0061307	cardiac neural crest cell differentiation involved in heart development	3/245	11/18866	0.000330488	0.00902639	0.00761802	FOLR1/BMP4/BMP7	3	geneontology_Biological_Process	0.0122449	Up
GO:0061217	GO:0061217	regulation of mesonephros development	1/63	25/18866	0.0802713	0.237678	0.192544	BASP1	1	geneontology_Biological_Process	0.015873	Down
GO:0061213	GO:0061213	positive regulation of mesonephros development	1/63	21/18866	0.067868	0.232741	0.188544	BASP1	1	geneontology_Biological_Process	0.015873	Down
GO:0061180	GO:0061180	mammary gland epithelium development	3/245	71/18866	0.0649912	0.290638	0.24529	ID2/ROBO1/GLI2	3	geneontology_Biological_Process	0.0122449	Up
GO:0061154	GO:0061154	endothelial tube morphogenesis	1/245	19/18866	0.220011	0.471479	0.397916	BMP4	1	geneontology_Biological_Process	0.00408163	Up
GO:0061138	GO:0061138	morphogenesis of a branching epithelium	5/245	187/18866	0.097147	0.376487	0.317745	SALL1/GLI2/BMP2/BMP4/BMP7	5	geneontology_Biological_Process	0.0204082	Up
GO:0061138	GO:0061138	morphogenesis of a branching epithelium	2/63	187/18866	0.12917	0.273319	0.221416	HGF/FGF8	2	geneontology_Biological_Process	0.031746	Down
GO:0061134	GO:0061134	peptidase regulator activity	2/62	229/18352	0.181108	0.357469	0.275587	COL6A3/FBLN1	2	geneontology_Molecular_Function	0.0322581	Down
GO:0061081	GO:0061081	positive regulation of myeloid leukocyte cytokine production involved in immune response	1/245	19/18866	0.220011	0.471479	0.397916	CD36	1	geneontology_Biological_Process	0.00408163	Up
GO:0061077	GO:0061077	chaperone-mediated protein folding	2/245	60/18866	0.183086	0.44698	0.377239	HSPA1A/CLU	2	geneontology_Biological_Process	0.00816326	Up
GO:0061053	GO:0061053	somite development	3/245	89/18866	0.109475	0.40853	0.344788	BMPR1A/DKK1/FRZB	3	geneontology_Biological_Process	0.0122449	Up
GO:0061045	GO:0061045	negative regulation of wound healing	1/63	78/18866	0.230057	0.352568	0.285616	FAP	1	geneontology_Biological_Process	0.015873	Down
GO:0061043	GO:0061043	regulation of vascular wound healing	1/63	13/18866	0.0425655	0.212459	0.172114	SMOC2	1	geneontology_Biological_Process	0.015873	Down
GO:0061042	GO:0061042	vascular wound healing	1/63	21/18866	0.067868	0.232741	0.188544	SMOC2	1	geneontology_Biological_Process	0.015873	Down
GO:0061041	GO:0061041	regulation of wound healing	2/63	151/18866	0.090625	0.243533	0.197287	FAP/SMOC2	2	geneontology_Biological_Process	0.031746	Down
GO:0061037	GO:0061037	negative regulation of cartilage development	6/245	31/18866	2.53049e-06	0.000189478	0.000159914	GLI2/RFLNA/BMP4/FRZB/CCN4/EFEMP1	6	geneontology_Biological_Process	0.0244898	Up
GO:0061036	GO:0061036	positive regulation of cartilage development	2/245	32/18866	0.0645753	0.289429	0.24427	BMP2/BMP4	2	geneontology_Biological_Process	0.00816326	Up
GO:0061035	GO:0061035	regulation of cartilage development	8/245	72/18866	4.21873e-06	0.000260208	0.000219608	SMPD3/GLI2/BMP2/RFLNA/BMP4/FRZB/CCN4/EFEMP1	8	geneontology_Biological_Process	0.0326531	Up
GO:0061008	GO:0061008	hepaticobiliary system development	2/63	144/18866	0.0836004	0.237678	0.192544	PTN/HGF	2	geneontology_Biological_Process	0.031746	Down
GO:0061005	GO:0061005	cell differentiation involved in kidney development	4/245	57/18866	0.00639757	0.0766068	0.0646541	SALL1/MEF2C/PRKX/BMP4	4	geneontology_Biological_Process	0.0163265	Up
GO:0061005	GO:0061005	cell differentiation involved in kidney development	2/63	57/18866	0.015567	0.154303	0.125001	ACTA2/BASP1	2	geneontology_Biological_Process	0.031746	Down
GO:0061001	GO:0061001	regulation of dendritic spine morphogenesis	3/245	48/18866	0.024367	0.165604	0.139766	ABI2/ARHGAP44/NGEF	3	geneontology_Biological_Process	0.0122449	Up
GO:0061000	GO:0061000	negative regulation of dendritic spine development	3/245	13/18866	0.000561931	0.013028	0.0109953	PTPRS/SRGAP2C/NGEF	3	geneontology_Biological_Process	0.0122449	Up
GO:0060998	GO:0060998	regulation of dendritic spine development	6/245	78/18866	0.000530918	0.0125766	0.0106143	ABI2/MEF2C/PTPRS/ARHGAP44/SRGAP2C/NGEF	6	geneontology_Biological_Process	0.0244898	Up
GO:0060997	GO:0060997	dendritic spine morphogenesis	3/245	62/18866	0.0467467	0.241082	0.203466	ABI2/ARHGAP44/NGEF	3	geneontology_Biological_Process	0.0122449	Up
GO:0060996	GO:0060996	dendritic spine development	6/245	102/18866	0.00215126	0.0356979	0.030128	ABI2/MEF2C/PTPRS/ARHGAP44/SRGAP2C/NGEF	6	geneontology_Biological_Process	0.0244898	Up
GO:0060993	GO:0060993	kidney morphogenesis	5/245	94/18866	0.0076283	0.0843482	0.0711876	SALL1/BMP2/PRKX/BMP4/BMP7	5	geneontology_Biological_Process	0.0204082	Up
GO:0060993	GO:0060993	kidney morphogenesis	2/63	94/18866	0.039416	0.212459	0.172114	BASP1/FGF8	2	geneontology_Biological_Process	0.031746	Down
GO:0060986	GO:0060986	endocrine hormone secretion	3/245	47/18866	0.0230597	0.159034	0.13422	RAB11FIP1/C1QTNF1/GAL	3	geneontology_Biological_Process	0.0122449	Up
GO:0060986	GO:0060986	endocrine hormone secretion	1/63	47/18866	0.145641	0.282613	0.228946	C1QTNF3	1	geneontology_Biological_Process	0.015873	Down
GO:0060976	GO:0060976	coronary vasculature development	2/245	51/18866	0.141886	0.419718	0.35423	SMAD6/BMP4	2	geneontology_Biological_Process	0.00816326	Up
GO:0060973	GO:0060973	cell migration involved in heart development	3/245	19/18866	0.00179739	0.0311804	0.0263154	FOLR1/BMP4/BMP7	3	geneontology_Biological_Process	0.0122449	Up
GO:0060923	GO:0060923	cardiac muscle cell fate commitment	1/245	10/18866	0.122559	0.415084	0.35032	DKK1	1	geneontology_Biological_Process	0.00408163	Up
GO:0060914	GO:0060914	heart formation	8/245	31/18866	4.39843e-09	1.11808e-06	9.43629e-07	BMPR1A/MEF2C/ROBO1/BMP2/DKK1/FOLR1/ROBO2/BMP4	8	geneontology_Biological_Process	0.0326531	Up
GO:0060911	GO:0060911	cardiac cell fate commitment	1/245	14/18866	0.167284	0.436434	0.368339	DKK1	1	geneontology_Biological_Process	0.00408163	Up
GO:0060850	GO:0060850	regulation of transcription involved in cell fate commitment	1/245	16/18866	0.188788	0.447858	0.37798	DLX2	1	geneontology_Biological_Process	0.00408163	Up
GO:0060841	GO:0060841	venous blood vessel development	1/63	15/18866	0.0489537	0.213101	0.172634	CCBE1	1	geneontology_Biological_Process	0.015873	Down
GO:0060840	GO:0060840	artery development	8/245	102/18866	5.53355e-05	0.00226114	0.00190835	BMPR1A/SMAD6/ROBO1/TBX2/FOLR1/ROBO2/BMP4/HEY1	8	geneontology_Biological_Process	0.0326531	Up
GO:0060840	GO:0060840	artery development	4/63	102/18866	0.000375548	0.0240513	0.0194841	LOXL1/COL3A1/COMP/FGF8	4	geneontology_Biological_Process	0.0634921	Down
GO:0060837	GO:0060837	blood vessel endothelial cell differentiation	1/245	11/18866	0.13396	0.415084	0.35032	HEY1	1	geneontology_Biological_Process	0.00408163	Up
GO:0060831	GO:0060831	smoothened signaling pathway involved in dorsal/ventral neural tube patterning	1/245	14/18866	0.167284	0.436434	0.368339	GLI2	1	geneontology_Biological_Process	0.00408163	Up
GO:0060828	GO:0060828	regulation of canonical Wnt signaling pathway	10/245	295/18866	0.00536417	0.0684979	0.0578104	BAMBI/TCF7L2/LGR6/BMP2/DKK1/FOLR1/SOST/FRZB/NOTUM/IGFBP2	10	geneontology_Biological_Process	0.0408163	Up
GO:0060795	GO:0060795	cell fate commitment involved in formation of primary germ layer	4/245	34/18866	0.000947548	0.0194814	0.0164417	BMPR1A/KLF4/DKK1/BMP4	4	geneontology_Biological_Process	0.0163265	Up
GO:0060788	GO:0060788	ectodermal placode formation	1/245	12/18866	0.145213	0.419718	0.35423	TBX2	1	geneontology_Biological_Process	0.00408163	Up
GO:0060761	GO:0060761	negative regulation of response to cytokine stimulus	3/245	87/18866	0.104059	0.395085	0.333441	KLF4/ROBO1/CCDC3	3	geneontology_Biological_Process	0.0122449	Up
GO:0060760	GO:0060760	positive regulation of response to cytokine stimulus	1/63	57/18866	0.173822	0.308713	0.250089	AXL	1	geneontology_Biological_Process	0.015873	Down
GO:0060759	GO:0060759	regulation of response to cytokine stimulus	6/245	196/18866	0.043114	0.231428	0.195319	KLF4/ROBO1/LIFR/CCDC3/HSPA1A/ANGPT1	6	geneontology_Biological_Process	0.0244898	Up
GO:0060749	GO:0060749	mammary gland alveolus development	1/245	19/18866	0.220011	0.471479	0.397916	ID2	1	geneontology_Biological_Process	0.00408163	Up
GO:0060740	GO:0060740	prostate gland epithelium morphogenesis	3/245	26/18866	0.00451071	0.0601182	0.0507381	GLI2/BMP4/BMP7	3	geneontology_Biological_Process	0.0122449	Up
GO:0060716	GO:0060716	labyrinthine layer blood vessel development	2/245	21/18866	0.029988	0.182216	0.153786	PLCD1/HEY1	2	geneontology_Biological_Process	0.00816326	Up
GO:0060713	GO:0060713	labyrinthine layer morphogenesis	1/245	21/18866	0.240159	0.490147	0.413671	BMP7	1	geneontology_Biological_Process	0.00408163	Up
GO:0060711	GO:0060711	labyrinthine layer development	3/245	49/18866	0.0257136	0.16936	0.142935	PLCD1/BMP7/HEY1	3	geneontology_Biological_Process	0.0122449	Up
GO:0060688	GO:0060688	regulation of morphogenesis of a branching structure	2/245	56/18866	0.164539	0.436434	0.368339	BMP4/BMP7	2	geneontology_Biological_Process	0.00816326	Up
GO:0060688	GO:0060688	regulation of morphogenesis of a branching structure	1/63	56/18866	0.171045	0.306753	0.248501	HGF	1	geneontology_Biological_Process	0.015873	Down
GO:0060675	GO:0060675	ureteric bud morphogenesis	3/245	65/18866	0.0525061	0.255801	0.215889	SALL1/BMP2/BMP4	3	geneontology_Biological_Process	0.0122449	Up
GO:0060675	GO:0060675	ureteric bud morphogenesis	1/63	65/18866	0.195706	0.323676	0.262211	FGF8	1	geneontology_Biological_Process	0.015873	Down
GO:0060674	GO:0060674	placenta blood vessel development	2/245	35/18866	0.075551	0.317859	0.268264	PLCD1/HEY1	2	geneontology_Biological_Process	0.00816326	Up
GO:0060674	GO:0060674	placenta blood vessel development	1/63	35/18866	0.110573	0.260371	0.210927	FOSL1	1	geneontology_Biological_Process	0.015873	Down
GO:0060644	GO:0060644	mammary gland epithelial cell differentiation	1/245	17/18866	0.199332	0.453455	0.382704	ID2	1	geneontology_Biological_Process	0.00408163	Up
GO:0060602	GO:0060602	branch elongation of an epithelium	1/245	19/18866	0.220011	0.471479	0.397916	BMP4	1	geneontology_Biological_Process	0.00408163	Up
GO:0060601	GO:0060601	lateral sprouting from an epithelium	3/245	13/18866	0.000561931	0.013028	0.0109953	GLI2/BMP4/BMP7	3	geneontology_Biological_Process	0.0122449	Up
GO:0060581	GO:0060581	cell fate commitment involved in pattern specification	1/245	15/18866	0.178106	0.44042	0.371702	GLI2	1	geneontology_Biological_Process	0.00408163	Up
GO:0060579	GO:0060579	ventral spinal cord interneuron fate commitment	1/245	15/18866	0.178106	0.44042	0.371702	GLI2	1	geneontology_Biological_Process	0.00408163	Up
GO:0060573	GO:0060573	cell fate specification involved in pattern specification	1/245	11/18866	0.13396	0.415084	0.35032	GLI2	1	geneontology_Biological_Process	0.00408163	Up
GO:0060572	GO:0060572	morphogenesis of an epithelial bud	3/245	16/18866	0.00106904	0.0208448	0.0175924	GLI2/BMP4/BMP7	3	geneontology_Biological_Process	0.0122449	Up
GO:0060571	GO:0060571	morphogenesis of an epithelial fold	3/245	25/18866	0.00402848	0.0562782	0.0474973	GLI2/BMP4/BMP7	3	geneontology_Biological_Process	0.0122449	Up
GO:0060563	GO:0060563	neuroepithelial cell differentiation	3/245	56/18866	0.0362333	0.20282	0.171174	DLX3/BMP2/MYO6	3	geneontology_Biological_Process	0.0122449	Up
GO:0060563	GO:0060563	neuroepithelial cell differentiation	1/63	56/18866	0.171045	0.306753	0.248501	FGF8	1	geneontology_Biological_Process	0.015873	Down
GO:0060562	GO:0060562	epithelial tube morphogenesis	9/245	331/18866	0.0294368	0.182216	0.153786	SALL1/MEF2C/GLI2/BMP2/TBX2/FOLR1/PRKX/BMP4/BMP7	9	geneontology_Biological_Process	0.0367347	Up
GO:0060561	GO:0060561	apoptotic process involved in morphogenesis	2/245	26/18866	0.0444942	0.232722	0.196411	BMP7/CRYAB	2	geneontology_Biological_Process	0.00816326	Up
GO:0060560	GO:0060560	developmental growth involved in morphogenesis	10/245	236/18866	0.00107125	0.0208448	0.0175924	ZFYVE27/SALL1/CYFIP2/PTPRS/PLXNA3/TBX2/LPAR3/BMP4/CPNE5/NDN	10	geneontology_Biological_Process	0.0408163	Up
GO:0060560	GO:0060560	developmental growth involved in morphogenesis	2/63	236/18866	0.18631	0.317372	0.257104	CXCL12/POSTN	2	geneontology_Biological_Process	0.031746	Down
GO:0060547	GO:0060547	negative regulation of necrotic cell death	2/245	23/18866	0.0355233	0.200076	0.168859	BOK/SLC25A4	2	geneontology_Biological_Process	0.00816326	Up
GO:0060546	GO:0060546	negative regulation of necroptotic process	2/245	20/18866	0.0273625	0.172421	0.145519	BOK/SLC25A4	2	geneontology_Biological_Process	0.00816326	Up
GO:0060544	GO:0060544	regulation of necroptotic process	2/245	27/18866	0.0476516	0.243016	0.205099	BOK/SLC25A4	2	geneontology_Biological_Process	0.00816326	Up
GO:0060541	GO:0060541	respiratory system development	7/245	204/18866	0.0174532	0.132994	0.112243	SMPD3/BMPR1A/KLF2/GLI2/BMP4/DHCR7/IGFBP5	7	geneontology_Biological_Process	0.0285714	Up
GO:0060541	GO:0060541	respiratory system development	7/63	204/18866	5.16667e-06	0.000947439	0.000767523	MSC/CRISPLD2/PTN/MME/BASP1/FGF8/CCBE1	7	geneontology_Biological_Process	0.111111	Down
GO:0060538	GO:0060538	skeletal muscle organ development	5/245	168/18866	0.0683991	0.30175	0.254669	AKIRIN1/MYORG/MEF2C/BTG2/FOS	5	geneontology_Biological_Process	0.0204082	Up
GO:0060538	GO:0060538	skeletal muscle organ development	4/63	168/18866	0.00240173	0.0565449	0.0458072	MSC/MYOG/DCN/BASP1	4	geneontology_Biological_Process	0.0634921	Down
GO:0060537	GO:0060537	muscle tissue development	15/245	409/18866	0.000312528	0.00888395	0.00749781	ID2/BMPR1A/AKIRIN1/MYORG/MEF2C/BMP2/DKK1/BTG2/CXADR/TBX2/BMP4/BMP7/KDM6B/FOS/IGFBP5	15	geneontology_Biological_Process	0.0612245	Up
GO:0060537	GO:0060537	muscle tissue development	5/63	409/18866	0.0117404	0.131474	0.106508	MSC/COL3A1/MYOG/DCN/FGF8	5	geneontology_Biological_Process	0.0793651	Down
GO:0060536	GO:0060536	cartilage morphogenesis	1/245	12/18866	0.145213	0.419718	0.35423	MEF2C	1	geneontology_Biological_Process	0.00408163	Up
GO:0060513	GO:0060513	prostatic bud formation	3/245	10/18866	0.00024268	0.00727817	0.00614258	GLI2/BMP4/BMP7	3	geneontology_Biological_Process	0.0122449	Up
GO:0060512	GO:0060512	prostate gland morphogenesis	3/245	28/18866	0.00557624	0.0693107	0.0584964	GLI2/BMP4/BMP7	3	geneontology_Biological_Process	0.0122449	Up
GO:0060502	GO:0060502	epithelial cell proliferation involved in lung morphogenesis	1/245	10/18866	0.122559	0.415084	0.35032	BMP4	1	geneontology_Biological_Process	0.00408163	Up
GO:0060487	GO:0060487	lung epithelial cell differentiation	1/245	22/18866	0.250037	0.498094	0.420378	KLF2	1	geneontology_Biological_Process	0.00408163	Up
GO:0060485	GO:0060485	mesenchyme development	13/245	290/18866	0.000113757	0.0039561	0.00333884	BMPR1A/BAMBI/MEF2C/TCF7L2/ROBO1/BMP2/TBX2/FOLR1/ROBO2/BMP4/BMP7/HEY1/FRZB	13	geneontology_Biological_Process	0.0530612	Up
GO:0060485	GO:0060485	mesenchyme development	5/63	290/18866	0.00281548	0.0596908	0.0483557	HAS2/HGF/ACTA2/BASP1/FGF8	5	geneontology_Biological_Process	0.0793651	Down
GO:0060452	GO:0060452	positive regulation of cardiac muscle contraction	1/245	14/18866	0.167284	0.436434	0.368339	ATP2A1	1	geneontology_Biological_Process	0.00408163	Up
GO:0060445	GO:0060445	branching involved in salivary gland morphogenesis	2/63	23/18866	0.00265387	0.0572533	0.0463811	HGF/FGF8	2	geneontology_Biological_Process	0.031746	Down
GO:0060443	GO:0060443	mammary gland morphogenesis	4/245	45/18866	0.0027233	0.0418708	0.0353378	GLI2/TBX2/BMP4/IGFBP5	4	geneontology_Biological_Process	0.0163265	Up
GO:0060442	GO:0060442	branching involved in prostate gland morphogenesis	2/245	12/18866	0.0101738	0.0989826	0.0835387	BMP4/BMP7	2	geneontology_Biological_Process	0.00816326	Up
GO:0060439	GO:0060439	trachea morphogenesis	1/245	11/18866	0.13396	0.415084	0.35032	BMP4	1	geneontology_Biological_Process	0.00408163	Up
GO:0060438	GO:0060438	trachea development	1/245	19/18866	0.220011	0.471479	0.397916	BMP4	1	geneontology_Biological_Process	0.00408163	Up
GO:0060433	GO:0060433	bronchus development	1/245	11/18866	0.13396	0.415084	0.35032	BMP4	1	geneontology_Biological_Process	0.00408163	Up
GO:0060428	GO:0060428	lung epithelium development	2/245	37/18866	0.083172	0.339641	0.286647	KLF2/BMP4	2	geneontology_Biological_Process	0.00816326	Up
GO:0060425	GO:0060425	lung morphogenesis	1/63	52/18866	0.159848	0.294594	0.238651	FGF8	1	geneontology_Biological_Process	0.015873	Down
GO:0060421	GO:0060421	positive regulation of heart growth	3/245	52/18866	0.0299885	0.182216	0.153786	BMPR1A/MEF2C/TBX2	3	geneontology_Biological_Process	0.0122449	Up
GO:0060421	GO:0060421	positive regulation of heart growth	1/63	52/18866	0.159848	0.294594	0.238651	BASP1	1	geneontology_Biological_Process	0.015873	Down
GO:0060420	GO:0060420	regulation of heart growth	4/245	87/18866	0.0267232	0.172421	0.145519	BMPR1A/MEF2C/CXADR/TBX2	4	geneontology_Biological_Process	0.0163265	Up
GO:0060420	GO:0060420	regulation of heart growth	1/63	87/18866	0.252989	0.373	0.302168	BASP1	1	geneontology_Biological_Process	0.015873	Down
GO:0060419	GO:0060419	heart growth	4/245	115/18866	0.0630158	0.286627	0.241905	BMPR1A/MEF2C/CXADR/TBX2	4	geneontology_Biological_Process	0.0163265	Up
GO:0060419	GO:0060419	heart growth	1/63	115/18866	0.320118	0.429655	0.348065	BASP1	1	geneontology_Biological_Process	0.015873	Down
GO:0060415	GO:0060415	muscle tissue morphogenesis	1/63	76/18866	0.224868	0.348712	0.282493	COL3A1	1	geneontology_Biological_Process	0.015873	Down
GO:0060412	GO:0060412	ventricular septum morphogenesis	5/245	45/18866	0.000283531	0.00820232	0.00692253	ID2/ROBO1/ROBO2/BMP4/HEY1	5	geneontology_Biological_Process	0.0204082	Up
GO:0060411	GO:0060411	cardiac septum morphogenesis	9/245	77/18866	6.78605e-07	8.53216e-05	7.20091e-05	ID2/BMPR1A/SMAD6/ROBO1/TBX2/ROBO2/BMP4/BMP7/HEY1	9	geneontology_Biological_Process	0.0367347	Up
GO:0060411	GO:0060411	cardiac septum morphogenesis	1/63	77/18866	0.227467	0.350519	0.283957	FGF8	1	geneontology_Biological_Process	0.015873	Down
GO:0060395	GO:0060395	SMAD protein signal transduction	11/245	78/18866	5.11758e-09	1.19495e-06	1.00851e-06	BMPR1A/SMAD6/BMP2/SMAD9/SH2B1/BMP8A/BMP4/BMP7/BMP8B/ATOH8/FOS	11	geneontology_Biological_Process	0.044898	Up
GO:0060394	GO:0060394	negative regulation of pathway-restricted SMAD protein phosphorylation	2/245	12/18866	0.0101738	0.0989826	0.0835387	SMAD6/DKK1	2	geneontology_Biological_Process	0.00816326	Up
GO:0060393	GO:0060393	regulation of pathway-restricted SMAD protein phosphorylation	8/245	62/18866	1.33253e-06	0.000124458	0.000105039	BMPR1A/SMAD6/BMP2/DKK1/BMP8A/BMP4/BMP7/BMP8B	8	geneontology_Biological_Process	0.0326531	Up
GO:0060391	GO:0060391	positive regulation of SMAD protein signal transduction	3/245	15/18866	0.00087697	0.0186157	0.0157111	BMPR1A/SH2B1/BMP4	3	geneontology_Biological_Process	0.0122449	Up
GO:0060390	GO:0060390	regulation of SMAD protein signal transduction	3/245	26/18866	0.00451071	0.0601182	0.0507381	BMPR1A/SH2B1/BMP4	3	geneontology_Biological_Process	0.0122449	Up
GO:0060389	GO:0060389	pathway-restricted SMAD protein phosphorylation	8/245	65/18866	1.92367e-06	0.000163476	0.00013797	BMPR1A/SMAD6/BMP2/DKK1/BMP8A/BMP4/BMP7/BMP8B	8	geneontology_Biological_Process	0.0326531	Up
GO:0060379	GO:0060379	cardiac muscle cell myoblast differentiation	1/245	11/18866	0.13396	0.415084	0.35032	TBX2	1	geneontology_Biological_Process	0.00408163	Up
GO:0060351	GO:0060351	cartilage development involved in endochondral bone morphogenesis	1/63	29/18866	0.0925122	0.245818	0.199138	COMP	1	geneontology_Biological_Process	0.015873	Down
GO:0060350	GO:0060350	endochondral bone morphogenesis	8/245	55/18866	5.18908e-07	6.78525e-05	5.72656e-05	SMPD3/PHOSPHO1/MEF2C/BMP4/COL13A1/ALPL/TMEM119/FGFR3	8	geneontology_Biological_Process	0.0326531	Up
GO:0060350	GO:0060350	endochondral bone morphogenesis	1/63	55/18866	0.16826	0.304614	0.246769	COMP	1	geneontology_Biological_Process	0.015873	Down
GO:0060349	GO:0060349	bone morphogenesis	9/245	94/18866	3.69474e-06	0.000246492	0.000208032	SMPD3/PHOSPHO1/MEF2C/BMP4/COL13A1/ALPL/TMEM119/IFITM5/FGFR3	9	geneontology_Biological_Process	0.0367347	Up
GO:0060349	GO:0060349	bone morphogenesis	3/63	94/18866	0.00383228	0.0702744	0.0569295	HAS2/SFRP4/COMP	3	geneontology_Biological_Process	0.0476191	Down
GO:0060348	GO:0060348	bone development	13/245	204/18866	2.79226e-06	0.00019421	0.000163908	SMPD3/PHOSPHO1/MEF2C/BMP2/RFLNA/SPNS2/BMP4/COL13A1/ALPL/TMEM119/IFITM5/CCN4/FGFR3	13	geneontology_Biological_Process	0.0530612	Up
GO:0060348	GO:0060348	bone development	4/63	204/18866	0.00480716	0.0820012	0.0664294	HAS2/SFRP4/COMP/FGF8	4	geneontology_Biological_Process	0.0634921	Down
GO:0060347	GO:0060347	heart trabecula formation	1/245	15/18866	0.178106	0.44042	0.371702	HEY1	1	geneontology_Biological_Process	0.00408163	Up
GO:0060346	GO:0060346	bone trabecula formation	1/245	10/18866	0.122559	0.415084	0.35032	FBN2	1	geneontology_Biological_Process	0.00408163	Up
GO:0060343	GO:0060343	trabecula formation	2/245	26/18866	0.0444942	0.232722	0.196411	HEY1/FBN2	2	geneontology_Biological_Process	0.00816326	Up
GO:0060333	GO:0060333	interferon-gamma-mediated signaling pathway	2/63	91/18866	0.0371619	0.212459	0.172114	GBP1/VCAM1	2	geneontology_Biological_Process	0.031746	Down
GO:0060326	GO:0060326	cell chemotaxis	4/63	311/18866	0.0201603	0.178164	0.144331	CXCL12/PTN/HGF/SMOC2	4	geneontology_Biological_Process	0.0634921	Down
GO:0060325	GO:0060325	face morphogenesis	1/63	31/18866	0.0985723	0.249751	0.202324	CRISPLD2	1	geneontology_Biological_Process	0.015873	Down
GO:0060324	GO:0060324	face development	1/63	48/18866	0.148501	0.28627	0.231908	CRISPLD2	1	geneontology_Biological_Process	0.015873	Down
GO:0060323	GO:0060323	head morphogenesis	1/63	36/18866	0.113549	0.261954	0.21221	CRISPLD2	1	geneontology_Biological_Process	0.015873	Down
GO:0060317	GO:0060317	cardiac epithelial to mesenchymal transition	2/245	32/18866	0.0645753	0.289429	0.24427	BMP2/HEY1	2	geneontology_Biological_Process	0.00816326	Up
GO:0060317	GO:0060317	cardiac epithelial to mesenchymal transition	2/63	32/18866	0.00510334	0.0835583	0.0676908	HAS2/FGF8	2	geneontology_Biological_Process	0.031746	Down
GO:0060291	GO:0060291	long-term synaptic potentiation	3/245	87/18866	0.104059	0.395085	0.333441	SLC8A3/IGSF11/SYT12	3	geneontology_Biological_Process	0.0122449	Up
GO:0060291	GO:0060291	long-term synaptic potentiation	2/63	87/18866	0.0342376	0.212459	0.172114	PTN/MME	2	geneontology_Biological_Process	0.031746	Down
GO:0060272	GO:0060272	embryonic skeletal joint morphogenesis	2/245	11/18866	0.00855091	0.089022	0.0751322	BMP4/BMP7	2	geneontology_Biological_Process	0.00816326	Up
GO:0060253	GO:0060253	negative regulation of glial cell proliferation	1/63	15/18866	0.0489537	0.213101	0.172634	PTN	1	geneontology_Biological_Process	0.015873	Down
GO:0060251	GO:0060251	regulation of glial cell proliferation	1/63	35/18866	0.110573	0.260371	0.210927	PTN	1	geneontology_Biological_Process	0.015873	Down
GO:0060236	GO:0060236	regulation of mitotic spindle organization	3/245	34/18866	0.00962123	0.0967748	0.0816753	GNAI1/CHMP4C/HSPA1A	3	geneontology_Biological_Process	0.0122449	Up
GO:0060231	GO:0060231	mesenchymal to epithelial transition	2/245	20/18866	0.0273625	0.172421	0.145519	SALL1/BMP4	2	geneontology_Biological_Process	0.00816326	Up
GO:0060231	GO:0060231	mesenchymal to epithelial transition	1/63	20/18866	0.0647415	0.232215	0.188118	BASP1	1	geneontology_Biological_Process	0.015873	Down
GO:0060221	GO:0060221	retinal rod cell differentiation	1/63	13/18866	0.0425655	0.212459	0.172114	PTN	1	geneontology_Biological_Process	0.015873	Down
GO:0060219	GO:0060219	camera-type eye photoreceptor cell differentiation	1/63	26/18866	0.0833467	0.237678	0.192544	PTN	1	geneontology_Biological_Process	0.015873	Down
GO:0060213	GO:0060213	positive regulation of nuclear-transcribed mRNA poly(A) tail shortening	1/245	12/18866	0.145213	0.419718	0.35423	BTG2	1	geneontology_Biological_Process	0.00408163	Up
GO:0060211	GO:0060211	regulation of nuclear-transcribed mRNA poly(A) tail shortening	1/245	14/18866	0.167284	0.436434	0.368339	BTG2	1	geneontology_Biological_Process	0.00408163	Up
GO:0060173	GO:0060173	limb development	8/245	181/18866	0.00257189	0.0401206	0.0338607	BMPR1A/SALL1/GLI2/DKK1/TBX2/BMP4/BMP7/FBN2	8	geneontology_Biological_Process	0.0326531	Up
GO:0060173	GO:0060173	limb development	2/63	181/18866	0.122499	0.267819	0.216961	COMP/FGF8	2	geneontology_Biological_Process	0.031746	Down
GO:0060143	GO:0060143	positive regulation of syncytium formation by plasma membrane fusion	1/63	28/18866	0.0894671	0.241265	0.195449	MYOG	1	geneontology_Biological_Process	0.015873	Down
GO:0060142	GO:0060142	regulation of syncytium formation by plasma membrane fusion	1/63	30/18866	0.0955472	0.248601	0.201393	MYOG	1	geneontology_Biological_Process	0.015873	Down
GO:0060135	GO:0060135	maternal process involved in female pregnancy	1/63	64/18866	0.193002	0.323213	0.261835	PTN	1	geneontology_Biological_Process	0.015873	Down
GO:0060134	GO:0060134	prepulse inhibition	1/245	15/18866	0.178106	0.44042	0.371702	NRXN1	1	geneontology_Biological_Process	0.00408163	Up
GO:0060113	GO:0060113	inner ear receptor cell differentiation	2/245	59/18866	0.178419	0.44042	0.371702	MYO6/BMP4	2	geneontology_Biological_Process	0.00816326	Up
GO:0060100	GO:0060100	positive regulation of phagocytosis, engulfment	1/245	13/18866	0.15632	0.42803	0.361246	CD36	1	geneontology_Biological_Process	0.00408163	Up
GO:0060099	GO:0060099	regulation of phagocytosis, engulfment	1/245	15/18866	0.178106	0.44042	0.371702	CD36	1	geneontology_Biological_Process	0.00408163	Up
GO:0060090	GO:0060090	molecular adaptor activity	8/242	316/18352	0.0588042	0.430095	0.396387	ABI2/HOMER2/SH2B1/INSC/SEPTIN5/TRIM17/LPL/COL11A2	8	geneontology_Molecular_Function	0.0330579	Up
GO:0060090	GO:0060090	molecular adaptor activity	3/62	316/18352	0.0912276	0.249121	0.192058	COL14A1/COL8A2/CD3G	3	geneontology_Molecular_Function	0.0483871	Down
GO:0060079	GO:0060079	excitatory postsynaptic potential	4/245	103/18866	0.0453277	0.235574	0.198818	MEF2C/SLC8A3/IGSF11/NRXN1	4	geneontology_Biological_Process	0.0163265	Up
GO:0060078	GO:0060078	regulation of postsynaptic membrane potential	4/245	144/18866	0.118236	0.415084	0.35032	MEF2C/SLC8A3/IGSF11/NRXN1	4	geneontology_Biological_Process	0.0163265	Up
GO:0060070	GO:0060070	canonical Wnt signaling pathway	11/245	339/18866	0.00494257	0.0648886	0.0547642	KLF4/BAMBI/TCF7L2/LGR6/BMP2/DKK1/FOLR1/SOST/FRZB/NOTUM/IGFBP2	11	geneontology_Biological_Process	0.044898	Up
GO:0060068	GO:0060068	vagina development	1/63	10/18866	0.0329038	0.212459	0.172114	AXL	1	geneontology_Biological_Process	0.015873	Down
GO:0060055	GO:0060055	angiogenesis involved in wound healing	1/63	30/18866	0.0955472	0.248601	0.201393	SMOC2	1	geneontology_Biological_Process	0.015873	Down
GO:0060049	GO:0060049	regulation of protein glycosylation	1/245	15/18866	0.178106	0.44042	0.371702	RAMP1	1	geneontology_Biological_Process	0.00408163	Up
GO:0060047	GO:0060047	heart contraction	8/245	287/18866	0.0343269	0.198259	0.167325	FXYD6/SLC8A3/CXADR/TBX2/CACNG4/IRX5/HSPB7/ATP2A1	8	geneontology_Biological_Process	0.0326531	Up
GO:0060045	GO:0060045	positive regulation of cardiac muscle cell proliferation	3/245	38/18866	0.0130594	0.111757	0.0943202	BMPR1A/MEF2C/TBX2	3	geneontology_Biological_Process	0.0122449	Up
GO:0060043	GO:0060043	regulation of cardiac muscle cell proliferation	4/245	59/18866	0.0072246	0.0811588	0.0684958	BMPR1A/MEF2C/CXADR/TBX2	4	geneontology_Biological_Process	0.0163265	Up
GO:0060042	GO:0060042	retina morphogenesis in camera-type eye	2/245	60/18866	0.183086	0.44698	0.377239	SDK2/IRX5	2	geneontology_Biological_Process	0.00816326	Up
GO:0060042	GO:0060042	retina morphogenesis in camera-type eye	1/63	60/18866	0.182096	0.314647	0.254897	PTN	1	geneontology_Biological_Process	0.015873	Down
GO:0060041	GO:0060041	retina development in camera-type eye	1/63	150/18866	0.39573	0.47899	0.388031	PTN	1	geneontology_Biological_Process	0.015873	Down
GO:0060039	GO:0060039	pericardium development	2/245	20/18866	0.0273625	0.172421	0.145519	BMP2/BMP7	2	geneontology_Biological_Process	0.00816326	Up
GO:0060038	GO:0060038	cardiac muscle cell proliferation	4/245	69/18866	0.0124148	0.108708	0.091747	BMPR1A/MEF2C/CXADR/TBX2	4	geneontology_Biological_Process	0.0163265	Up
GO:0060037	GO:0060037	pharyngeal system development	4/245	26/18866	0.000331345	0.00902639	0.00761802	BMPR1A/FOLR1/BMP4/BMP7	4	geneontology_Biological_Process	0.0163265	Up
GO:0060037	GO:0060037	pharyngeal system development	1/63	26/18866	0.0833467	0.237678	0.192544	FGF8	1	geneontology_Biological_Process	0.015873	Down
GO:0060033	GO:0060033	anatomical structure regression	2/245	18/18866	0.0224106	0.155542	0.131273	BMPR1A/GLI2	2	geneontology_Biological_Process	0.00816326	Up
GO:0060026	GO:0060026	convergent extension	1/245	15/18866	0.178106	0.44042	0.371702	FRZB	1	geneontology_Biological_Process	0.00408163	Up
GO:0060021	GO:0060021	roof of mouth development	5/245	91/18866	0.00666736	0.0786845	0.0664076	SATB2/BMPR1A/MEF2C/TBX2/COL11A2	5	geneontology_Biological_Process	0.0204082	Up
GO:0060021	GO:0060021	roof of mouth development	1/63	91/18866	0.262964	0.380441	0.308197	MSC	1	geneontology_Biological_Process	0.015873	Down
GO:0055123	GO:0055123	digestive system development	6/245	147/18866	0.012508	0.108746	0.0917791	ID2/SALL1/GLI2/TBX2/BMP4/BARX1	6	geneontology_Biological_Process	0.0244898	Up
GO:0055123	GO:0055123	digestive system development	1/63	147/18866	0.389587	0.476271	0.385828	COL3A1	1	geneontology_Biological_Process	0.015873	Down
GO:0055094	GO:0055094	response to lipoprotein particle	3/245	34/18866	0.00962123	0.0967748	0.0816753	SMPD3/CD36/LPL	3	geneontology_Biological_Process	0.0122449	Up
GO:0055093	GO:0055093	response to hyperoxia	1/245	22/18866	0.250037	0.498094	0.420378	BNIP3	1	geneontology_Biological_Process	0.00408163	Up
GO:0055090	GO:0055090	acylglycerol homeostasis	1/63	39/18866	0.122417	0.267819	0.216961	C1QTNF3	1	geneontology_Biological_Process	0.015873	Down
GO:0055088	GO:0055088	lipid homeostasis	1/63	163/18866	0.421653	0.498441	0.403789	C1QTNF3	1	geneontology_Biological_Process	0.015873	Down
GO:0055083	GO:0055083	monovalent inorganic anion homeostasis	2/63	26/18866	0.00338723	0.0645334	0.0522787	SFRP4/CA12	2	geneontology_Biological_Process	0.031746	Down
GO:0055081	GO:0055081	anion homeostasis	2/63	62/18866	0.018249	0.170076	0.137779	SFRP4/CA12	2	geneontology_Biological_Process	0.031746	Down
GO:0055074	GO:0055074	calcium ion homeostasis	9/245	468/18866	0.156953	0.429356	0.362365	SLC35G1/CD36/SLC8A3/BOK/LPAR3/TMTC2/BNIP3/ATP2A1/C1QTNF1	9	geneontology_Biological_Process	0.0367347	Up
GO:0055064	GO:0055064	chloride ion homeostasis	1/63	14/18866	0.0457649	0.212459	0.172114	CA12	1	geneontology_Biological_Process	0.015873	Down
GO:0055062	GO:0055062	phosphate ion homeostasis	1/245	12/18866	0.145213	0.419718	0.35423	XPR1	1	geneontology_Biological_Process	0.00408163	Up
GO:0055062	GO:0055062	phosphate ion homeostasis	1/63	12/18866	0.0393555	0.212459	0.172114	SFRP4	1	geneontology_Biological_Process	0.015873	Down
GO:0055037	GO:0055037	recycling endosome	6/251	190/19559	0.036217	0.498806	0.481173	ZFYVE27/INPP4A/RAB11FIP1/ARHGAP44/BOK/MLC1	6	geneontology_Cellular_Component	0.0239044	Up
GO:0055026	GO:0055026	negative regulation of cardiac muscle tissue development	3/245	45/18866	0.0205631	0.146132	0.123332	BMP2/DKK1/CXADR	3	geneontology_Biological_Process	0.0122449	Up
GO:0055026	GO:0055026	negative regulation of cardiac muscle tissue development	1/63	45/18866	0.139893	0.278456	0.225578	FGF8	1	geneontology_Biological_Process	0.015873	Down
GO:0055025	GO:0055025	positive regulation of cardiac muscle tissue development	4/245	62/18866	0.00859256	0.0891717	0.0752585	BMPR1A/MEF2C/TBX2/BMP4	4	geneontology_Biological_Process	0.0163265	Up
GO:0055024	GO:0055024	regulation of cardiac muscle tissue development	7/245	102/18866	0.000370413	0.00984455	0.00830853	BMPR1A/MEF2C/BMP2/DKK1/CXADR/TBX2/BMP4	7	geneontology_Biological_Process	0.0285714	Up
GO:0055024	GO:0055024	regulation of cardiac muscle tissue development	1/63	102/18866	0.289723	0.4044	0.327605	FGF8	1	geneontology_Biological_Process	0.015873	Down
GO:0055023	GO:0055023	positive regulation of cardiac muscle tissue growth	3/245	48/18866	0.024367	0.165604	0.139766	BMPR1A/MEF2C/TBX2	3	geneontology_Biological_Process	0.0122449	Up
GO:0055021	GO:0055021	regulation of cardiac muscle tissue growth	4/245	80/18866	0.0203539	0.145277	0.12261	BMPR1A/MEF2C/CXADR/TBX2	4	geneontology_Biological_Process	0.0163265	Up
GO:0055017	GO:0055017	cardiac muscle tissue growth	4/245	107/18866	0.0508702	0.250156	0.211125	BMPR1A/MEF2C/CXADR/TBX2	4	geneontology_Biological_Process	0.0163265	Up
GO:0055012	GO:0055012	ventricular cardiac muscle cell differentiation	1/245	17/18866	0.199332	0.453455	0.382704	MEF2C	1	geneontology_Biological_Process	0.00408163	Up
GO:0055008	GO:0055008	cardiac muscle tissue morphogenesis	2/245	63/18866	0.197187	0.453455	0.382704	BMPR1A/BMP2	2	geneontology_Biological_Process	0.00816326	Up
GO:0055007	GO:0055007	cardiac muscle cell differentiation	6/245	126/18866	0.00609073	0.0737429	0.062237	MEF2C/BMP2/DKK1/CXADR/BMP4/KDM6B	6	geneontology_Biological_Process	0.0244898	Up
GO:0055002	GO:0055002	striated muscle cell development	5/245	169/18866	0.0697767	0.306175	0.258403	MYORG/MEF2C/CXADR/BMP4/UCHL1	5	geneontology_Biological_Process	0.0204082	Up
GO:0055002	GO:0055002	striated muscle cell development	3/63	169/18866	0.0189416	0.173671	0.140691	MYOG/TNNT3/COMP	3	geneontology_Biological_Process	0.0476191	Down
GO:0055001	GO:0055001	muscle cell development	5/245	183/18866	0.0906501	0.358471	0.30254	MYORG/MEF2C/CXADR/BMP4/UCHL1	5	geneontology_Biological_Process	0.0204082	Up
GO:0055001	GO:0055001	muscle cell development	3/63	183/18866	0.0233078	0.19102	0.154746	MYOG/TNNT3/COMP	3	geneontology_Biological_Process	0.0476191	Down
GO:0052548	GO:0052548	regulation of endopeptidase activity	3/63	434/18866	0.17669	0.310796	0.251777	AIM2/COL6A3/HGF	3	geneontology_Biological_Process	0.0476191	Down
GO:0052547	GO:0052547	regulation of peptidase activity	4/63	466/18866	0.0701591	0.232741	0.188544	AIM2/COL6A3/HGF/FBLN1	4	geneontology_Biological_Process	0.0634921	Down
GO:0052126	GO:0052126	movement in host environment	5/245	169/18866	0.0697767	0.306175	0.258403	TRIM8/XPR1/CHMP4C/CXADR/HSPA1A	5	geneontology_Biological_Process	0.0204082	Up
GO:0051968	GO:0051968	positive regulation of synaptic transmission, glutamatergic	2/245	32/18866	0.0645753	0.289429	0.24427	CACNG4/NRXN1	2	geneontology_Biological_Process	0.00816326	Up
GO:0051966	GO:0051966	regulation of synaptic transmission, glutamatergic	4/245	73/18866	0.0150187	0.120039	0.10131	MEF2C/DKK1/CACNG4/NRXN1	4	geneontology_Biological_Process	0.0163265	Up
GO:0051965	GO:0051965	positive regulation of synapse assembly	2/63	67/18866	0.0211115	0.181114	0.146721	LRTM1/THBS2	2	geneontology_Biological_Process	0.031746	Down
GO:0051963	GO:0051963	regulation of synapse assembly	5/245	107/18866	0.0129126	0.111376	0.0939981	MEF2C/PTPRS/DKK1/ROBO2/NRXN1	5	geneontology_Biological_Process	0.0204082	Up
GO:0051963	GO:0051963	regulation of synapse assembly	2/63	107/18866	0.0497568	0.213588	0.173028	LRTM1/THBS2	2	geneontology_Biological_Process	0.031746	Down
GO:0051961	GO:0051961	negative regulation of nervous system development	13/245	319/18866	0.000289307	0.008296	0.0070016	ID2/BMPR1A/DLX2/PTPRS/DKK1/PLXNA3/SRGAP2C/FUOM/ROBO2/CNTN4/BMP7/NGEF/HEY1	13	geneontology_Biological_Process	0.0530612	Up
GO:0051961	GO:0051961	negative regulation of nervous system development	2/63	319/18866	0.288455	0.403782	0.327105	COL3A1/PTN	2	geneontology_Biological_Process	0.031746	Down
GO:0051954	GO:0051954	positive regulation of amine transport	1/63	38/18866	0.119471	0.266764	0.216106	CXCL12	1	geneontology_Biological_Process	0.015873	Down
GO:0051952	GO:0051952	regulation of amine transport	1/63	91/18866	0.262964	0.380441	0.308197	CXCL12	1	geneontology_Biological_Process	0.015873	Down
GO:0051937	GO:0051937	catecholamine transport	2/245	72/18866	0.240134	0.490147	0.413671	SYT15/SYT12	2	geneontology_Biological_Process	0.00816326	Up
GO:0051937	GO:0051937	catecholamine transport	1/63	72/18866	0.214386	0.339271	0.274845	CXCL12	1	geneontology_Biological_Process	0.015873	Down
GO:0051928	GO:0051928	positive regulation of calcium ion transport	1/63	122/18866	0.33595	0.439642	0.356155	CXCL12	1	geneontology_Biological_Process	0.015873	Down
GO:0051917	GO:0051917	regulation of fibrinolysis	1/63	14/18866	0.0457649	0.212459	0.172114	FAP	1	geneontology_Biological_Process	0.015873	Down
GO:0051901	GO:0051901	positive regulation of mitochondrial depolarization	1/63	10/18866	0.0329038	0.212459	0.172114	DCN	1	geneontology_Biological_Process	0.015873	Down
GO:0051900	GO:0051900	regulation of mitochondrial depolarization	1/245	22/18866	0.250037	0.498094	0.420378	BOK	1	geneontology_Biological_Process	0.00408163	Up
GO:0051900	GO:0051900	regulation of mitochondrial depolarization	1/63	22/18866	0.0709842	0.232741	0.188544	DCN	1	geneontology_Biological_Process	0.015873	Down
GO:0051899	GO:0051899	membrane depolarization	1/63	91/18866	0.262964	0.380441	0.308197	DCN	1	geneontology_Biological_Process	0.015873	Down
GO:0051897	GO:0051897	positive regulation of protein kinase B signaling	7/245	178/18866	0.0087533	0.0905524	0.0764237	MYORG/TCF7L2/C1QTNF1/ANGPT1/TSPYL5/FGFR3/IGFBP5	7	geneontology_Biological_Process	0.0285714	Up
GO:0051897	GO:0051897	positive regulation of protein kinase B signaling	3/63	178/18866	0.0216908	0.182876	0.148148	AXL/HGF/FGF8	3	geneontology_Biological_Process	0.0476191	Down
GO:0051896	GO:0051896	regulation of protein kinase B signaling	8/245	253/18866	0.0178471	0.134226	0.113283	MYORG/KLF4/TCF7L2/C1QTNF1/ANGPT1/TSPYL5/FGFR3/IGFBP5	8	geneontology_Biological_Process	0.0326531	Up
GO:0051896	GO:0051896	regulation of protein kinase B signaling	3/63	253/18866	0.0525903	0.214305	0.173609	AXL/HGF/FGF8	3	geneontology_Biological_Process	0.0476191	Down
GO:0051882	GO:0051882	mitochondrial depolarization	1/63	24/18866	0.0771858	0.237225	0.192176	DCN	1	geneontology_Biological_Process	0.015873	Down
GO:0051881	GO:0051881	regulation of mitochondrial membrane potential	2/245	74/18866	0.249755	0.498094	0.420378	BOK/BNIP3	2	geneontology_Biological_Process	0.00816326	Up
GO:0051881	GO:0051881	regulation of mitochondrial membrane potential	1/63	74/18866	0.219644	0.344619	0.279177	DCN	1	geneontology_Biological_Process	0.015873	Down
GO:0051879	GO:0051879	Hsp90 protein binding	1/62	42/18352	0.132632	0.315286	0.243067	GBP1	1	geneontology_Molecular_Function	0.016129	Down
GO:0051865	GO:0051865	protein autoubiquitination	2/245	74/18866	0.249755	0.498094	0.420378	TRIM17/TRIM58	2	geneontology_Biological_Process	0.00816326	Up
GO:0051798	GO:0051798	positive regulation of hair follicle development	1/245	12/18866	0.145213	0.419718	0.35423	GAL	1	geneontology_Biological_Process	0.00408163	Up
GO:0051797	GO:0051797	regulation of hair follicle development	1/245	21/18866	0.240159	0.490147	0.413671	GAL	1	geneontology_Biological_Process	0.00408163	Up
GO:0051787	GO:0051787	misfolded protein binding	2/242	27/18352	0.0489716	0.393491	0.362652	HSPA1A/CLU	2	geneontology_Molecular_Function	0.00826446	Up
GO:0051785	GO:0051785	positive regulation of nuclear division	2/245	71/18866	0.23533	0.489063	0.412755	SMPD3/SH2B1	2	geneontology_Biological_Process	0.00816326	Up
GO:0051785	GO:0051785	positive regulation of nuclear division	1/63	71/18866	0.211744	0.33764	0.273523	FGF8	1	geneontology_Biological_Process	0.015873	Down
GO:0051784	GO:0051784	negative regulation of nuclear division	3/245	60/18866	0.0430917	0.231428	0.195319	SPDL1/BMP4/BMP7	3	geneontology_Biological_Process	0.0122449	Up
GO:0051783	GO:0051783	regulation of nuclear division	7/245	188/18866	0.0115967	0.105613	0.0891343	SMPD3/SPDL1/SH2B1/CHMP4C/BMP4/BMP7/HSPA1A	7	geneontology_Biological_Process	0.0285714	Up
GO:0051782	GO:0051782	negative regulation of cell division	1/245	18/18866	0.209739	0.463894	0.391514	CHMP4C	1	geneontology_Biological_Process	0.00408163	Up
GO:0051781	GO:0051781	positive regulation of cell division	2/63	87/18866	0.0342376	0.212459	0.172114	PTN/FGF8	2	geneontology_Biological_Process	0.031746	Down
GO:0051775	GO:0051775	response to redox state	1/245	14/18866	0.167284	0.436434	0.368339	SMPD3	1	geneontology_Biological_Process	0.00408163	Up
GO:0051764	GO:0051764	actin crosslink formation	1/245	13/18866	0.15632	0.42803	0.361246	BAIAP2L2	1	geneontology_Biological_Process	0.00408163	Up
GO:0051703	GO:0051703	intraspecies interaction between organisms	2/245	53/18866	0.150867	0.42803	0.361246	SEPTIN5/NRXN1	2	geneontology_Biological_Process	0.00816326	Up
GO:0051701	GO:0051701	interaction with host	5/245	212/18866	0.142756	0.419718	0.35423	TRIM8/XPR1/CHMP4C/CXADR/HSPA1A	5	geneontology_Biological_Process	0.0204082	Up
GO:0051668	GO:0051668	localization within membrane	1/63	95/18866	0.272807	0.389687	0.315686	PTN	1	geneontology_Biological_Process	0.015873	Down
GO:0051657	GO:0051657	maintenance of organelle location	1/245	12/18866	0.145213	0.419718	0.35423	ATP2A1	1	geneontology_Biological_Process	0.00408163	Up
GO:0051656	GO:0051656	establishment of organelle localization	8/245	432/18866	0.201061	0.456753	0.385487	SPDL1/MYO6/CHMP4C/INSC/SEPTIN5/TRIM58/FOLR1/UCHL1	8	geneontology_Biological_Process	0.0326531	Up
GO:0051653	GO:0051653	spindle localization	2/245	50/18866	0.137441	0.419718	0.35423	SPDL1/INSC	2	geneontology_Biological_Process	0.00816326	Up
GO:0051646	GO:0051646	mitochondrion localization	2/245	46/18866	0.119994	0.415084	0.35032	ATP2A1/UCHL1	2	geneontology_Biological_Process	0.00816326	Up
GO:0051639	GO:0051639	actin filament network formation	1/245	12/18866	0.145213	0.419718	0.35423	PLS1	1	geneontology_Biological_Process	0.00408163	Up
GO:0051607	GO:0051607	defense response to virus	2/63	258/18866	0.213034	0.338593	0.274295	GBP1/AIM2	2	geneontology_Biological_Process	0.031746	Down
GO:0051604	GO:0051604	protein maturation	4/63	293/18866	0.0165795	0.158778	0.128626	AEBP1/MME/COMP/CCBE1	4	geneontology_Biological_Process	0.0634921	Down
GO:0051602	GO:0051602	response to electrical stimulus	1/63	42/18866	0.131198	0.274902	0.222699	MYOG	1	geneontology_Biological_Process	0.015873	Down
GO:0051592	GO:0051592	response to calcium ion	6/245	147/18866	0.012508	0.108746	0.0917791	MEF2C/CPNE5/SYT15/KCNMA1/FOS/SYT12	6	geneontology_Biological_Process	0.0244898	Up
GO:0051591	GO:0051591	response to cAMP	4/245	94/18866	0.0341622	0.197911	0.167031	SLC8A3/FOS/CDO1/IGFBP5	4	geneontology_Biological_Process	0.0163265	Up
GO:0051591	GO:0051591	response to cAMP	1/63	94/18866	0.270359	0.38732	0.313769	FOSL1	1	geneontology_Biological_Process	0.015873	Down
GO:0051588	GO:0051588	regulation of neurotransmitter transport	4/245	120/18866	0.0713133	0.311833	0.263179	MEF2C/SEPTIN5/SNCAIP/SYT12	4	geneontology_Biological_Process	0.0163265	Up
GO:0051561	GO:0051561	positive regulation of mitochondrial calcium ion concentration	2/245	11/18866	0.00855091	0.089022	0.0751322	BNIP3/ATP2A1	2	geneontology_Biological_Process	0.00816326	Up
GO:0051560	GO:0051560	mitochondrial calcium ion homeostasis	3/245	26/18866	0.00451071	0.0601182	0.0507381	SLC8A3/BNIP3/ATP2A1	3	geneontology_Biological_Process	0.0122449	Up
GO:0051549	GO:0051549	positive regulation of keratinocyte migration	1/63	12/18866	0.0393555	0.212459	0.172114	HAS2	1	geneontology_Biological_Process	0.015873	Down
GO:0051547	GO:0051547	regulation of keratinocyte migration	1/63	14/18866	0.0457649	0.212459	0.172114	HAS2	1	geneontology_Biological_Process	0.015873	Down
GO:0051546	GO:0051546	keratinocyte migration	1/63	19/18866	0.0616047	0.227071	0.183951	HAS2	1	geneontology_Biological_Process	0.015873	Down
GO:0051495	GO:0051495	positive regulation of cytoskeleton organization	5/245	230/18866	0.180359	0.443971	0.3747	ABI2/PLXNA3/LIMCH1/BAIAP2L2/HSPA1A	5	geneontology_Biological_Process	0.0204082	Up
GO:0051489	GO:0051489	regulation of filopodium assembly	2/245	46/18866	0.119994	0.415084	0.35032	ARHGAP44/SRGAP2C	2	geneontology_Biological_Process	0.00816326	Up
GO:0051451	GO:0051451	myoblast migration	1/245	13/18866	0.15632	0.42803	0.361246	AKIRIN1	1	geneontology_Biological_Process	0.00408163	Up
GO:0051450	GO:0051450	myoblast proliferation	1/63	28/18866	0.0894671	0.241265	0.195449	HGF	1	geneontology_Biological_Process	0.015873	Down
GO:0051412	GO:0051412	response to corticosterone	1/245	20/18866	0.230151	0.48154	0.406407	FOS	1	geneontology_Biological_Process	0.00408163	Up
GO:0051412	GO:0051412	response to corticosterone	1/63	20/18866	0.0647415	0.232215	0.188118	FOSL1	1	geneontology_Biological_Process	0.015873	Down
GO:0051402	GO:0051402	neuron apoptotic process	7/245	245/18866	0.0413271	0.224168	0.189191	UNC5B/PTPRZ1/MEF2C/BTG2/BOK/BNIP3/ANGPT1	7	geneontology_Biological_Process	0.0285714	Up
GO:0051402	GO:0051402	neuron apoptotic process	2/63	245/18866	0.197187	0.325391	0.263601	AXL/FGF8	2	geneontology_Biological_Process	0.031746	Down
GO:0051386	GO:0051386	regulation of neurotrophin TRK receptor signaling pathway	2/245	13/18866	0.0119214	0.105613	0.0891343	CYFIP2/DOK5	2	geneontology_Biological_Process	0.00816326	Up
GO:0051385	GO:0051385	response to mineralocorticoid	1/63	32/18866	0.101587	0.252164	0.204279	FOSL1	1	geneontology_Biological_Process	0.015873	Down
GO:0051384	GO:0051384	response to glucocorticoid	4/245	147/18866	0.124864	0.415084	0.35032	ALPL/FOS/CDO1/IGFBP2	4	geneontology_Biological_Process	0.0163265	Up
GO:0051384	GO:0051384	response to glucocorticoid	1/63	147/18866	0.389587	0.476271	0.385828	FOSL1	1	geneontology_Biological_Process	0.015873	Down
GO:0051346	GO:0051346	negative regulation of hydrolase activity	3/63	473/18866	0.209768	0.336684	0.272749	COL6A3/PTN/HGF	3	geneontology_Biological_Process	0.0476191	Down
GO:0051310	GO:0051310	metaphase plate congression	2/245	61/18866	0.18777	0.447858	0.37798	SPDL1/CHMP4C	2	geneontology_Biological_Process	0.00816326	Up
GO:0051302	GO:0051302	regulation of cell division	2/63	171/18866	0.111584	0.261954	0.21221	PTN/FGF8	2	geneontology_Biological_Process	0.031746	Down
GO:0051294	GO:0051294	establishment of spindle orientation	2/245	36/18866	0.0793326	0.328276	0.277056	SPDL1/INSC	2	geneontology_Biological_Process	0.00816326	Up
GO:0051293	GO:0051293	establishment of spindle localization	2/245	45/18866	0.115724	0.415084	0.35032	SPDL1/INSC	2	geneontology_Biological_Process	0.00816326	Up
GO:0051271	GO:0051271	negative regulation of cellular component movement	8/245	400/18866	0.150934	0.42803	0.361246	BMPR1A/KLF4/MEF2C/ROBO1/PLXNA3/LIMCH1/SRGAP2C/IGFBP5	8	geneontology_Biological_Process	0.0326531	Up
GO:0051271	GO:0051271	negative regulation of cellular component movement	5/63	400/18866	0.0107398	0.12641	0.102405	COL3A1/CXCL12/PTN/DCN/FBLN1	5	geneontology_Biological_Process	0.0793651	Down
GO:0051251	GO:0051251	positive regulation of lymphocyte activation	2/63	357/18866	0.335295	0.43957	0.356097	VCAM1/AXL	2	geneontology_Biological_Process	0.031746	Down
GO:0051250	GO:0051250	negative regulation of lymphocyte activation	1/63	154/18866	0.403826	0.485187	0.393051	AXL	1	geneontology_Biological_Process	0.015873	Down
GO:0051224	GO:0051224	negative regulation of protein transport	4/245	151/18866	0.13394	0.415084	0.35032	RAB11FIP1/CD36/BMP8A/ANGPT1	4	geneontology_Biological_Process	0.0163265	Up
GO:0051216	GO:0051216	cartilage development	18/245	197/18866	1.05029e-10	8.58349e-08	7.24424e-08	SMPD3/SATB2/BMPR1A/DLX2/MEF2C/GLI2/BMP2/RFLNA/BMP8A/COL11A2/BMP4/BMP7/BMP8B/FRZB/CCN4/FGFR3/EFEMP1/SNORC	18	geneontology_Biological_Process	0.0734694	Up
GO:0051216	GO:0051216	cartilage development	2/63	197/18866	0.140474	0.279234	0.226209	TGFBI/COMP	2	geneontology_Biological_Process	0.031746	Down
GO:0051213	GO:0051213	dioxygenase activity	1/62	91/18352	0.265608	0.41907	0.323078	P4HA3	1	geneontology_Molecular_Function	0.016129	Down
GO:0051155	GO:0051155	positive regulation of striated muscle cell differentiation	2/245	73/18866	0.244943	0.497341	0.419742	MEF2C/BMP4	2	geneontology_Biological_Process	0.00816326	Up
GO:0051155	GO:0051155	positive regulation of striated muscle cell differentiation	1/63	73/18866	0.21702	0.341596	0.276728	MYOG	1	geneontology_Biological_Process	0.015873	Down
GO:0051154	GO:0051154	negative regulation of striated muscle cell differentiation	3/245	43/18866	0.0182237	0.135087	0.11401	BMP2/DKK1/TMEM119	3	geneontology_Biological_Process	0.0122449	Up
GO:0051153	GO:0051153	regulation of striated muscle cell differentiation	5/245	119/18866	0.0196016	0.143015	0.120701	MEF2C/BMP2/DKK1/BMP4/TMEM119	5	geneontology_Biological_Process	0.0204082	Up
GO:0051153	GO:0051153	regulation of striated muscle cell differentiation	1/63	119/18866	0.32921	0.434308	0.351834	MYOG	1	geneontology_Biological_Process	0.015873	Down
GO:0051149	GO:0051149	positive regulation of muscle cell differentiation	4/245	111/18866	0.0567674	0.269709	0.227627	MEF2C/BOC/BMP4/CDH15	4	geneontology_Biological_Process	0.0163265	Up
GO:0051149	GO:0051149	positive regulation of muscle cell differentiation	1/63	111/18866	0.310905	0.422312	0.342116	MYOG	1	geneontology_Biological_Process	0.015873	Down
GO:0051148	GO:0051148	negative regulation of muscle cell differentiation	4/245	68/18866	0.0118126	0.105613	0.0891343	ID2/BMP2/DKK1/TMEM119	4	geneontology_Biological_Process	0.0163265	Up
GO:0051147	GO:0051147	regulation of muscle cell differentiation	8/245	186/18866	0.00304027	0.045382	0.0383012	ID2/MEF2C/BMP2/DKK1/BOC/BMP4/TMEM119/CDH15	8	geneontology_Biological_Process	0.0326531	Up
GO:0051146	GO:0051146	striated muscle cell differentiation	11/245	295/18866	0.00171319	0.0304371	0.0256881	MYORG/MEF2C/BMP2/MYEF2/DKK1/CXADR/BMP4/KDM6B/TMEM119/UCHL1/IGFBP5	11	geneontology_Biological_Process	0.044898	Up
GO:0051146	GO:0051146	striated muscle cell differentiation	3/63	295/18866	0.075814	0.237141	0.192109	MYOG/TNNT3/COMP	3	geneontology_Biological_Process	0.0476191	Down
GO:0051145	GO:0051145	smooth muscle cell differentiation	3/245	73/18866	0.0694296	0.305472	0.25781	MEF2C/BMP4/HEY1	3	geneontology_Biological_Process	0.0122449	Up
GO:0051145	GO:0051145	smooth muscle cell differentiation	1/63	73/18866	0.21702	0.341596	0.276728	COMP	1	geneontology_Biological_Process	0.015873	Down
GO:0051131	GO:0051131	chaperone-mediated protein complex assembly	2/245	22/18866	0.0327093	0.193708	0.163484	HSPA1A/CLU	2	geneontology_Biological_Process	0.00816326	Up
GO:0051127	GO:0051127	positive regulation of actin nucleation	1/245	16/18866	0.188788	0.447858	0.37798	ABI2	1	geneontology_Biological_Process	0.00408163	Up
GO:0051101	GO:0051101	regulation of DNA binding	4/245	124/18866	0.0783334	0.327877	0.276719	ID2/KLF4/ZBTB7C/HEY1	4	geneontology_Biological_Process	0.0163265	Up
GO:0051100	GO:0051100	negative regulation of binding	4/245	169/18866	0.177838	0.44042	0.371702	ID2/DKK1/IFIT2/HEY1	4	geneontology_Biological_Process	0.0163265	Up
GO:0051099	GO:0051099	positive regulation of binding	6/245	174/18866	0.0263056	0.172421	0.145519	KLF4/BAMBI/TCF7L2/BMP2/BMP4/RAMP1	6	geneontology_Biological_Process	0.0244898	Up
GO:0051098	GO:0051098	regulation of binding	13/245	367/18866	0.00107071	0.0208448	0.0175924	ID2/KLF4/BAMBI/TCF7L2/BMP2/DKK1/ZBTB7C/IFIT2/BMP4/HEY1/RAMP1/ANGPT1/LDOC1	13	geneontology_Biological_Process	0.0530612	Up
GO:0051092	GO:0051092	positive regulation of NF-kappaB transcription factor activity	4/245	159/18866	0.152866	0.42803	0.361246	TRIM8/CD36/HSPA1A/CLU	4	geneontology_Biological_Process	0.0163265	Up
GO:0051092	GO:0051092	positive regulation of NF-kappaB transcription factor activity	1/63	159/18866	0.413796	0.492326	0.398835	AIM2	1	geneontology_Biological_Process	0.015873	Down
GO:0051091	GO:0051091	positive regulation of DNA-binding transcription factor activity	2/63	270/18866	0.227774	0.350624	0.284041	AIM2/FOSL1	2	geneontology_Biological_Process	0.031746	Down
GO:0051090	GO:0051090	regulation of DNA-binding transcription factor activity	10/245	455/18866	0.0739928	0.316637	0.267233	TRIM8/ID2/KLF4/CD36/TCF7L2/ZIC2/BMP7/HSPA1A/FOS/CLU	10	geneontology_Biological_Process	0.0408163	Up
GO:0051090	GO:0051090	regulation of DNA-binding transcription factor activity	3/63	455/18866	0.194316	0.323676	0.262211	AIM2/FOSL1/SFRP4	3	geneontology_Biological_Process	0.0476191	Down
GO:0051057	GO:0051057	positive regulation of small GTPase mediated signal transduction	1/63	78/18866	0.230057	0.352568	0.285616	COL3A1	1	geneontology_Biological_Process	0.015873	Down
GO:0051055	GO:0051055	negative regulation of lipid biosynthetic process	2/245	58/18866	0.173772	0.44042	0.371702	BMP2/CCDC3	2	geneontology_Biological_Process	0.00816326	Up
GO:0051054	GO:0051054	positive regulation of DNA metabolic process	2/63	200/18866	0.143906	0.282233	0.228638	HGF/SMOC2	2	geneontology_Biological_Process	0.031746	Down
GO:0051052	GO:0051052	regulation of DNA metabolic process	2/63	365/18866	0.345064	0.444823	0.360352	HGF/SMOC2	2	geneontology_Biological_Process	0.031746	Down
GO:0051047	GO:0051047	positive regulation of secretion	2/63	340/18866	0.314415	0.425897	0.345021	C1QTNF3/CXCL12	2	geneontology_Biological_Process	0.031746	Down
GO:0050982	GO:0050982	detection of mechanical stimulus	1/63	46/18866	0.142772	0.280759	0.227443	CXCL12	1	geneontology_Biological_Process	0.015873	Down
GO:0050974	GO:0050974	detection of mechanical stimulus involved in sensory perception	1/63	31/18866	0.0985723	0.249751	0.202324	CXCL12	1	geneontology_Biological_Process	0.015873	Down
GO:0050966	GO:0050966	detection of mechanical stimulus involved in sensory perception of pain	1/63	14/18866	0.0457649	0.212459	0.172114	CXCL12	1	geneontology_Biological_Process	0.015873	Down
GO:0050965	GO:0050965	detection of temperature stimulus involved in sensory perception of pain	1/63	16/18866	0.0521322	0.213588	0.173028	CXCL12	1	geneontology_Biological_Process	0.015873	Down
GO:0050961	GO:0050961	detection of temperature stimulus involved in sensory perception	1/63	18/18866	0.0584576	0.223909	0.18139	CXCL12	1	geneontology_Biological_Process	0.015873	Down
GO:0050954	GO:0050954	sensory perception of mechanical stimulus	5/245	173/18866	0.0754396	0.317859	0.268264	HOMER2/MYO6/MYO3A/COL11A2/COCH	5	geneontology_Biological_Process	0.0204082	Up
GO:0050953	GO:0050953	sensory perception of light stimulus	5/245	222/18866	0.163204	0.436434	0.368339	ABLIM1/MYO3A/IRX5/ZIC2/EFEMP1	5	geneontology_Biological_Process	0.0204082	Up
GO:0050951	GO:0050951	sensory perception of temperature stimulus	1/63	23/18866	0.0740901	0.232741	0.188544	CXCL12	1	geneontology_Biological_Process	0.015873	Down
GO:0050930	GO:0050930	induction of positive chemotaxis	1/63	14/18866	0.0457649	0.212459	0.172114	CXCL12	1	geneontology_Biological_Process	0.015873	Down
GO:0050927	GO:0050927	positive regulation of positive chemotaxis	1/63	25/18866	0.0802713	0.237678	0.192544	CXCL12	1	geneontology_Biological_Process	0.015873	Down
GO:0050926	GO:0050926	regulation of positive chemotaxis	1/63	26/18866	0.0833467	0.237678	0.192544	CXCL12	1	geneontology_Biological_Process	0.015873	Down
GO:0050922	GO:0050922	negative regulation of chemotaxis	3/245	66/18866	0.0544985	0.262379	0.221441	ROBO1/PLXNA3/ROBO2	3	geneontology_Biological_Process	0.0122449	Up
GO:0050921	GO:0050921	positive regulation of chemotaxis	3/63	144/18866	0.0123858	0.133902	0.108475	CXCL12/PTN/SMOC2	3	geneontology_Biological_Process	0.0476191	Down
GO:0050920	GO:0050920	regulation of chemotaxis	3/63	229/18866	0.0411744	0.212459	0.172114	CXCL12/PTN/SMOC2	3	geneontology_Biological_Process	0.0476191	Down
GO:0050919	GO:0050919	negative chemotaxis	4/245	47/18866	0.00319493	0.0472589	0.0398853	ROBO1/LGR6/PLXNA3/ROBO2	4	geneontology_Biological_Process	0.0163265	Up
GO:0050919	GO:0050919	negative chemotaxis	1/63	47/18866	0.145641	0.282613	0.228946	LRTM1	1	geneontology_Biological_Process	0.015873	Down
GO:0050918	GO:0050918	positive chemotaxis	2/245	67/18866	0.216181	0.471479	0.397916	BMP4/ANGPT1	2	geneontology_Biological_Process	0.00816326	Up
GO:0050918	GO:0050918	positive chemotaxis	3/63	67/18866	0.00145994	0.0446194	0.0361464	CXCL12/HGF/FGF8	3	geneontology_Biological_Process	0.0476191	Down
GO:0050905	GO:0050905	neuromuscular process	1/63	107/18866	0.301569	0.413459	0.334944	COMP	1	geneontology_Biological_Process	0.015873	Down
GO:0050901	GO:0050901	leukocyte tethering or rolling	2/63	29/18866	0.00420428	0.0743095	0.0601983	VCAM1/CXCL12	2	geneontology_Biological_Process	0.031746	Down
GO:0050892	GO:0050892	intestinal absorption	2/245	40/18866	0.0950163	0.370212	0.312449	CD36/PLS1	2	geneontology_Biological_Process	0.00816326	Up
GO:0050891	GO:0050891	multicellular organismal water homeostasis	1/63	71/18866	0.211744	0.33764	0.273523	HAS2	1	geneontology_Biological_Process	0.015873	Down
GO:0050890	GO:0050890	cognition	7/245	302/18866	0.0996463	0.382777	0.323054	PTPRZ1/MEF2C/DKK1/BTG2/SLC8A3/FOS/NRXN1	7	geneontology_Biological_Process	0.0285714	Up
GO:0050890	GO:0050890	cognition	3/63	302/18866	0.0800634	0.237678	0.192544	FOSL1/PTN/MME	3	geneontology_Biological_Process	0.0476191	Down
GO:0050886	GO:0050886	endocrine process	3/245	84/18866	0.096143	0.373711	0.315402	RAB11FIP1/C1QTNF1/GAL	3	geneontology_Biological_Process	0.0122449	Up
GO:0050886	GO:0050886	endocrine process	2/63	84/18866	0.032107	0.212459	0.172114	C1QTNF3/MME	2	geneontology_Biological_Process	0.031746	Down
GO:0050881	GO:0050881	musculoskeletal movement	2/245	55/18866	0.159957	0.431766	0.364399	SLC8A3/ATP2A1	2	geneontology_Biological_Process	0.00816326	Up
GO:0050881	GO:0050881	musculoskeletal movement	2/63	55/18866	0.0145462	0.146339	0.11855	TNNT3/COMP	2	geneontology_Biological_Process	0.031746	Down
GO:0050879	GO:0050879	multicellular organismal movement	2/245	55/18866	0.159957	0.431766	0.364399	SLC8A3/ATP2A1	2	geneontology_Biological_Process	0.00816326	Up
GO:0050879	GO:0050879	multicellular organismal movement	2/63	55/18866	0.0145462	0.146339	0.11855	TNNT3/COMP	2	geneontology_Biological_Process	0.031746	Down
GO:0050873	GO:0050873	brown fat cell differentiation	2/245	50/18866	0.137441	0.419718	0.35423	BMP7/BNIP3	2	geneontology_Biological_Process	0.00816326	Up
GO:0050867	GO:0050867	positive regulation of cell activation	2/63	421/18866	0.411988	0.491372	0.398062	VCAM1/AXL	2	geneontology_Biological_Process	0.031746	Down
GO:0050860	GO:0050860	negative regulation of T cell receptor signaling pathway	1/63	23/18866	0.0740901	0.232741	0.188544	GBP1	1	geneontology_Biological_Process	0.015873	Down
GO:0050858	GO:0050858	negative regulation of antigen receptor-mediated signaling pathway	1/63	31/18866	0.0985723	0.249751	0.202324	GBP1	1	geneontology_Biological_Process	0.015873	Down
GO:0050856	GO:0050856	regulation of T cell receptor signaling pathway	1/63	43/18866	0.134106	0.275537	0.223213	GBP1	1	geneontology_Biological_Process	0.015873	Down
GO:0050854	GO:0050854	regulation of antigen receptor-mediated signaling pathway	1/63	69/18866	0.206433	0.333155	0.26989	GBP1	1	geneontology_Biological_Process	0.015873	Down
GO:0050852	GO:0050852	T cell receptor signaling pathway	2/63	206/18866	0.150825	0.287608	0.232992	GBP1/CD3G	2	geneontology_Biological_Process	0.031746	Down
GO:0050851	GO:0050851	antigen receptor-mediated signaling pathway	2/63	325/18866	0.295886	0.408906	0.331256	GBP1/CD3G	2	geneontology_Biological_Process	0.031746	Down
GO:0050848	GO:0050848	regulation of calcium-mediated signaling	1/63	100/18866	0.28493	0.400376	0.324346	GBP1	1	geneontology_Biological_Process	0.015873	Down
GO:0050840	GO:0050840	extracellular matrix binding	3/62	57/18352	0.00094346	0.0148857	0.011476	TGFBI/DCN/SMOC2	3	geneontology_Molecular_Function	0.0483871	Down
GO:0050819	GO:0050819	negative regulation of coagulation	1/63	55/18866	0.16826	0.304614	0.246769	FAP	1	geneontology_Biological_Process	0.015873	Down
GO:0050818	GO:0050818	regulation of coagulation	1/63	88/18866	0.255495	0.375562	0.304244	FAP	1	geneontology_Biological_Process	0.015873	Down
GO:0050817	GO:0050817	coagulation	5/63	349/18866	0.00615538	0.0902994	0.0731518	FAP/AXL/COL3A1/COMP/FBLN1	5	geneontology_Biological_Process	0.0793651	Down
GO:0050810	GO:0050810	regulation of steroid biosynthetic process	3/245	98/18866	0.135114	0.416686	0.351672	BMP2/SCD/DHCR7	3	geneontology_Biological_Process	0.0122449	Up
GO:0050808	GO:0050808	synapse organization	11/245	433/18866	0.0264949	0.172421	0.145519	ABI2/MEF2C/PTPRS/ARHGAP44/DKK1/SLC8A3/SDK2/PPFIBP2/ROBO2/NGEF/NRXN1	11	geneontology_Biological_Process	0.044898	Up
GO:0050808	GO:0050808	synapse organization	4/63	433/18866	0.0565866	0.220778	0.178853	PTN/NTNG1/LRTM1/THBS2	4	geneontology_Biological_Process	0.0634921	Down
GO:0050807	GO:0050807	regulation of synapse organization	8/245	229/18866	0.010318	0.100088	0.0844714	ABI2/MEF2C/PTPRS/ARHGAP44/DKK1/ROBO2/NGEF/NRXN1	8	geneontology_Biological_Process	0.0326531	Up
GO:0050807	GO:0050807	regulation of synapse organization	3/63	229/18866	0.0411744	0.212459	0.172114	PTN/LRTM1/THBS2	3	geneontology_Biological_Process	0.0476191	Down
GO:0050806	GO:0050806	positive regulation of synaptic transmission	5/245	172/18866	0.0740011	0.316637	0.267233	SLC8A3/CACNG4/IGSF11/SYT12/NRXN1	5	geneontology_Biological_Process	0.0204082	Up
GO:0050806	GO:0050806	positive regulation of synaptic transmission	2/63	172/18866	0.112663	0.261954	0.21221	PTN/MME	2	geneontology_Biological_Process	0.031746	Down
GO:0050804	GO:0050804	modulation of chemical synaptic transmission	13/245	454/18866	0.0066132	0.0786845	0.0664076	MEF2C/PTPRS/PLCB4/GNAI1/DKK1/SLC8A3/SEPTIN5/CACNG4/SNCAIP/CNTN4/IGSF11/SYT12/NRXN1	13	geneontology_Biological_Process	0.0530612	Up
GO:0050804	GO:0050804	modulation of chemical synaptic transmission	3/63	454/18866	0.193467	0.323621	0.262166	PTN/MME/NTNG1	3	geneontology_Biological_Process	0.0476191	Down
GO:0050803	GO:0050803	regulation of synapse structure or activity	8/245	240/18866	0.0133976	0.114054	0.0962584	ABI2/MEF2C/PTPRS/ARHGAP44/DKK1/ROBO2/NGEF/NRXN1	8	geneontology_Biological_Process	0.0326531	Up
GO:0050803	GO:0050803	regulation of synapse structure or activity	3/63	240/18866	0.0462329	0.213101	0.172634	PTN/LRTM1/THBS2	3	geneontology_Biological_Process	0.0476191	Down
GO:0050795	GO:0050795	regulation of behavior	2/245	70/18866	0.230532	0.48154	0.406407	MEF2C/NRXN1	2	geneontology_Biological_Process	0.00816326	Up
GO:0050777	GO:0050777	negative regulation of immune response	1/63	159/18866	0.413796	0.492326	0.398835	COL3A1	1	geneontology_Biological_Process	0.015873	Down
GO:0050774	GO:0050774	negative regulation of dendrite morphogenesis	1/245	16/18866	0.188788	0.447858	0.37798	NGEF	1	geneontology_Biological_Process	0.00408163	Up
GO:0050773	GO:0050773	regulation of dendrite development	8/245	155/18866	0.000964465	0.0197052	0.0166307	ABI2/PREX1/MEF2C/PTPRS/ARHGAP44/SRGAP2C/BMP7/NGEF	8	geneontology_Biological_Process	0.0326531	Up
GO:0050773	GO:0050773	regulation of dendrite development	1/63	155/18866	0.405833	0.486006	0.393715	PTN	1	geneontology_Biological_Process	0.015873	Down
GO:0050772	GO:0050772	positive regulation of axonogenesis	5/245	86/18866	0.00525958	0.0674258	0.0569056	ZFYVE27/ROBO1/PLXNA3/LPAR3/ROBO2	5	geneontology_Biological_Process	0.0204082	Up
GO:0050772	GO:0050772	positive regulation of axonogenesis	1/63	86/18866	0.250474	0.370036	0.299768	CXCL12	1	geneontology_Biological_Process	0.015873	Down
GO:0050771	GO:0050771	negative regulation of axonogenesis	2/245	70/18866	0.230532	0.48154	0.406407	PTPRS/PLXNA3	2	geneontology_Biological_Process	0.00816326	Up
GO:0050770	GO:0050770	regulation of axonogenesis	6/245	186/18866	0.0348088	0.199632	0.168484	ZFYVE27/PTPRS/ROBO1/PLXNA3/LPAR3/ROBO2	6	geneontology_Biological_Process	0.0244898	Up
GO:0050769	GO:0050769	positive regulation of neurogenesis	18/245	485/18866	6.81178e-05	0.00261973	0.00221098	ZFYVE27/ID2/DLX2/PTPRZ1/MEF2C/ROBO1/GLI2/KIDINS220/BMP2/DKK1/PLXNA3/ENC1/SRGAP2C/LPAR3/ROBO2/BMP4/CPNE5/BMP7	18	geneontology_Biological_Process	0.0734694	Up
GO:0050769	GO:0050769	positive regulation of neurogenesis	4/63	485/18866	0.0786739	0.237678	0.192544	CXCL12/PTN/MME/HGF	4	geneontology_Biological_Process	0.0634921	Down
GO:0050768	GO:0050768	negative regulation of neurogenesis	12/245	295/18866	0.00050092	0.0121297	0.0102371	ID2/BMPR1A/DLX2/PTPRS/DKK1/PLXNA3/SRGAP2C/FUOM/CNTN4/BMP7/NGEF/HEY1	12	geneontology_Biological_Process	0.0489796	Up
GO:0050768	GO:0050768	negative regulation of neurogenesis	2/63	295/18866	0.258692	0.379501	0.307434	COL3A1/PTN	2	geneontology_Biological_Process	0.031746	Down
GO:0050766	GO:0050766	positive regulation of phagocytosis	1/63	68/18866	0.203765	0.3314	0.268468	C2	1	geneontology_Biological_Process	0.015873	Down
GO:0050764	GO:0050764	regulation of phagocytosis	1/63	97/18866	0.277681	0.393202	0.318534	C2	1	geneontology_Biological_Process	0.015873	Down
GO:0050750	GO:0050750	low-density lipoprotein particle receptor binding	2/242	21/18352	0.0308421	0.332736	0.306659	DKK1/CLU	2	geneontology_Molecular_Function	0.00826446	Up
GO:0050731	GO:0050731	positive regulation of peptidyl-tyrosine phosphorylation	2/63	195/18866	0.138196	0.278097	0.225288	HGF/FGF8	2	geneontology_Biological_Process	0.031746	Down
GO:0050730	GO:0050730	regulation of peptidyl-tyrosine phosphorylation	2/63	263/18866	0.219165	0.344603	0.279164	HGF/FGF8	2	geneontology_Biological_Process	0.031746	Down
GO:0050728	GO:0050728	negative regulation of inflammatory response	2/63	196/18866	0.139334	0.278456	0.225578	C1QTNF3/HGF	2	geneontology_Biological_Process	0.031746	Down
GO:0050727	GO:0050727	regulation of inflammatory response	2/63	425/18866	0.416652	0.494921	0.400937	C1QTNF3/HGF	2	geneontology_Biological_Process	0.031746	Down
GO:0050715	GO:0050715	positive regulation of cytokine secretion	1/63	34/18866	0.107588	0.260371	0.210927	C1QTNF3	1	geneontology_Biological_Process	0.015873	Down
GO:0050707	GO:0050707	regulation of cytokine secretion	2/245	59/18866	0.178419	0.44042	0.371702	CADM1/CCN4	2	geneontology_Biological_Process	0.00816326	Up
GO:0050707	GO:0050707	regulation of cytokine secretion	1/63	59/18866	0.179347	0.313965	0.254344	C1QTNF3	1	geneontology_Biological_Process	0.015873	Down
GO:0050691	GO:0050691	regulation of defense response to virus by host	1/63	40/18866	0.125354	0.268851	0.217797	AIM2	1	geneontology_Biological_Process	0.015873	Down
GO:0050688	GO:0050688	regulation of defense response to virus	1/63	78/18866	0.230057	0.352568	0.285616	AIM2	1	geneontology_Biological_Process	0.015873	Down
GO:0050680	GO:0050680	negative regulation of epithelial cell proliferation	4/245	175/18866	0.193442	0.453455	0.382704	MEF2C/ROBO1/BMP4/ATOH8	4	geneontology_Biological_Process	0.0163265	Up
GO:0050679	GO:0050679	positive regulation of epithelial cell proliferation	5/245	211/18866	0.140776	0.419718	0.35423	BMPR1A/TCF7L2/BMP2/BMP4/NR4A1	5	geneontology_Biological_Process	0.0204082	Up
GO:0050679	GO:0050679	positive regulation of epithelial cell proliferation	3/63	211/18866	0.0335448	0.212459	0.172114	HAS2/CXCL12/PTN	3	geneontology_Biological_Process	0.0476191	Down
GO:0050678	GO:0050678	regulation of epithelial cell proliferation	8/245	395/18866	0.143712	0.419718	0.35423	BMPR1A/MEF2C/TCF7L2/ROBO1/BMP2/BMP4/ATOH8/NR4A1	8	geneontology_Biological_Process	0.0326531	Up
GO:0050678	GO:0050678	regulation of epithelial cell proliferation	3/63	395/18866	0.145324	0.282613	0.228946	HAS2/CXCL12/PTN	3	geneontology_Biological_Process	0.0476191	Down
GO:0050673	GO:0050673	epithelial cell proliferation	11/245	453/18866	0.0350821	0.200076	0.168859	ID2/BMPR1A/MEF2C/TCF7L2/ROBO1/BMP2/PRKX/BMP4/ATOH8/NR4A1/IGFBP5	11	geneontology_Biological_Process	0.044898	Up
GO:0050673	GO:0050673	epithelial cell proliferation	6/63	453/18866	0.00396765	0.0718586	0.0582129	FAP/HAS2/CXCL12/PTN/HGF/COL8A2	6	geneontology_Biological_Process	0.0952381	Down
GO:0050671	GO:0050671	positive regulation of lymphocyte proliferation	1/63	136/18866	0.366534	0.458402	0.371352	VCAM1	1	geneontology_Biological_Process	0.015873	Down
GO:0050663	GO:0050663	cytokine secretion	2/245	72/18866	0.240134	0.490147	0.413671	CADM1/CCN4	2	geneontology_Biological_Process	0.00816326	Up
GO:0050663	GO:0050663	cytokine secretion	1/63	72/18866	0.214386	0.339271	0.274845	C1QTNF3	1	geneontology_Biological_Process	0.015873	Down
GO:0050661	GO:0050661	NADP binding	1/62	54/18352	0.167237	0.339252	0.261543	FMO1	1	geneontology_Molecular_Function	0.016129	Down
GO:0050660	GO:0050660	flavin adenine dinucleotide binding	1/62	81/18352	0.240209	0.396624	0.305774	FMO1	1	geneontology_Molecular_Function	0.016129	Down
GO:0050655	GO:0050655	dermatan sulfate proteoglycan metabolic process	1/63	16/18866	0.0521322	0.213588	0.173028	DCN	1	geneontology_Biological_Process	0.015873	Down
GO:0050654	GO:0050654	chondroitin sulfate proteoglycan metabolic process	2/245	44/18866	0.111495	0.413238	0.348762	CHST3/CHST13	2	geneontology_Biological_Process	0.00816326	Up
GO:0050654	GO:0050654	chondroitin sulfate proteoglycan metabolic process	1/63	44/18866	0.137004	0.276838	0.224268	DCN	1	geneontology_Biological_Process	0.015873	Down
GO:0050651	GO:0050651	dermatan sulfate proteoglycan biosynthetic process	1/63	15/18866	0.0489537	0.213101	0.172634	DCN	1	geneontology_Biological_Process	0.015873	Down
GO:0050650	GO:0050650	chondroitin sulfate proteoglycan biosynthetic process	2/245	31/18866	0.0610474	0.279501	0.235891	CHST3/CHST13	2	geneontology_Biological_Process	0.00816326	Up
GO:0050650	GO:0050650	chondroitin sulfate proteoglycan biosynthetic process	1/63	31/18866	0.0985723	0.249751	0.202324	DCN	1	geneontology_Biological_Process	0.015873	Down
GO:0050435	GO:0050435	amyloid-beta metabolic process	1/63	51/18866	0.157025	0.293447	0.237722	MME	1	geneontology_Biological_Process	0.015873	Down
GO:0050433	GO:0050433	regulation of catecholamine secretion	2/245	55/18866	0.159957	0.431766	0.364399	SYT15/SYT12	2	geneontology_Biological_Process	0.00816326	Up
GO:0050433	GO:0050433	regulation of catecholamine secretion	1/63	55/18866	0.16826	0.304614	0.246769	CXCL12	1	geneontology_Biological_Process	0.015873	Down
GO:0050432	GO:0050432	catecholamine secretion	2/245	57/18866	0.169145	0.438141	0.369779	SYT15/SYT12	2	geneontology_Biological_Process	0.00816326	Up
GO:0050432	GO:0050432	catecholamine secretion	1/63	57/18866	0.173822	0.308713	0.250089	CXCL12	1	geneontology_Biological_Process	0.015873	Down
GO:0048880	GO:0048880	sensory system development	11/245	394/18866	0.0142927	0.117767	0.0993919	ABI2/DLX2/KLF4/SDK2/TBX2/IRX5/BMP4/BMP7/FBN2/CRYAB/EFEMP1	11	geneontology_Biological_Process	0.044898	Up
GO:0048880	GO:0048880	sensory system development	2/63	394/18866	0.380076	0.468548	0.379572	PTN/COL8A2	2	geneontology_Biological_Process	0.031746	Down
GO:0048875	GO:0048875	chemical homeostasis within a tissue	1/245	11/18866	0.13396	0.415084	0.35032	HOMER2	1	geneontology_Biological_Process	0.00408163	Up
GO:0048872	GO:0048872	homeostasis of number of cells	8/245	256/18866	0.0190086	0.139953	0.118117	ID2/MEF2C/KLF2/ILDR2/TRIM58/SPNS2/BMP4/HSPA1A	8	geneontology_Biological_Process	0.0326531	Up
GO:0048864	GO:0048864	stem cell development	4/245	84/18866	0.0238642	0.163205	0.137741	BMPR1A/FOLR1/BMP4/BMP7	4	geneontology_Biological_Process	0.0163265	Up
GO:0048863	GO:0048863	stem cell differentiation	8/245	264/18866	0.0223691	0.155542	0.131273	BMPR1A/MEF2C/SP7/TBX2/FOLR1/BMP4/BMP7/FRZB	8	geneontology_Biological_Process	0.0326531	Up
GO:0048857	GO:0048857	neural nucleus development	1/63	62/18866	0.187567	0.317372	0.257104	BASP1	1	geneontology_Biological_Process	0.015873	Down
GO:0048854	GO:0048854	brain morphogenesis	1/63	34/18866	0.107588	0.260371	0.210927	FGF8	1	geneontology_Biological_Process	0.015873	Down
GO:0048853	GO:0048853	forebrain morphogenesis	1/63	11/18866	0.0361349	0.212459	0.172114	FGF8	1	geneontology_Biological_Process	0.015873	Down
GO:0048846	GO:0048846	axon extension involved in axon guidance	1/63	37/18866	0.116515	0.265004	0.21468	CXCL12	1	geneontology_Biological_Process	0.015873	Down
GO:0048844	GO:0048844	artery morphogenesis	5/245	75/18866	0.0029234	0.0442434	0.0373403	BMPR1A/TBX2/FOLR1/BMP4/HEY1	5	geneontology_Biological_Process	0.0204082	Up
GO:0048844	GO:0048844	artery morphogenesis	3/63	75/18866	0.00201924	0.0519689	0.0421002	COL3A1/COMP/FGF8	3	geneontology_Biological_Process	0.0476191	Down
GO:0048841	GO:0048841	regulation of axon extension involved in axon guidance	1/63	32/18866	0.101587	0.252164	0.204279	CXCL12	1	geneontology_Biological_Process	0.015873	Down
GO:0048839	GO:0048839	inner ear development	6/245	197/18866	0.0440072	0.232722	0.196411	GLI2/BMP2/MYO6/MYO3A/BMP4/FRZB	6	geneontology_Biological_Process	0.0244898	Up
GO:0048821	GO:0048821	erythrocyte development	2/245	35/18866	0.075551	0.317859	0.268264	KLF2/TRIM58	2	geneontology_Biological_Process	0.00816326	Up
GO:0048820	GO:0048820	hair follicle maturation	1/245	16/18866	0.188788	0.447858	0.37798	GAL	1	geneontology_Biological_Process	0.00408163	Up
GO:0048814	GO:0048814	regulation of dendrite morphogenesis	3/245	95/18866	0.126348	0.415084	0.35032	ABI2/ARHGAP44/NGEF	3	geneontology_Biological_Process	0.0122449	Up
GO:0048813	GO:0048813	dendrite morphogenesis	4/245	146/18866	0.122637	0.415084	0.35032	ABI2/ARHGAP44/KIDINS220/NGEF	4	geneontology_Biological_Process	0.0163265	Up
GO:0048813	GO:0048813	dendrite morphogenesis	1/63	146/18866	0.387526	0.475335	0.38507	PTN	1	geneontology_Biological_Process	0.015873	Down
GO:0048806	GO:0048806	genitalia development	2/63	47/18866	0.0107711	0.12641	0.102405	AXL/FGF8	2	geneontology_Biological_Process	0.031746	Down
GO:0048799	GO:0048799	animal organ maturation	4/245	27/18866	0.000385029	0.0101505	0.00856673	PHOSPHO1/BMP2/RFLNA/FGFR3	4	geneontology_Biological_Process	0.0163265	Up
GO:0048787	GO:0048787	presynaptic active zone membrane	1/63	31/19559	0.0952438	0.333353	0.290744	NTNG1	1	geneontology_Cellular_Component	0.015873	Down
GO:0048786	GO:0048786	presynaptic active zone	3/251	76/19559	0.0742627	0.498806	0.481173	ARHGAP44/PPFIBP2/NRXN1	3	geneontology_Cellular_Component	0.0119522	Up
GO:0048771	GO:0048771	tissue remodeling	3/63	178/18866	0.0216908	0.182876	0.148148	AXL/PTN/FGF8	3	geneontology_Biological_Process	0.0476191	Down
GO:0048762	GO:0048762	mesenchymal cell differentiation	10/245	229/18866	0.000852369	0.0182117	0.0153702	BMPR1A/BAMBI/MEF2C/TCF7L2/BMP2/FOLR1/BMP4/BMP7/HEY1/FRZB	10	geneontology_Biological_Process	0.0408163	Up
GO:0048762	GO:0048762	mesenchymal cell differentiation	3/63	229/18866	0.0411744	0.212459	0.172114	HAS2/HGF/FGF8	3	geneontology_Biological_Process	0.0476191	Down
GO:0048755	GO:0048755	branching morphogenesis of a nerve	1/245	10/18866	0.122559	0.415084	0.35032	DLX2	1	geneontology_Biological_Process	0.00408163	Up
GO:0048754	GO:0048754	branching morphogenesis of an epithelial tube	5/245	155/18866	0.0518916	0.253942	0.21432	SALL1/GLI2/BMP2/BMP4/BMP7	5	geneontology_Biological_Process	0.0204082	Up
GO:0048754	GO:0048754	branching morphogenesis of an epithelial tube	1/63	155/18866	0.405833	0.486006	0.393715	FGF8	1	geneontology_Biological_Process	0.015873	Down
GO:0048747	GO:0048747	muscle fiber development	4/245	60/18866	0.00766332	0.0843482	0.0711876	MYORG/CXADR/BMP4/UCHL1	4	geneontology_Biological_Process	0.0163265	Up
GO:0048747	GO:0048747	muscle fiber development	2/63	60/18866	0.0171542	0.162356	0.131525	MYOG/COMP	2	geneontology_Biological_Process	0.031746	Down
GO:0048745	GO:0048745	smooth muscle tissue development	1/63	24/18866	0.0771858	0.237225	0.192176	COL3A1	1	geneontology_Biological_Process	0.015873	Down
GO:0048742	GO:0048742	regulation of skeletal muscle fiber development	1/63	11/18866	0.0361349	0.212459	0.172114	MYOG	1	geneontology_Biological_Process	0.015873	Down
GO:0048741	GO:0048741	skeletal muscle fiber development	1/63	32/18866	0.101587	0.252164	0.204279	MYOG	1	geneontology_Biological_Process	0.015873	Down
GO:0048739	GO:0048739	cardiac muscle fiber development	2/245	10/18866	0.00705629	0.0802223	0.0677055	CXADR/BMP4	2	geneontology_Biological_Process	0.00816326	Up
GO:0048738	GO:0048738	cardiac muscle tissue development	10/245	231/18866	0.000910764	0.0189636	0.0160048	ID2/BMPR1A/MEF2C/BMP2/DKK1/CXADR/TBX2/BMP4/BMP7/KDM6B	10	geneontology_Biological_Process	0.0408163	Up
GO:0048736	GO:0048736	appendage development	8/245	181/18866	0.00257189	0.0401206	0.0338607	BMPR1A/SALL1/GLI2/DKK1/TBX2/BMP4/BMP7/FBN2	8	geneontology_Biological_Process	0.0326531	Up
GO:0048736	GO:0048736	appendage development	2/63	181/18866	0.122499	0.267819	0.216961	COMP/FGF8	2	geneontology_Biological_Process	0.031746	Down
GO:0048732	GO:0048732	gland development	13/245	443/18866	0.00542089	0.0689528	0.0581943	ID2/BMPR1A/SALL1/ROBO1/GLI2/BMP2/TBX2/IGSF3/BMP4/BMP7/FRZB/CDO1/IGFBP5	13	geneontology_Biological_Process	0.0530612	Up
GO:0048732	GO:0048732	gland development	3/63	443/18866	0.184187	0.315758	0.255797	PTN/HGF/FGF8	3	geneontology_Biological_Process	0.0476191	Down
GO:0048730	GO:0048730	epidermis morphogenesis	3/245	32/18866	0.0081276	0.0879632	0.0742386	KLF4/GLI2/IGFBP5	3	geneontology_Biological_Process	0.0122449	Up
GO:0048715	GO:0048715	negative regulation of oligodendrocyte differentiation	2/245	13/18866	0.0119214	0.105613	0.0891343	ID2/DLX2	2	geneontology_Biological_Process	0.00816326	Up
GO:0048714	GO:0048714	positive regulation of oligodendrocyte differentiation	1/63	23/18866	0.0740901	0.232741	0.188544	PTN	1	geneontology_Biological_Process	0.015873	Down
GO:0048713	GO:0048713	regulation of oligodendrocyte differentiation	3/245	40/18866	0.0150085	0.120039	0.10131	ID2/DLX2/PTPRZ1	3	geneontology_Biological_Process	0.0122449	Up
GO:0048713	GO:0048713	regulation of oligodendrocyte differentiation	1/63	40/18866	0.125354	0.268851	0.217797	PTN	1	geneontology_Biological_Process	0.015873	Down
GO:0048711	GO:0048711	positive regulation of astrocyte differentiation	2/245	13/18866	0.0119214	0.105613	0.0891343	ID2/BMP2	2	geneontology_Biological_Process	0.00816326	Up
GO:0048710	GO:0048710	regulation of astrocyte differentiation	2/245	31/18866	0.0610474	0.279501	0.235891	ID2/BMP2	2	geneontology_Biological_Process	0.00816326	Up
GO:0048709	GO:0048709	oligodendrocyte differentiation	7/245	103/18866	0.000393096	0.0101987	0.00860739	ID2/DLX2/PTPRZ1/SLC8A3/BOK/BNIP3/CLU	7	geneontology_Biological_Process	0.0285714	Up
GO:0048709	GO:0048709	oligodendrocyte differentiation	1/63	103/18866	0.292108	0.405798	0.328738	PTN	1	geneontology_Biological_Process	0.015873	Down
GO:0048706	GO:0048706	embryonic skeletal system development	6/245	130/18866	0.00706761	0.0802223	0.0677055	SATB2/DLX2/MEF2C/IRX5/BMP4/BMP7	6	geneontology_Biological_Process	0.0244898	Up
GO:0048706	GO:0048706	embryonic skeletal system development	1/63	130/18866	0.3536	0.449507	0.364147	FGF8	1	geneontology_Biological_Process	0.015873	Down
GO:0048705	GO:0048705	skeletal system morphogenesis	15/245	228/18866	3.15338e-07	4.48191e-05	3.78261e-05	SMPD3/SATB2/DLX2/PHOSPHO1/MEF2C/RFLNA/IRX5/BMP4/BMP7/COL13A1/ALPL/TMEM119/IFITM5/FBN2/FGFR3	15	geneontology_Biological_Process	0.0612245	Up
GO:0048705	GO:0048705	skeletal system morphogenesis	4/63	228/18866	0.00709139	0.0990768	0.0802624	HAS2/SFRP4/COMP/FGF8	4	geneontology_Biological_Process	0.0634921	Down
GO:0048704	GO:0048704	embryonic skeletal system morphogenesis	6/245	97/18866	0.00166556	0.0297525	0.0251103	SATB2/DLX2/MEF2C/IRX5/BMP4/BMP7	6	geneontology_Biological_Process	0.0244898	Up
GO:0048704	GO:0048704	embryonic skeletal system morphogenesis	1/63	97/18866	0.277681	0.393202	0.318534	FGF8	1	geneontology_Biological_Process	0.015873	Down
GO:0048703	GO:0048703	embryonic viscerocranium morphogenesis	1/245	11/18866	0.13396	0.415084	0.35032	MEF2C	1	geneontology_Biological_Process	0.00408163	Up
GO:0048701	GO:0048701	embryonic cranial skeleton morphogenesis	4/245	48/18866	0.00345038	0.0508076	0.0428802	DLX2/MEF2C/IRX5/BMP4	4	geneontology_Biological_Process	0.0163265	Up
GO:0048701	GO:0048701	embryonic cranial skeleton morphogenesis	1/63	48/18866	0.148501	0.28627	0.231908	FGF8	1	geneontology_Biological_Process	0.015873	Down
GO:0048681	GO:0048681	negative regulation of axon regeneration	1/245	14/18866	0.167284	0.436434	0.368339	PTPRS	1	geneontology_Biological_Process	0.00408163	Up
GO:0048680	GO:0048680	positive regulation of axon regeneration	1/63	11/18866	0.0361349	0.212459	0.172114	PTN	1	geneontology_Biological_Process	0.015873	Down
GO:0048679	GO:0048679	regulation of axon regeneration	2/245	29/18866	0.0542013	0.262107	0.221211	KLF4/PTPRS	2	geneontology_Biological_Process	0.00816326	Up
GO:0048679	GO:0048679	regulation of axon regeneration	1/63	29/18866	0.0925122	0.245818	0.199138	PTN	1	geneontology_Biological_Process	0.015873	Down
GO:0048678	GO:0048678	response to axon injury	4/245	80/18866	0.0203539	0.145277	0.12261	KLF4/PTPRS/FOLR1/BNIP3	4	geneontology_Biological_Process	0.0163265	Up
GO:0048678	GO:0048678	response to axon injury	1/63	80/18866	0.235212	0.357942	0.28997	PTN	1	geneontology_Biological_Process	0.015873	Down
GO:0048675	GO:0048675	axon extension	4/245	123/18866	0.076547	0.321496	0.271334	ZFYVE27/PTPRS/PLXNA3/NDN	4	geneontology_Biological_Process	0.0163265	Up
GO:0048675	GO:0048675	axon extension	1/63	123/18866	0.338182	0.440207	0.356613	CXCL12	1	geneontology_Biological_Process	0.015873	Down
GO:0048672	GO:0048672	positive regulation of collateral sprouting	1/245	11/18866	0.13396	0.415084	0.35032	LPAR3	1	geneontology_Biological_Process	0.00408163	Up
GO:0048670	GO:0048670	regulation of collateral sprouting	2/245	20/18866	0.0273625	0.172421	0.145519	PTPRS/LPAR3	2	geneontology_Biological_Process	0.00816326	Up
GO:0048668	GO:0048668	collateral sprouting	2/245	27/18866	0.0476516	0.243016	0.205099	PTPRS/LPAR3	2	geneontology_Biological_Process	0.00816326	Up
GO:0048663	GO:0048663	neuron fate commitment	5/245	67/18866	0.00177859	0.0311804	0.0263154	ID2/SATB2/DLX2/GLI2/BMP4	5	geneontology_Biological_Process	0.0204082	Up
GO:0048662	GO:0048662	negative regulation of smooth muscle cell proliferation	3/245	69/18866	0.0606893	0.279501	0.235891	KLF4/MEF2C/IGFBP5	3	geneontology_Biological_Process	0.0122449	Up
GO:0048662	GO:0048662	negative regulation of smooth muscle cell proliferation	1/63	69/18866	0.206433	0.333155	0.26989	OGN	1	geneontology_Biological_Process	0.015873	Down
GO:0048661	GO:0048661	positive regulation of smooth muscle cell proliferation	6/245	103/18866	0.00226002	0.0371256	0.031333	ID2/SMPD3/BMPR1A/BMP4/CCN4/IGFBP5	6	geneontology_Biological_Process	0.0244898	Up
GO:0048660	GO:0048660	regulation of smooth muscle cell proliferation	9/245	173/18866	0.000443488	0.0110959	0.00936464	ID2/SMPD3/BMPR1A/KLF4/MEF2C/TCF7L2/BMP4/CCN4/IGFBP5	9	geneontology_Biological_Process	0.0367347	Up
GO:0048659	GO:0048659	smooth muscle cell proliferation	9/245	175/18866	0.000482148	0.0118507	0.0100017	ID2/SMPD3/BMPR1A/KLF4/MEF2C/TCF7L2/BMP4/CCN4/IGFBP5	9	geneontology_Biological_Process	0.0367347	Up
GO:0048645	GO:0048645	animal organ formation	10/245	65/18866	1.08683e-08	2.36857e-06	1.99901e-06	BMPR1A/MEF2C/ROBO1/GLI2/BMP2/DKK1/FOLR1/ROBO2/BMP4/BMP7	10	geneontology_Biological_Process	0.0408163	Up
GO:0048645	GO:0048645	animal organ formation	1/63	65/18866	0.195706	0.323676	0.262211	FGF8	1	geneontology_Biological_Process	0.015873	Down
GO:0048644	GO:0048644	muscle organ morphogenesis	1/63	83/18866	0.242881	0.365443	0.296046	COL3A1	1	geneontology_Biological_Process	0.015873	Down
GO:0048643	GO:0048643	positive regulation of skeletal muscle tissue development	1/63	26/18866	0.0833467	0.237678	0.192544	MYOG	1	geneontology_Biological_Process	0.015873	Down
GO:0048642	GO:0048642	negative regulation of skeletal muscle tissue development	1/245	11/18866	0.13396	0.415084	0.35032	AKIRIN1	1	geneontology_Biological_Process	0.00408163	Up
GO:0048641	GO:0048641	regulation of skeletal muscle tissue development	2/245	49/18866	0.133027	0.415084	0.35032	AKIRIN1/MEF2C	2	geneontology_Biological_Process	0.00816326	Up
GO:0048641	GO:0048641	regulation of skeletal muscle tissue development	1/63	49/18866	0.151352	0.287608	0.232992	MYOG	1	geneontology_Biological_Process	0.015873	Down
GO:0048640	GO:0048640	negative regulation of developmental growth	5/245	115/18866	0.0171646	0.1311	0.110645	PTPRS/PLXNA3/CXADR/BMP4/FGFR3	5	geneontology_Biological_Process	0.0204082	Up
GO:0048639	GO:0048639	positive regulation of developmental growth	7/245	187/18866	0.0112857	0.105613	0.0891343	ZFYVE27/BMPR1A/MEF2C/PLS1/TBX2/LPAR3/CPNE5	7	geneontology_Biological_Process	0.0285714	Up
GO:0048639	GO:0048639	positive regulation of developmental growth	3/63	187/18866	0.0246475	0.196621	0.159284	CXCL12/BASP1/FGF8	3	geneontology_Biological_Process	0.0476191	Down
GO:0048638	GO:0048638	regulation of developmental growth	12/245	353/18866	0.00232423	0.0379895	0.0320621	ZFYVE27/BMPR1A/MEF2C/PTPRS/PLXNA3/PLS1/CXADR/TBX2/LPAR3/BMP4/CPNE5/FGFR3	12	geneontology_Biological_Process	0.0489796	Up
GO:0048638	GO:0048638	regulation of developmental growth	3/63	353/18866	0.113972	0.262064	0.212299	CXCL12/BASP1/FGF8	3	geneontology_Biological_Process	0.0476191	Down
GO:0048636	GO:0048636	positive regulation of muscle organ development	4/245	85/18866	0.0247955	0.16569	0.139838	BMPR1A/MEF2C/TBX2/BMP4	4	geneontology_Biological_Process	0.0163265	Up
GO:0048636	GO:0048636	positive regulation of muscle organ development	1/63	85/18866	0.247952	0.369285	0.299158	MYOG	1	geneontology_Biological_Process	0.015873	Down
GO:0048635	GO:0048635	negative regulation of muscle organ development	5/245	62/18866	0.00125585	0.0235941	0.0199128	AKIRIN1/BMP2/DKK1/CXADR/BMP4	5	geneontology_Biological_Process	0.0204082	Up
GO:0048635	GO:0048635	negative regulation of muscle organ development	1/63	62/18866	0.187567	0.317372	0.257104	FGF8	1	geneontology_Biological_Process	0.015873	Down
GO:0048634	GO:0048634	regulation of muscle organ development	8/245	157/18866	0.00104779	0.0208448	0.0175924	BMPR1A/AKIRIN1/MEF2C/BMP2/DKK1/CXADR/TBX2/BMP4	8	geneontology_Biological_Process	0.0326531	Up
GO:0048634	GO:0048634	regulation of muscle organ development	2/63	157/18866	0.0967804	0.249751	0.202324	MYOG/FGF8	2	geneontology_Biological_Process	0.031746	Down
GO:0048608	GO:0048608	reproductive structure development	11/245	443/18866	0.030573	0.18508	0.156202	DLX3/SALL1/GLI2/PLCD1/BOK/IRX5/ROBO2/BMP4/BMP7/HEY1/LDOC1	11	geneontology_Biological_Process	0.044898	Up
GO:0048608	GO:0048608	reproductive structure development	7/63	443/18866	0.000668304	0.0273667	0.0221699	AXL/FOSL1/PTN/MME/DCN/BASP1/FGF8	7	geneontology_Biological_Process	0.111111	Down
GO:0048596	GO:0048596	embryonic camera-type eye morphogenesis	2/245	28/18866	0.0508882	0.250156	0.211125	TBX2/BMP7	2	geneontology_Biological_Process	0.00816326	Up
GO:0048593	GO:0048593	camera-type eye morphogenesis	6/245	125/18866	0.00586274	0.0717801	0.0605805	ABI2/SDK2/TBX2/IRX5/BMP4/BMP7	6	geneontology_Biological_Process	0.0244898	Up
GO:0048593	GO:0048593	camera-type eye morphogenesis	2/63	125/18866	0.0654761	0.232741	0.188544	PTN/COL8A2	2	geneontology_Biological_Process	0.031746	Down
GO:0048592	GO:0048592	eye morphogenesis	8/245	156/18866	0.00100544	0.0204147	0.0172295	ABI2/SDK2/TBX2/IRX5/BMP4/BMP7/FBN2/EFEMP1	8	geneontology_Biological_Process	0.0326531	Up
GO:0048592	GO:0048592	eye morphogenesis	2/63	156/18866	0.0957462	0.248601	0.201393	PTN/COL8A2	2	geneontology_Biological_Process	0.031746	Down
GO:0048588	GO:0048588	developmental cell growth	7/245	237/18866	0.0355596	0.200076	0.168859	ZFYVE27/CYFIP2/PTPRS/PLXNA3/LPAR3/CPNE5/NDN	7	geneontology_Biological_Process	0.0285714	Up
GO:0048588	GO:0048588	developmental cell growth	2/63	237/18866	0.187514	0.317372	0.257104	CXCL12/POSTN	2	geneontology_Biological_Process	0.031746	Down
GO:0048570	GO:0048570	notochord morphogenesis	1/245	10/18866	0.122559	0.415084	0.35032	GLI2	1	geneontology_Biological_Process	0.00408163	Up
GO:0048569	GO:0048569	post-embryonic animal organ development	2/245	15/18866	0.0157769	0.12309	0.103885	KLF4/EFEMP1	2	geneontology_Biological_Process	0.00816326	Up
GO:0048568	GO:0048568	embryonic organ development	20/245	451/18866	1.95031e-06	0.000163476	0.00013797	ID2/SATB2/BMPR1A/SALL1/DLX2/MEF2C/GLI2/PLCD1/MYO6/MYO3A/TBX2/FOLR1/IRX5/BMP4/BMP7/COL13A1/HEY1/FBN2/FRZB/EFEMP1	20	geneontology_Biological_Process	0.0816327	Up
GO:0048566	GO:0048566	embryonic digestive tract development	3/245	34/18866	0.00962123	0.0967748	0.0816753	ID2/SALL1/GLI2	3	geneontology_Biological_Process	0.0122449	Up
GO:0048565	GO:0048565	digestive tract development	5/245	135/18866	0.0315767	0.1901	0.160439	ID2/SALL1/GLI2/TBX2/BMP4	5	geneontology_Biological_Process	0.0204082	Up
GO:0048565	GO:0048565	digestive tract development	1/63	135/18866	0.364396	0.456896	0.370133	COL3A1	1	geneontology_Biological_Process	0.015873	Down
GO:0048562	GO:0048562	embryonic organ morphogenesis	16/245	302/18866	2.26909e-06	0.000180919	0.000152691	ID2/SATB2/SALL1/DLX2/MEF2C/GLI2/MYO6/MYO3A/TBX2/FOLR1/IRX5/BMP4/BMP7/FBN2/FRZB/EFEMP1	16	geneontology_Biological_Process	0.0653061	Up
GO:0048557	GO:0048557	embryonic digestive tract morphogenesis	1/245	18/18866	0.209739	0.463894	0.391514	ID2	1	geneontology_Biological_Process	0.00408163	Up
GO:0048548	GO:0048548	regulation of pinocytosis	1/63	13/18866	0.0425655	0.212459	0.172114	AXL	1	geneontology_Biological_Process	0.015873	Down
GO:0048546	GO:0048546	digestive tract morphogenesis	3/245	50/18866	0.0270994	0.172421	0.145519	ID2/GLI2/BMP4	3	geneontology_Biological_Process	0.0122449	Up
GO:0048545	GO:0048545	response to steroid hormone	3/63	346/18866	0.109029	0.260371	0.210927	FOSL1/PTN/LMO3	3	geneontology_Biological_Process	0.0476191	Down
GO:0048535	GO:0048535	lymph node development	1/245	17/18866	0.199332	0.453455	0.382704	SPNS2	1	geneontology_Biological_Process	0.00408163	Up
GO:0048532	GO:0048532	anatomical structure arrangement	2/245	17/18866	0.0200904	0.144342	0.12182	BMPR1A/PLXNA3	2	geneontology_Biological_Process	0.00816326	Up
GO:0048511	GO:0048511	rhythmic process	3/63	305/18866	0.0819161	0.237678	0.192544	AXL/HAS2/PTN	3	geneontology_Biological_Process	0.0476191	Down
GO:0048486	GO:0048486	parasympathetic nervous system development	1/245	19/18866	0.220011	0.471479	0.397916	PLXNA3	1	geneontology_Biological_Process	0.00408163	Up
GO:0048484	GO:0048484	enteric nervous system development	1/245	15/18866	0.178106	0.44042	0.371702	KIF26A	1	geneontology_Biological_Process	0.00408163	Up
GO:0048483	GO:0048483	autonomic nervous system development	2/245	47/18866	0.124302	0.415084	0.35032	PLXNA3/KIF26A	2	geneontology_Biological_Process	0.00816326	Up
GO:0048477	GO:0048477	oogenesis	1/63	91/18866	0.262964	0.380441	0.308197	PTN	1	geneontology_Biological_Process	0.015873	Down
GO:0048469	GO:0048469	cell maturation	4/245	179/18866	0.204075	0.462315	0.390181	ID2/KLF2/TRIM58/IRX5	4	geneontology_Biological_Process	0.0163265	Up
GO:0048407	GO:0048407	platelet-derived growth factor binding	1/62	11/18352	0.0365505	0.17036	0.131338	COL3A1	1	geneontology_Molecular_Function	0.016129	Down
GO:0048385	GO:0048385	regulation of retinoic acid receptor signaling pathway	2/245	17/18866	0.0200904	0.144342	0.12182	KLF2/PRAME	2	geneontology_Biological_Process	0.00816326	Up
GO:0048384	GO:0048384	retinoic acid receptor signaling pathway	2/245	33/18866	0.0681701	0.301146	0.254159	KLF2/PRAME	2	geneontology_Biological_Process	0.00816326	Up
GO:0048368	GO:0048368	lateral mesoderm development	1/245	15/18866	0.178106	0.44042	0.371702	BMPR1A	1	geneontology_Biological_Process	0.00408163	Up
GO:0048365	GO:0048365	Rac GTPase binding	6/242	73/18352	0.000402296	0.0228921	0.021098	ABI2/PREX1/CYFIP2/ARHGAP44/MTSS2/SRGAP2C	6	geneontology_Molecular_Function	0.0247934	Up
GO:0048340	GO:0048340	paraxial mesoderm morphogenesis	1/245	10/18866	0.122559	0.415084	0.35032	BMPR1A	1	geneontology_Biological_Process	0.00408163	Up
GO:0048339	GO:0048339	paraxial mesoderm development	1/245	18/18866	0.209739	0.463894	0.391514	BMPR1A	1	geneontology_Biological_Process	0.00408163	Up
GO:0048333	GO:0048333	mesodermal cell differentiation	5/245	35/18866	8.37269e-05	0.00307532	0.00259548	BMPR1A/KLF4/DKK1/BMP4/KDM6B	5	geneontology_Biological_Process	0.0204082	Up
GO:0048332	GO:0048332	mesoderm morphogenesis	6/245	77/18866	0.000495382	0.0120851	0.0101995	BMPR1A/KLF4/DKK1/BMP4/BMP7/KDM6B	6	geneontology_Biological_Process	0.0244898	Up
GO:0048306	GO:0048306	calcium-dependent protein binding	1/62	85/18352	0.250471	0.403686	0.311218	TNNT3	1	geneontology_Molecular_Function	0.016129	Down
GO:0048286	GO:0048286	lung alveolus development	3/245	41/18866	0.0160412	0.124262	0.104874	SMPD3/BMP4/IGFBP5	3	geneontology_Biological_Process	0.0122449	Up
GO:0048285	GO:0048285	organelle fission	9/245	476/18866	0.168177	0.438141	0.369779	SMPD3/SPDL1/SH2B1/CHMP4C/CORT/BMP4/BMP7/BNIP3/HSPA1A	9	geneontology_Biological_Process	0.0367347	Up
GO:0048260	GO:0048260	positive regulation of receptor-mediated endocytosis	2/245	52/18866	0.146362	0.420807	0.35515	ANGPT1/CLU	2	geneontology_Biological_Process	0.00816326	Up
GO:0048260	GO:0048260	positive regulation of receptor-mediated endocytosis	1/63	52/18866	0.159848	0.294594	0.238651	SFRP4	1	geneontology_Biological_Process	0.015873	Down
GO:0048259	GO:0048259	regulation of receptor-mediated endocytosis	3/245	105/18866	0.156338	0.42803	0.361246	DKK1/ANGPT1/CLU	3	geneontology_Biological_Process	0.0122449	Up
GO:0048259	GO:0048259	regulation of receptor-mediated endocytosis	1/63	105/18866	0.296854	0.408906	0.331256	SFRP4	1	geneontology_Biological_Process	0.015873	Down
GO:0048251	GO:0048251	elastic fiber assembly	1/63	10/18866	0.0329038	0.212459	0.172114	MFAP4	1	geneontology_Biological_Process	0.015873	Down
GO:0048167	GO:0048167	regulation of synaptic plasticity	5/245	191/18866	0.103874	0.395085	0.333441	MEF2C/SLC8A3/CNTN4/IGSF11/SYT12	5	geneontology_Biological_Process	0.0204082	Up
GO:0048167	GO:0048167	regulation of synaptic plasticity	2/63	191/18866	0.133665	0.275537	0.223213	PTN/MME	2	geneontology_Biological_Process	0.031746	Down
GO:0048148	GO:0048148	behavioral response to cocaine	1/245	12/18866	0.145213	0.419718	0.35423	HOMER2	1	geneontology_Biological_Process	0.00408163	Up
GO:0048102	GO:0048102	autophagic cell death	1/245	11/18866	0.13396	0.415084	0.35032	BNIP3	1	geneontology_Biological_Process	0.00408163	Up
GO:0048070	GO:0048070	regulation of developmental pigmentation	1/245	15/18866	0.178106	0.44042	0.371702	SPNS2	1	geneontology_Biological_Process	0.00408163	Up
GO:0048066	GO:0048066	developmental pigmentation	2/245	46/18866	0.119994	0.415084	0.35032	MEF2C/SPNS2	2	geneontology_Biological_Process	0.00816326	Up
GO:0048048	GO:0048048	embryonic eye morphogenesis	4/245	37/18866	0.00130897	0.0243126	0.0205192	TBX2/BMP7/FBN2/EFEMP1	4	geneontology_Biological_Process	0.0163265	Up
GO:0048029	GO:0048029	monosaccharide binding	1/62	69/18352	0.208589	0.379667	0.292701	P4HA3	1	geneontology_Molecular_Function	0.016129	Down
GO:0048027	GO:0048027	mRNA 5'-UTR binding	2/242	26/18352	0.0457324	0.374026	0.344712	SHMT2/IGF2BP3	2	geneontology_Molecular_Function	0.00826446	Up
GO:0048018	GO:0048018	receptor ligand activity	5/62	487/18352	0.0241888	0.142797	0.110088	CXCL12/PTN/HGF/OGN/FGF8	5	geneontology_Molecular_Function	0.0806452	Down
GO:0048017	GO:0048017	inositol lipid-mediated signaling	5/245	196/18866	0.112598	0.415084	0.35032	UNC5B/KLF4/PLCB4/PLCD1/ANGPT1	5	geneontology_Biological_Process	0.0204082	Up
GO:0048017	GO:0048017	inositol lipid-mediated signaling	2/63	196/18866	0.139334	0.278456	0.225578	HGF/DCN	2	geneontology_Biological_Process	0.031746	Down
GO:0048016	GO:0048016	inositol phosphate-mediated signaling	2/245	57/18866	0.169145	0.438141	0.369779	INPP5A/HOMER2	2	geneontology_Biological_Process	0.00816326	Up
GO:0048015	GO:0048015	phosphatidylinositol-mediated signaling	5/245	192/18866	0.105591	0.39951	0.337175	UNC5B/KLF4/PLCB4/PLCD1/ANGPT1	5	geneontology_Biological_Process	0.0204082	Up
GO:0048015	GO:0048015	phosphatidylinositol-mediated signaling	2/63	192/18866	0.134795	0.276178	0.223733	HGF/DCN	2	geneontology_Biological_Process	0.031746	Down
GO:0048013	GO:0048013	ephrin receptor signaling pathway	1/63	87/18866	0.252989	0.373	0.302168	ANKS1B	1	geneontology_Biological_Process	0.015873	Down
GO:0048012	GO:0048012	hepatocyte growth factor receptor signaling pathway	1/245	16/18866	0.188788	0.447858	0.37798	ESM1	1	geneontology_Biological_Process	0.00408163	Up
GO:0048012	GO:0048012	hepatocyte growth factor receptor signaling pathway	1/63	16/18866	0.0521322	0.213588	0.173028	HGF	1	geneontology_Biological_Process	0.015873	Down
GO:0048011	GO:0048011	neurotrophin TRK receptor signaling pathway	4/245	33/18866	0.000844605	0.0181646	0.0153304	ZFYVE27/CYFIP2/DOK5/NDN	4	geneontology_Biological_Process	0.0163265	Up
GO:0048010	GO:0048010	vascular endothelial growth factor receptor signaling pathway	1/63	98/18866	0.280105	0.39549	0.320388	AXL	1	geneontology_Biological_Process	0.015873	Down
GO:0048009	GO:0048009	insulin-like growth factor receptor signaling pathway	4/245	38/18866	0.00144821	0.0265966	0.0224469	MYORG/BMP2/IGFBP2/IGFBP5	4	geneontology_Biological_Process	0.0163265	Up
GO:0047485	GO:0047485	protein N-terminus binding	1/62	107/18352	0.304518	0.444665	0.342811	DCN	1	geneontology_Molecular_Function	0.016129	Down
GO:0047484	GO:0047484	regulation of response to osmotic stress	2/245	14/18866	0.0137903	0.114905	0.0969763	EFHD1/MLC1	2	geneontology_Biological_Process	0.00816326	Up
GO:0046943	GO:0046943	carboxylic acid transmembrane transporter activity	6/242	162/18352	0.0206293	0.279816	0.257886	CD36/SLC25A10/SLC36A2/SLC16A8/SLC6A15/SLC7A10	6	geneontology_Molecular_Function	0.0247934	Up
GO:0046942	GO:0046942	carboxylic acid transport	8/245	350/18866	0.0870599	0.347949	0.29366	CD36/SLC25A10/LRRC8E/FOLR1/SLC36A2/SLC16A8/SLC6A15/SLC7A10	8	geneontology_Biological_Process	0.0326531	Up
GO:0046939	GO:0046939	nucleotide phosphorylation	1/63	135/18866	0.364396	0.456896	0.370133	MYOG	1	geneontology_Biological_Process	0.015873	Down
GO:0046928	GO:0046928	regulation of neurotransmitter secretion	4/245	106/18866	0.0494512	0.249469	0.210545	MEF2C/SEPTIN5/SNCAIP/SYT12	4	geneontology_Biological_Process	0.0163265	Up
GO:0046902	GO:0046902	regulation of mitochondrial membrane permeability	3/245	77/18866	0.0787039	0.328167	0.276964	BOK/BNIP3/HSPA1A	3	geneontology_Biological_Process	0.0122449	Up
GO:0046890	GO:0046890	regulation of lipid biosynthetic process	5/245	207/18866	0.132979	0.415084	0.35032	SMPD3/BMP2/SCD/DHCR7/CCDC3	5	geneontology_Biological_Process	0.0204082	Up
GO:0046888	GO:0046888	negative regulation of hormone secretion	2/245	61/18866	0.18777	0.447858	0.37798	RAB11FIP1/BMP8A	2	geneontology_Biological_Process	0.00816326	Up
GO:0046887	GO:0046887	positive regulation of hormone secretion	3/245	131/18866	0.242284	0.493517	0.416515	TCF7L2/C1QTNF1/GAL	3	geneontology_Biological_Process	0.0122449	Up
GO:0046887	GO:0046887	positive regulation of hormone secretion	1/63	131/18866	0.355774	0.450319	0.364805	C1QTNF3	1	geneontology_Biological_Process	0.015873	Down
GO:0046885	GO:0046885	regulation of hormone biosynthetic process	1/245	18/18866	0.209739	0.463894	0.391514	BMP2	1	geneontology_Biological_Process	0.00408163	Up
GO:0046883	GO:0046883	regulation of hormone secretion	6/245	267/18866	0.135352	0.417027	0.351959	RAB11FIP1/TCF7L2/BMP8A/SLC25A4/C1QTNF1/GAL	6	geneontology_Biological_Process	0.0244898	Up
GO:0046879	GO:0046879	hormone secretion	9/245	314/18866	0.0219246	0.154798	0.130645	SMPD3/RAB11FIP1/TCF7L2/ILDR2/BMP8A/SLC25A4/CPE/C1QTNF1/GAL	9	geneontology_Biological_Process	0.0367347	Up
GO:0046875	GO:0046875	ephrin receptor binding	1/62	27/18352	0.0873799	0.248159	0.191316	ANKS1B	1	geneontology_Molecular_Function	0.016129	Down
GO:0046855	GO:0046855	inositol phosphate dephosphorylation	1/245	16/18866	0.188788	0.447858	0.37798	INPP5A	1	geneontology_Biological_Process	0.00408163	Up
GO:0046851	GO:0046851	negative regulation of bone remodeling	1/245	17/18866	0.199332	0.453455	0.382704	TMEM119	1	geneontology_Biological_Process	0.00408163	Up
GO:0046849	GO:0046849	bone remodeling	1/63	91/18866	0.262964	0.380441	0.308197	PTN	1	geneontology_Biological_Process	0.015873	Down
GO:0046847	GO:0046847	filopodium assembly	2/245	61/18866	0.18777	0.447858	0.37798	ARHGAP44/SRGAP2C	2	geneontology_Biological_Process	0.00816326	Up
GO:0046839	GO:0046839	phospholipid dephosphorylation	2/245	45/18866	0.115724	0.415084	0.35032	INPP5A/PLPP4	2	geneontology_Biological_Process	0.00816326	Up
GO:0046838	GO:0046838	phosphorylated carbohydrate dephosphorylation	1/245	17/18866	0.199332	0.453455	0.382704	INPP5A	1	geneontology_Biological_Process	0.00408163	Up
GO:0046827	GO:0046827	positive regulation of protein export from nucleus	1/245	21/18866	0.240159	0.490147	0.413671	TCF7L2	1	geneontology_Biological_Process	0.00408163	Up
GO:0046823	GO:0046823	negative regulation of nucleocytoplasmic transport	2/245	21/18866	0.029988	0.182216	0.153786	CD36/ANGPT1	2	geneontology_Biological_Process	0.00816326	Up
GO:0046822	GO:0046822	regulation of nucleocytoplasmic transport	4/245	112/18866	0.0582967	0.272246	0.229768	CD36/TCF7L2/BMP4/ANGPT1	4	geneontology_Biological_Process	0.0163265	Up
GO:0046718	GO:0046718	viral entry into host cell	4/245	134/18866	0.0973177	0.376487	0.317745	TRIM8/XPR1/CXADR/HSPA1A	4	geneontology_Biological_Process	0.0163265	Up
GO:0046718	GO:0046718	viral entry into host cell	1/63	134/18866	0.362251	0.455765	0.369217	AXL	1	geneontology_Biological_Process	0.015873	Down
GO:0046697	GO:0046697	decidualization	1/63	25/18866	0.0802713	0.237678	0.192544	PTN	1	geneontology_Biological_Process	0.015873	Down
GO:0046688	GO:0046688	response to copper ion	1/63	43/18866	0.134106	0.275537	0.223213	SOD3	1	geneontology_Biological_Process	0.015873	Down
GO:0046683	GO:0046683	response to organophosphorus	4/245	134/18866	0.0973177	0.376487	0.317745	SLC8A3/FOS/CDO1/IGFBP5	4	geneontology_Biological_Process	0.0163265	Up
GO:0046683	GO:0046683	response to organophosphorus	1/63	134/18866	0.362251	0.455765	0.369217	FOSL1	1	geneontology_Biological_Process	0.015873	Down
GO:0046677	GO:0046677	response to antibiotic	3/245	47/18866	0.0230597	0.159034	0.13422	MEF2C/KDM6B/ALPL	3	geneontology_Biological_Process	0.0122449	Up
GO:0046661	GO:0046661	male sex differentiation	1/63	164/18866	0.423601	0.499536	0.404676	FGF8	1	geneontology_Biological_Process	0.015873	Down
GO:0046660	GO:0046660	female sex differentiation	1/63	119/18866	0.32921	0.434308	0.351834	AXL	1	geneontology_Biological_Process	0.015873	Down
GO:0046658	GO:0046658	anchored component of plasma membrane	1/63	60/19559	0.176232	0.493495	0.430417	NTNG1	1	geneontology_Cellular_Component	0.015873	Down
GO:0046655	GO:0046655	folic acid metabolic process	2/245	20/18866	0.0273625	0.172421	0.145519	SHMT2/FOLR1	2	geneontology_Biological_Process	0.00816326	Up
GO:0046653	GO:0046653	tetrahydrofolate metabolic process	1/245	19/18866	0.220011	0.471479	0.397916	SHMT2	1	geneontology_Biological_Process	0.00408163	Up
GO:0046629	GO:0046629	gamma-delta T cell activation	1/245	19/18866	0.220011	0.471479	0.397916	CXADR	1	geneontology_Biological_Process	0.00408163	Up
GO:0046622	GO:0046622	positive regulation of organ growth	3/245	63/18866	0.0486299	0.246085	0.207689	BMPR1A/MEF2C/TBX2	3	geneontology_Biological_Process	0.0122449	Up
GO:0046622	GO:0046622	positive regulation of organ growth	2/63	63/18866	0.0188073	0.173524	0.140572	BASP1/FGF8	2	geneontology_Biological_Process	0.031746	Down
GO:0046620	GO:0046620	regulation of organ growth	4/245	116/18866	0.0646324	0.289429	0.24427	BMPR1A/MEF2C/CXADR/TBX2	4	geneontology_Biological_Process	0.0163265	Up
GO:0046620	GO:0046620	regulation of organ growth	2/63	116/18866	0.0574253	0.222865	0.180543	BASP1/FGF8	2	geneontology_Biological_Process	0.031746	Down
GO:0046597	GO:0046597	negative regulation of viral entry into host cell	1/245	18/18866	0.209739	0.463894	0.391514	TRIM8	1	geneontology_Biological_Process	0.00408163	Up
GO:0046579	GO:0046579	positive regulation of Ras protein signal transduction	1/63	71/18866	0.211744	0.33764	0.273523	COL3A1	1	geneontology_Biological_Process	0.015873	Down
GO:0046530	GO:0046530	photoreceptor cell differentiation	2/245	63/18866	0.197187	0.453455	0.382704	DLX2/SDK2	2	geneontology_Biological_Process	0.00816326	Up
GO:0046530	GO:0046530	photoreceptor cell differentiation	1/63	63/18866	0.190289	0.320499	0.259637	PTN	1	geneontology_Biological_Process	0.015873	Down
GO:0046513	GO:0046513	ceramide biosynthetic process	2/245	67/18866	0.216181	0.471479	0.397916	SMPD3/SGMS2	2	geneontology_Biological_Process	0.00816326	Up
GO:0046496	GO:0046496	nicotinamide nucleotide metabolic process	1/63	35/18866	0.110573	0.260371	0.210927	NNMT	1	geneontology_Biological_Process	0.015873	Down
GO:0046470	GO:0046470	phosphatidylcholine metabolic process	3/245	88/18866	0.106753	0.40228	0.339513	PHOSPHO1/PLBD1/SLC44A5	3	geneontology_Biological_Process	0.0122449	Up
GO:0046434	GO:0046434	organophosphate catabolic process	4/245	144/18866	0.118236	0.415084	0.35032	INPP5A/SMPD3/ENTPD3/PLBD1	4	geneontology_Biological_Process	0.0163265	Up
GO:0046394	GO:0046394	carboxylic acid biosynthetic process	2/63	367/18866	0.347499	0.445224	0.360677	HAS2/DCN	2	geneontology_Biological_Process	0.031746	Down
GO:0046364	GO:0046364	monosaccharide biosynthetic process	1/63	100/18866	0.28493	0.400376	0.324346	C1QTNF3	1	geneontology_Biological_Process	0.015873	Down
GO:0046349	GO:0046349	amino sugar biosynthetic process	1/63	13/18866	0.0425655	0.212459	0.172114	GFPT2	1	geneontology_Biological_Process	0.015873	Down
GO:0046332	GO:0046332	SMAD binding	5/242	79/18352	0.00390414	0.127721	0.117711	BMPR1A/SMAD6/BMP2/SMAD9/FOS	5	geneontology_Molecular_Function	0.0206612	Up
GO:0046332	GO:0046332	SMAD binding	1/62	79/18352	0.235027	0.396624	0.305774	COL3A1	1	geneontology_Molecular_Function	0.016129	Down
GO:0046209	GO:0046209	nitric oxide metabolic process	4/245	84/18866	0.0238642	0.163205	0.137741	KLF4/CD36/KLF2/CLU	4	geneontology_Biological_Process	0.0163265	Up
GO:0046184	GO:0046184	aldehyde biosynthetic process	1/245	15/18866	0.178106	0.44042	0.371702	BMP2	1	geneontology_Biological_Process	0.00408163	Up
GO:0046112	GO:0046112	nucleobase biosynthetic process	1/245	18/18866	0.209739	0.463894	0.391514	SHMT2	1	geneontology_Biological_Process	0.00408163	Up
GO:0046031	GO:0046031	ADP metabolic process	1/63	124/18866	0.340406	0.441926	0.358005	MYOG	1	geneontology_Biological_Process	0.015873	Down
GO:0045995	GO:0045995	regulation of embryonic development	6/245	134/18866	0.00815321	0.0879632	0.0742386	BMPR1A/KLF4/DKK1/TBX2/BMP4/BMP7	6	geneontology_Biological_Process	0.0244898	Up
GO:0045992	GO:0045992	negative regulation of embryonic development	4/245	25/18866	0.00028324	0.00820232	0.00692253	DKK1/TBX2/BMP4/BMP7	4	geneontology_Biological_Process	0.0163265	Up
GO:0045989	GO:0045989	positive regulation of striated muscle contraction	1/245	16/18866	0.188788	0.447858	0.37798	ATP2A1	1	geneontology_Biological_Process	0.00408163	Up
GO:0045986	GO:0045986	negative regulation of smooth muscle contraction	1/245	17/18866	0.199332	0.453455	0.382704	KCNMA1	1	geneontology_Biological_Process	0.00408163	Up
GO:0045980	GO:0045980	negative regulation of nucleotide metabolic process	1/63	22/18866	0.0709842	0.232741	0.188544	MYOG	1	geneontology_Biological_Process	0.015873	Down
GO:0045931	GO:0045931	positive regulation of mitotic cell cycle	2/63	168/18866	0.108363	0.260371	0.210927	FGF8/SMOC2	2	geneontology_Biological_Process	0.031746	Down
GO:0045927	GO:0045927	positive regulation of growth	7/245	274/18866	0.0671625	0.299258	0.252566	ZFYVE27/BMPR1A/MEF2C/PLS1/TBX2/LPAR3/CPNE5	7	geneontology_Biological_Process	0.0285714	Up
GO:0045927	GO:0045927	positive regulation of growth	3/63	274/18866	0.063703	0.232215	0.188118	CXCL12/BASP1/FGF8	3	geneontology_Biological_Process	0.0476191	Down
GO:0045926	GO:0045926	negative regulation of growth	10/245	254/18866	0.0018516	0.0315254	0.0266066	PTPRS/PLXNA3/CXADR/GNG4/BMP4/HSPA1A/FRZB/CRYAB/FGFR3/IGFBP5	10	geneontology_Biological_Process	0.0408163	Up
GO:0045913	GO:0045913	positive regulation of carbohydrate metabolic process	1/63	84/18866	0.245421	0.368508	0.298529	HAS2	1	geneontology_Biological_Process	0.015873	Down
GO:0045912	GO:0045912	negative regulation of carbohydrate metabolic process	2/63	51/18866	0.0125961	0.133902	0.108475	C1QTNF3/MYOG	2	geneontology_Biological_Process	0.031746	Down
GO:0045879	GO:0045879	negative regulation of smoothened signaling pathway	2/245	33/18866	0.0681701	0.301146	0.254159	KIF7/GLI2	2	geneontology_Biological_Process	0.00816326	Up
GO:0045862	GO:0045862	positive regulation of proteolysis	3/63	370/18866	0.126325	0.270143	0.218844	AIM2/CCBE1/FBLN1	3	geneontology_Biological_Process	0.0476191	Down
GO:0045861	GO:0045861	negative regulation of proteolysis	2/63	369/18866	0.349932	0.447169	0.362253	COL6A3/HGF	2	geneontology_Biological_Process	0.031746	Down
GO:0045844	GO:0045844	positive regulation of striated muscle tissue development	4/245	85/18866	0.0247955	0.16569	0.139838	BMPR1A/MEF2C/TBX2/BMP4	4	geneontology_Biological_Process	0.0163265	Up
GO:0045844	GO:0045844	positive regulation of striated muscle tissue development	1/63	85/18866	0.247952	0.369285	0.299158	MYOG	1	geneontology_Biological_Process	0.015873	Down
GO:0045843	GO:0045843	negative regulation of striated muscle tissue development	5/245	61/18866	0.00116675	0.0224359	0.0189353	AKIRIN1/BMP2/DKK1/CXADR/BMP4	5	geneontology_Biological_Process	0.0204082	Up
GO:0045843	GO:0045843	negative regulation of striated muscle tissue development	1/63	61/18866	0.184836	0.315758	0.255797	FGF8	1	geneontology_Biological_Process	0.015873	Down
GO:0045840	GO:0045840	positive regulation of mitotic nuclear division	2/245	57/18866	0.169145	0.438141	0.369779	SMPD3/SH2B1	2	geneontology_Biological_Process	0.00816326	Up
GO:0045840	GO:0045840	positive regulation of mitotic nuclear division	1/63	57/18866	0.173822	0.308713	0.250089	FGF8	1	geneontology_Biological_Process	0.015873	Down
GO:0045839	GO:0045839	negative regulation of mitotic nuclear division	3/245	52/18866	0.0299885	0.182216	0.153786	SPDL1/BMP4/BMP7	3	geneontology_Biological_Process	0.0122449	Up
GO:0045837	GO:0045837	negative regulation of membrane potential	1/245	15/18866	0.178106	0.44042	0.371702	BNIP3	1	geneontology_Biological_Process	0.00408163	Up
GO:0045837	GO:0045837	negative regulation of membrane potential	1/63	15/18866	0.0489537	0.213101	0.172634	PTN	1	geneontology_Biological_Process	0.015873	Down
GO:0045820	GO:0045820	negative regulation of glycolytic process	1/63	15/18866	0.0489537	0.213101	0.172634	MYOG	1	geneontology_Biological_Process	0.015873	Down
GO:0045807	GO:0045807	positive regulation of endocytosis	3/245	100/18866	0.141072	0.419718	0.35423	CD36/ANGPT1/CLU	3	geneontology_Biological_Process	0.0122449	Up
GO:0045807	GO:0045807	positive regulation of endocytosis	2/63	100/18866	0.0440758	0.212459	0.172114	AXL/SFRP4	2	geneontology_Biological_Process	0.031746	Down
GO:0045787	GO:0045787	positive regulation of cell cycle	5/63	396/18866	0.0103146	0.125294	0.101501	FAP/FOSL1/MYOG/FGF8/SMOC2	5	geneontology_Biological_Process	0.0793651	Down
GO:0045785	GO:0045785	positive regulation of cell adhesion	8/245	428/18866	0.19445	0.453455	0.382704	PREX1/CD36/GLI2/BMP7/DMP1/ANGPT1/IGFBP2/IBSP	8	geneontology_Biological_Process	0.0326531	Up
GO:0045785	GO:0045785	positive regulation of cell adhesion	7/63	428/18866	0.000545096	0.0263176	0.02132	VCAM1/HAS2/CXCL12/EGFL6/ECM2/PTN/SMOC2	7	geneontology_Biological_Process	0.111111	Down
GO:0045779	GO:0045779	negative regulation of bone resorption	1/245	15/18866	0.178106	0.44042	0.371702	TMEM119	1	geneontology_Biological_Process	0.00408163	Up
GO:0045778	GO:0045778	positive regulation of ossification	8/245	94/18866	3.07032e-05	0.00137491	0.00116039	BMPR1A/MEF2C/BMP2/BMP4/BMP7/TMEM119/FBN2/CCN4	8	geneontology_Biological_Process	0.0326531	Up
GO:0045778	GO:0045778	positive regulation of ossification	2/63	94/18866	0.039416	0.212459	0.172114	PTN/HGF	2	geneontology_Biological_Process	0.031746	Down
GO:0045777	GO:0045777	positive regulation of blood pressure	2/245	38/18866	0.0870671	0.347949	0.29366	ID2/TAC3	2	geneontology_Biological_Process	0.00816326	Up
GO:0045773	GO:0045773	positive regulation of axon extension	1/63	43/18866	0.134106	0.275537	0.223213	CXCL12	1	geneontology_Biological_Process	0.015873	Down
GO:0045766	GO:0045766	positive regulation of angiogenesis	3/63	208/18866	0.0323525	0.212459	0.172114	HGF/CCBE1/SMOC2	3	geneontology_Biological_Process	0.0476191	Down
GO:0045765	GO:0045765	regulation of angiogenesis	6/63	403/18866	0.00222803	0.0563539	0.0456524	PTN/HGF/DCN/CCBE1/SMOC2/THBS2	6	geneontology_Biological_Process	0.0952381	Down
GO:0045747	GO:0045747	positive regulation of Notch signaling pathway	4/245	57/18866	0.00639757	0.0766068	0.0646541	TSPAN14/ROBO1/ROBO2/ENHO	4	geneontology_Biological_Process	0.0163265	Up
GO:0045746	GO:0045746	negative regulation of Notch signaling pathway	3/245	40/18866	0.0150085	0.120039	0.10131	DLX2/BMP7/HEY1	3	geneontology_Biological_Process	0.0122449	Up
GO:0045745	GO:0045745	positive regulation of G protein-coupled receptor signaling pathway	1/63	28/18866	0.0894671	0.241265	0.195449	FGF8	1	geneontology_Biological_Process	0.015873	Down
GO:0045721	GO:0045721	negative regulation of gluconeogenesis	1/63	18/18866	0.0584576	0.223909	0.18139	C1QTNF3	1	geneontology_Biological_Process	0.015873	Down
GO:0045687	GO:0045687	positive regulation of glial cell differentiation	3/245	44/18866	0.0193738	0.142002	0.119846	ID2/PTPRZ1/BMP2	3	geneontology_Biological_Process	0.0122449	Up
GO:0045687	GO:0045687	positive regulation of glial cell differentiation	1/63	44/18866	0.137004	0.276838	0.224268	PTN	1	geneontology_Biological_Process	0.015873	Down
GO:0045686	GO:0045686	negative regulation of glial cell differentiation	2/245	28/18866	0.0508882	0.250156	0.211125	ID2/DLX2	2	geneontology_Biological_Process	0.00816326	Up
GO:0045685	GO:0045685	regulation of glial cell differentiation	4/245	75/18866	0.0164402	0.126454	0.106724	ID2/DLX2/PTPRZ1/BMP2	4	geneontology_Biological_Process	0.0163265	Up
GO:0045685	GO:0045685	regulation of glial cell differentiation	1/63	75/18866	0.222261	0.345765	0.280105	PTN	1	geneontology_Biological_Process	0.015873	Down
GO:0045684	GO:0045684	positive regulation of epidermis development	2/245	44/18866	0.111495	0.413238	0.348762	BMP4/GAL	2	geneontology_Biological_Process	0.00816326	Up
GO:0045684	GO:0045684	positive regulation of epidermis development	1/63	44/18866	0.137004	0.276838	0.224268	SFRP4	1	geneontology_Biological_Process	0.015873	Down
GO:0045682	GO:0045682	regulation of epidermis development	1/63	91/18866	0.262964	0.380441	0.308197	SFRP4	1	geneontology_Biological_Process	0.015873	Down
GO:0045669	GO:0045669	positive regulation of osteoblast differentiation	8/245	66/18866	2.16469e-06	0.00017691	0.000149307	BMPR1A/MEF2C/BMP2/BMP4/BMP7/TMEM119/FBN2/CCN4	8	geneontology_Biological_Process	0.0326531	Up
GO:0045669	GO:0045669	positive regulation of osteoblast differentiation	1/63	66/18866	0.198401	0.326294	0.264332	HGF	1	geneontology_Biological_Process	0.015873	Down
GO:0045668	GO:0045668	negative regulation of osteoblast differentiation	3/245	53/18866	0.0314916	0.189937	0.160302	ID2/SMAD6/IGFBP5	3	geneontology_Biological_Process	0.0122449	Up
GO:0045667	GO:0045667	regulation of osteoblast differentiation	11/245	131/18866	1.14068e-06	0.000112841	9.52348e-05	ID2/BMPR1A/MEF2C/SMAD6/BMP2/BMP4/BMP7/TMEM119/FBN2/CCN4/IGFBP5	11	geneontology_Biological_Process	0.044898	Up
GO:0045667	GO:0045667	regulation of osteoblast differentiation	1/63	131/18866	0.355774	0.450319	0.364805	HGF	1	geneontology_Biological_Process	0.015873	Down
GO:0045666	GO:0045666	positive regulation of neuron differentiation	15/245	380/18866	0.000141701	0.00470038	0.00396699	ZFYVE27/DLX2/MEF2C/ROBO1/GLI2/KIDINS220/BMP2/DKK1/PLXNA3/ENC1/LPAR3/ROBO2/BMP4/CPNE5/BMP7	15	geneontology_Biological_Process	0.0612245	Up
GO:0045666	GO:0045666	positive regulation of neuron differentiation	3/63	380/18866	0.13381	0.275537	0.223213	CXCL12/PTN/HGF	3	geneontology_Biological_Process	0.0476191	Down
GO:0045665	GO:0045665	negative regulation of neuron differentiation	11/245	225/18866	0.000180788	0.00579408	0.00489005	ID2/DLX2/PTPRS/DKK1/PLXNA3/SRGAP2C/FUOM/CNTN4/BMP7/NGEF/HEY1	11	geneontology_Biological_Process	0.044898	Up
GO:0045663	GO:0045663	positive regulation of myoblast differentiation	3/245	22/18866	0.00277571	0.0422037	0.0356188	AKIRIN1/MEF2C/BOC	3	geneontology_Biological_Process	0.0122449	Up
GO:0045663	GO:0045663	positive regulation of myoblast differentiation	1/63	22/18866	0.0709842	0.232741	0.188544	MYOG	1	geneontology_Biological_Process	0.015873	Down
GO:0045661	GO:0045661	regulation of myoblast differentiation	4/245	53/18866	0.0049373	0.0648886	0.0547642	AKIRIN1/MEF2C/BOC/BMP4	4	geneontology_Biological_Process	0.0163265	Up
GO:0045661	GO:0045661	regulation of myoblast differentiation	1/63	53/18866	0.162661	0.29828	0.241637	MYOG	1	geneontology_Biological_Process	0.015873	Down
GO:0045651	GO:0045651	positive regulation of macrophage differentiation	1/245	15/18866	0.178106	0.44042	0.371702	ID2	1	geneontology_Biological_Process	0.00408163	Up
[truncated: 1,603 more rows]
